# Supplementary material for: Dynamic regulation of histone modifications and long-range chromosomal interactions during postmitotic transcriptional reactivation
Source: Genes Dev. 2020 Jul 1;34(13-14):913–30. doi: 10.1101/gad.335794.119 (PMC7328517; doi:10.1101/gad.335794.119)
Supplement: Supplemental Material [file supp_gad.335794.119_Supplemental_Table_S1.xlsx]

## Sheet: ChIP-seq 
	Sample	Library ID	reads aligned to sample human genome	reads aligned to control drosophila genome	Normalization Constant	Peaks	% IP efficiency
U2OS_Replicate 1	HK72	H3K4me3_Interphase	19005126	133511	1	24655	0.6014
	HK73	H3K4me3_Prometaphase	21100848	172702	0.859308	32738	0.5008
	HK74	H3K4me3_Ana-telophase	17736423	94718	1.31327	34016	0.439
	HK75	H3K3K27ac_Interphase	21216171	108899	1	49108	0.2521
	HK76	H3K3K27ac_Prometaphase	16420826	122523	0.689508	57344	0.2602
	HK77	H3K27ac_Ana-telophase	15292759	63887	1.22749	47268	0.4392
	HK78	H3K4me1_Interphase	20169912	51201	1	72982	0.253
	HK79	H3K4me1_Prometaphase	16986897	31794	1.35536	82964	0.2509
	HK80	H3K4me1_Ana-telophase	14982967	17134	2.21671	80597	0.2594
	HK81	CTCF_Interphase	18613327	54861	1	27691	0.0565
	HK82	CTCF_Prometaphase	19126853	38700	1.45537	107	0.0013
	HK83	CTCF_Ana-telophase	24363142	106283	0.676584	18256	0.0223
U2OS_Replicate 2	HK139	H3K4me3_Interphase	33573194	201590	1	39884	0.6731
	HK140	H3K4me3_Prometaphase	34860333	209741	0.997998	50071	0.6186
	HK141	H3K4me3_Ana-telophase	33580657	114115	1.76237	51200	0.4871
	HK158	H3K3K27ac_Interphase	3256854	5659	1	56139	0.3737
	HK160	H3K3K27ac_Prometaphase	19915265	26337	0.305902	56563	0.2628
	HK162	H3K27ac_Ana-telophase	35226325	44473	1.43901	49464	0.4937
	HK145	H3K4me1_Interphase	2721338	1249	1	57683	0.3329
	HK146	H3K4me1_Prometaphase	14104382	32469	1.31335	89661	0.3211
	HK147	H3K4me1_Ana-telophase	34998872	45957	1.37564	101650	0.4126
	HK148	CTCF_Interphase	2721338	1249	1	4504	0.038
	HK149	CTCF_Prometaphase	14104382	32469	0.19974	646	0.0008
	HK150	CTCF_Ana-telophase	34998872	45957	0.349827	9791	0.0063
RPE1_Replicate 1	HK116	H3K4me3_Interphase	17665630	234085	1	29113	0.4741
	HK117	H3K4me3_Prometaphase	23335149	380756	0.814555	37537	0.4654
	HK118	H3K4me3_Ana-telophase	21403268	176302	1.60071	36560	0.3354
	HK93	H3K3K27ac_Interphase	24905652	142045	1	54564	0.5449
	HK94	H3K3K27ac_Prometaphase	16786320	311234	0.311534	50576	0.4323
	HK95	H3K27ac_Ana-telophase	20964871	176245	0.680251	50375	0.5946
	HK122	H3K4me1_Interphase	22148340	83299	1	99051	0.457
	HK123	H3K4me1_Prometaphase	25825789	61931	1.56622	105839	0.4602
	HK124	H3K4me1_Ana-telophase	17071473	37393	1.71435	98412	0.3993
RPE1_Replicate 2	HK168	H3K4me3_Interphase	15212944	186235	1	39001	0.4909
	HK170	H3K4me3_Prometaphase	14228065	174602	0.997573	47666	0.4247
	HK172	H3K4me3_Ana-telophase	16156945	120203	1.64548	40905	0.2534
	HK119	H3K3K27ac_Interphase	21850611	70266	1	57194	0.4758
	HK120	H3K3K27ac_Prometaphase	24522012	137432	0.575152	56201	0.4877
	HK121	H3K27ac_Ana-telophase	21650935	83832	0.83106	54605	0.53
	HK173	H3K4me1_Interphase	15670120	63120	1	99477	0.5246
	HK175	H3K4me1_Prometaphase	16342555	53008	1.24186	107031	0.4724
	HK177	H3K4me1_Ana-telophase	14728959	41485	1.43013	96913	0.382

## Sheet: EU-RNA-seq
	Sample	Library ID	reads aligned to genome	reads aligned to control #1 locus (0.36ng)	reads aligned to control #2 locus (0.036ng)	Normalization Constant
Replicate 1	HK108	NoEU	22606571	739727	78060	0.0473925
	HK109	Asynch	45270287	35164	4508.5	0.911133
	HK110	0 min	37189525	472879	58712	0.0687228
	HK157	35 min	12700128	125493	50254.5	0.179252
	HK112	60 min	42198633	94173	10481.5	0.362869
	HK113	90 min	42510009	38349	4730.5	0.849883
	HK114	120 min	43886163	39413.5	4368	0.868784
	HK115	180 min	43749453	60147	8501	0.511007
Replicate 2	HK131	NoEU	14940220	128359	16421.5	0.249844
	HK154	Asynch	14958541	53586	15076	0.455304
	HK133	0 min	29368625	191008	30227	0.153786
	HK134	35 min	19522556	174279	23464.5	0.179994
	HK135	60 min	23515204	27318	2476	1.38589
	HK136	90 min	33161917	23545	3679	1.25376
	HK137	120 min	32819243	21701	3366.5	1.36413
	HK138	180 min	25839232	44479	3880.5	0.868543
	Sample	Library ID	reads aligned to genome	reads aligned to control #1 locus (1.7ng)	reads aligned to control #2 locus (0.17ng)	Normalization Constant
Replicate 1	HK193	NoEU	11705407	3320221	1.61188e+06	0.030874
	HK194	(i) Prometaphase+Ctrl	14286360	1534979	564596	0.0704304
	HK195	(i) Prometaphase+A485	12338979	2727209	974066	0.0398937
	HK196	(ii) Cytokinesis+Ctrl	14244682	709729	227429	0.157138
	HK197	(ii) Cytokinesis+A485	13086284	1485245	675446	0.0698139
	HK198	(i) Cytokinesis+Ctrl	13875615	1.68327e+06	821780	0.0608404
	HK199	(i) Cytokinesis+A485	13026745	1.73253e+06	863758	0.0589018
	HK200	(ii) 3h+Ctrl	20645841	400488	188636	0.257301
	HK201	(ii) 3h+A485	18684454	618352	243820	0.172324
	HK202	(i) 24h+Ctrl	16889948	236082	130668	0.425094
	HK203	(i) 24h+A485	18886637	574980	234946	0.18401
Replicate 2	HK204	NoEU	12043294	2.47353e+06	1.56767e+06	0.0397859
	HK205	(i) Prometaphase+Ctrl	13328696	2515408	1188788	0.0409419
	HK206	(i) Prometaphase+A485	7163236	2105042	1.42016e+06	0.0463645
	HK207	(ii) Cytokinesis+Ctrl	14752734	833077	412934	0.122616
	HK208	(ii) Cytokinesis+A485	13868016	1.17855e+06	763400	0.0832569
	HK209	(i) Cytokinesis+Ctrl	16299561	1029502	555469	0.0978666
	HK210	(i) Cytokinesis+A485	17269124	1.02096e+06	511520	0.0998719
	HK211	(ii) 3h+Ctrl	17814615	500028	301894	0.198146
	HK212	(ii) 3h+A485	20044347	503075	264474	0.2011
	HK213	(i) 24h+Ctrl	20961382	501694	256977	0.202503
	HK214	(i) 24h+A485	17027984	555450	359508	0.176672

## Sheet: Hi-C
	Raw read pairs	Mapped pairs without duplication	Percent of duplication	Mapped pairs	Deplication pairs	Optical duplication	Intra %	Intra-more %	Inter %
Release0_Rep1	634891994	332609470	0.306705	480104271	135906887	11587914	31.2559	43.1985	25.5456
Release0_Rep2	587991238	319025980	0.30491	461493849	131359517	11108352	42.0229	47.8602	10.1169
Release35_Rep1	489619967	267024083	0.290684	381087898	104063176	10000639	29.2541	52.5805	18.1654
Release35_Rep2	587010555	290478632	0.363908	463638608	160512263	12647713	44.2868	47.2658	8.44737
Release60_Rep1	752967293	370763030	0.358962	588364839	199222649	18379160	28.2859	48.5673	23.1468
Release60_Rep2	236430215	129342007	0.29507	187956535	53613155	5001373	35.7025	54.0953	10.2022
Release90_Rep1	503396239	299006389	0.249867	407321909	95796005	12519515	13.4813	61.7077	24.811
Release90_Rep2	729667985	274252852	0.509461	572345985	284362053	13731080	46.7886	39.297	13.9144
Release120_Rep1	484853272	292366323	0.237308	390081916	86622399	11093194	13.262	58.5194	28.2186
Release120_Rep2	637608027	220782946	0.545751	500463238	267892375	11787917	50.0433	37.2858	12.6709
Release180_Rep1	524783982	285029568	0.293815	408556300	112543107	10983625	25.947	48.6653	25.3877
Release180_Rep2	468789890	185909419	0.483374	368129986	174129595	8090972	52.512	35.3322	12.1558
Release240_Rep1	609964134	348280866	0.270703	485242636	122938990	14022780	15.973	55.3531	28.6739
Release240_Rep2	462104459	198873649	0.444576	363437738	157635563	6928526	44.696	40.6368	14.6673
Release360_Rep1	583094928	349102263	0.247636	469768482	108497947	12168272	14.5279	58.0436	27.4285
Release360_Rep2	1125209054	296246434	0.652163	880423172	566055538	18121200	48.6355	37.0097	14.3548
