# Supplementary material for: Dynamic regulation of histone modifications and long-range chromosomal interactions during postmitotic transcriptional reactivation
Source: Genes Dev. 2020 Jul 1;34(13-14):913–30. doi: 10.1101/gad.335794.119 (PMC7328517; doi:10.1101/gad.335794.119)
Supplement: Supplemental Material [file supp_gad.335794.119_Supplemental_Table_S2.xlsx]

## Sheet: U2OS_Promoter+H3K4me3 in M
Table S2. Lists of cis-regulatory elements across cell cycle. Relate to Figure S3
Peak ID	Chr	Start	End	Strand
Merged-chr17-57917829-3	chr17	57917329	57918329	+
Merged-chr7-5463555-3	chr7	5463055	5464055	+
Merged-chr7-104654166-3	chr7	104653666	104654666	+
Merged-chr6-32940991-3	chr6	32940491	32941491	+
Merged-chr4-57844080-3	chr4	57843580	57844580	+
Merged-chr1-28835982-3	chr1	28835482	28836482	+
Merged-chr8-126444866-3	chr8	126444366	126445366	+
Merged-chr20-17949634-3	chr20	17949134	17950134	+
Merged-chr18-3453446-3	chr18	3452824	3454007	+
Merged-chr18-3248326-3	chr18	3247826	3248826	+
Merged-chr15-96876642-3	chr15	96876026	96877200	+
Merged-chr15-63340347-3	chr15	63339847	63340847	+
Merged-chr6-30689004-3	chr6	30688504	30689504	+
Merged-chr17-25416634-3	chr17	25416016	25417194	+
Merged-chr17-74732457-3	chr17	74731843	74733014	+
Merged-chr2-60780166-3	chr2	60779577	60780711	+
Merged-chr5-36876220-3	chr5	36875578	36877004	+
Merged-chr1-173835539-3	chr1	173834919	173836099	+
Merged-chr8-74205326-3	chr8	74204826	74205826	+
Merged-chr8-145013200-3	chr8	145012700	145013700	+
Merged-chr2-232574021-3	chr2	232573521	232574521	+
Merged-chr1-95390677-3	chr1	95390177	95391177	+
Merged-chr14-50087675-3	chr14	50087156	50088215	+
Merged-chr17-57232750-3	chr17	57232050	57233350	+
Merged-chr6-133136413-3	chr6	133135913	133136913	+
Merged-chr11-62623102-3	chr11	62622304	62623752	+
Merged-chr5-56471875-3	chr5	56471375	56472375	+
Merged-chr22-24952413-3	chr22	24951913	24952913	+
Merged-chr14-55035114-3	chr14	55034506	55035669	+
Merged-chr14-58764701-3	chr14	58764173	58765257	+
Merged-chr2-66662180-3	chr2	66661600	66662720	+
Merged-chr22-41842081-3	chr22	41841565	41842589	+
Merged-chr8-29206464-3	chr8	29205964	29206964	+
Merged-chr6-139694656-3	chr6	139694156	139695156	+
Merged-chr8-134584310-3	chr8	134583752	134584840	+
Merged-chr8-145515420-3	chr8	145514800	145516161	+
Merged-chr14-54420625-3	chr14	54419975	54421201	+
Merged-chr1-231472776-3	chr1	231472236	231473357	+
Merged-chr3-186504299-3	chr3	186503457	186505142	+
Merged-chr5-43067267-3	chr5	43066767	43067767	+
Merged-chr19-52194881-3	chr19	52194381	52195381	+
Merged-chr8-25317422-3	chr8	25316922	25317922	+
Merged-chr1-76254939-3	chr1	76254347	76255625	+
Merged-chr9-98270549-3	chr9	98270027	98271095	+
Merged-chr14-45604755-3	chr14	45604215	45605337	+
Merged-chr14-64971292-3	chr14	64970788	64971794	+
Merged-chr17-44269392-3	chr17	44268702	44269987	+
Merged-chr5-60628503-3	chr5	60628003	60629003	+
Merged-chr8-125486452-3	chr8	125485803	125487027	+
Merged-chr20-48808802-3	chr20	48808195	48809516	+
Merged-chr14-69865716-3	chr14	69865148	69866353	+
Merged-chr12-46122659-3	chr12	46122075	46123201	+
Merged-chr14-67827037-3	chr14	67826451	67827580	+
Merged-chr15-93448151-3	chr15	93447651	93448651	+
Merged-chr22-28314548-3	chr22	28313958	28315094	+
Merged-chr4-17812407-3	chr4	17811907	17812907	+
Merged-chr15-70387387-3	chr15	70386887	70387887	+
Merged-chr2-55274420-3	chr2	55273780	55274991	+
Merged-chr6-74229099-3	chr6	74228599	74229599	+
Merged-chr6-34856182-3	chr6	34855605	34856838	+
Merged-chr19-47287777-3	chr19	47287277	47288277	+
Merged-chr2-55460728-3	chr2	55460180	55461253	+
Merged-chr11-62494791-3	chr11	62494250	62495373	+
Merged-chr8-124286125-3	chr8	124285620	124286637	+
Merged-chr17-57784371-3	chr17	57783738	57785137	+
Merged-chr17-38279229-3	chr17	38278686	38279817	+
Merged-chr13-80913293-3	chr13	80912755	80913813	+
Merged-chr18-2572089-3	chr18	2571427	2572914	+
Merged-chr22-39710672-3	chr22	39710172	39711172	+
Merged-chr17-27049696-3	chr17	27048760	27050414	+
Merged-chr17-71640343-3	chr17	71639819	71640856	+
Merged-chr14-59950266-3	chr14	59949734	59950832	+
Merged-chr11-65625653-3	chr11	65624898	65626386	+
Merged-chr17-61851867-3	chr17	61851239	61852624	+
Merged-chr20-2634924-3	chr20	2634424	2635424	+
Merged-chr17-74556947-3	chr17	74556355	74557633	+
Merged-chr6-43740680-3	chr6	43740180	43741180	+
Merged-chr10-99258617-3	chr10	99258117	99259117	+
Merged-chr7-27136438-3	chr7	27135866	27137084	+
Merged-chr21-34915269-3	chr21	34914756	34915797	+
Merged-chr6-35438093-3	chr6	35437503	35438774	+
Merged-chr10-60028146-3	chr10	60027607	60028666	+
Merged-chr20-49574770-3	chr20	49574145	49575333	+
Merged-chr5-34916163-3	chr5	34915579	34916832	+
Merged-chr9-96214437-3	chr9	96213937	96214937	+
Merged-chr17-79480517-3	chr17	79479913	79481225	+
Merged-chr3-9439014-3	chr3	9438514	9439514	+
Merged-chr18-2656740-3	chr18	2656215	2657290	+
Merged-chr20-32582797-3	chr20	32582297	32583297	+
Merged-chr20-61568948-3	chr20	61568351	61569643	+
Merged-chr1-235491742-3	chr1	235491076	235492326	+
Merged-chr17-4851689-3	chr17	4851189	4852189	+
Merged-chr2-10587881-3	chr2	10587381	10588381	+
Merged-chr10-102759062-3	chr10	102758446	102759794	+
Merged-chr5-6632476-3	chr5	6631976	6632976	+
Merged-chr4-57302874-3	chr4	57302217	57303690	+
Merged-chr4-174254244-3	chr4	174253679	174254876	+
Merged-chr1-150546668-3	chr1	150546168	150547168	+
Merged-chr17-60556822-3	chr17	60556222	60557373	+
Merged-chr7-77326284-3	chr7	77325630	77327094	+
Merged-chr5-127419431-3	chr5	127418813	127419991	+
Merged-chr11-65381514-3	chr11	65380996	65382052	+
Merged-chr10-99187265-3	chr10	99186765	99187765	+
Merged-chr22-50355647-3	chr22	50355078	50356285	+
Merged-chr8-145742521-3	chr8	145741947	145743169	+
Merged-chr2-55844714-3	chr2	55844144	55845354	+
Merged-chr1-46769611-3	chr1	46768867	46770234	+
Merged-chr4-30722557-3	chr4	30722057	30723057	+
Merged-chr16-89989923-3	chr16	89989423	89990423	+
Merged-chr6-143266753-3	chr6	143266253	143267253	+
Merged-chr13-45912658-3	chr13	45912158	45913158	+
Merged-chr4-38667225-3	chr4	38666725	38667725	+
Merged-chr14-50066283-3	chr14	50065738	50066806	+
Merged-chr14-64009290-3	chr14	64008743	64009884	+
Merged-chr8-145581956-3	chr8	145581402	145582566	+
Merged-chr5-124080181-3	chr5	124079665	124080689	+
Merged-chr10-118032627-3	chr10	118032127	118033127	+
Merged-chr3-88108731-3	chr3	88108208	88109277	+
Merged-chr19-45908613-3	chr19	45908082	45909129	+
Merged-chr20-61904739-3	chr20	61904208	61905303	+
Merged-chr14-58894748-3	chr14	58894241	58895252	+
Merged-chr21-30672454-3	chr21	30671954	30672954	+
Merged-chr2-17936242-3	chr2	17935742	17936742	+
Merged-chr1-151032586-3	chr1	151031940	151033159	+
Merged-chr10-27444113-3	chr10	27443533	27444654	+
Merged-chr1-113162678-3	chr1	113162114	113163211	+
Merged-chr2-99953498-3	chr2	99952980	99954007	+
Merged-chr7-143079916-3	chr7	143079338	143080456	+
Merged-chr1-113499054-3	chr1	113498537	113499590	+
Merged-chr15-37390884-3	chr15	37390202	37391475	+
Merged-chr8-110347198-3	chr8	110346698	110347698	+
Merged-chr4-187645901-3	chr4	187645401	187646401	+
Merged-chr6-43544388-3	chr6	43543828	43545010	+
Merged-chr11-843343-3	chr11	842843	843843	+
Merged-chr19-31840806-3	chr19	31840294	31841330	+
Merged-chr1-94702796-3	chr1	94702296	94703296	+
Merged-chr10-52383673-3	chr10	52383071	52384224	+
Merged-chr10-126847678-3	chr10	126847167	126848202	+
Merged-chr16-89628613-3	chr16	89628085	89629127	+
Merged-chr17-42297599-3	chr17	42296834	42298232	+
Merged-chr8-103666225-3	chr8	103665623	103666777	+
Merged-chr14-21151368-3	chr14	21150853	21151898	+
Merged-chr12-2984898-3	chr12	2984398	2985398	+
Merged-chr18-8707013-3	chr18	8706513	8707513	+
Merged-chr5-148929286-3	chr5	148928732	148929813	+
Merged-chr9-99180123-3	chr9	99179623	99180623	+
Merged-chr1-51435903-3	chr1	51435363	51436484	+
Merged-chr1-149858364-3	chr1	149857696	149858948	+
Merged-chr20-30193583-3	chr20	30193083	30194083	+
Merged-chr11-65265127-3	chr11	65264627	65265627	+
Merged-chr6-157100330-3	chr6	157099810	157100872	+
Merged-chr5-107006614-3	chr5	107005953	107007195	+
Merged-chr20-60718135-3	chr20	60717559	60718673	+
Merged-chr6-41041263-3	chr6	41040688	41041914	+
Merged-chr13-113863344-3	chr13	113862796	113863941	+
Merged-chr16-1662674-3	chr16	1662163	1663196	+
Merged-chr21-11099212-3	chr21	11098620	11099898	+
Merged-chr2-85198094-3	chr2	85197500	85198642	+
Merged-chr2-26467499-3	chr2	26466844	26468077	+
Merged-chr3-47205187-3	chr3	47204679	47205703	+
Merged-chr16-1822389-3	chr16	1821863	1822903	+
Merged-chr11-77532101-3	chr11	77531571	77532662	+
Merged-chr18-13726324-3	chr18	13725613	13726930	+
Merged-chr2-200322820-3	chr2	200322256	200323353	+
Merged-chr1-43232249-3	chr1	43231537	43232856	+
Merged-chr16-85833122-3	chr16	85832620	85833628	+
Merged-chr2-48132510-3	chr2	48131925	48133053	+
Merged-chr7-87506101-3	chr7	87505536	87506732	+
Merged-chr17-21190710-3	chr17	21190210	21191210	+
Merged-chr18-12703060-3	chr18	12702560	12703560	+
Merged-chr15-50647169-3	chr15	50646485	50647762	+
Merged-chr1-93645422-3	chr1	93644864	93645951	+
Merged-chr11-208979-3	chr11	208449	209494	+
Merged-chr6-86387524-3	chr6	86387024	86388024	+
Merged-chr12-124457545-3	chr12	124457045	124458045	+
Merged-chr3-23958874-3	chr3	23958304	23959410	+
Merged-chr13-111367112-3	chr13	111366593	111367650	+
Merged-chr8-146126705-3	chr8	146126157	146127230	+
Merged-chr4-77870409-3	chr4	77869832	77871065	+
Merged-chr10-32217574-3	chr10	32217054	32218084	+
Merged-chr6-42713924-3	chr6	42713422	42714429	+
Merged-chr1-153582737-3	chr1	153582237	153583237	+
Merged-chr16-46723724-3	chr16	46723193	46724240	+
Merged-chr12-72056943-3	chr12	72056371	72057588	+
Merged-chr9-74525786-3	chr9	74525233	74526393	+
Merged-chr1-154975405-3	chr1	154974655	154976030	+
Merged-chr10-12238145-3	chr10	12237642	12238647	+
Merged-chr2-54197181-3	chr2	54196663	54197690	+
Merged-chr2-153574412-3	chr2	153573873	153574991	+
Merged-chr2-122407540-3	chr2	122407007	122408108	+
Merged-chr4-124319790-3	chr4	124319290	124320290	+
Merged-chr6-41606418-3	chr6	41605918	41606918	+
Merged-chr3-113464384-3	chr3	113463857	113464939	+
Merged-chr10-127584716-3	chr10	127583838	127585467	+
Merged-chr1-52522084-3	chr1	52521438	52522657	+
Merged-chr20-60962627-3	chr20	60962107	60963168	+
Merged-chr8-125551487-3	chr8	125550981	125551990	+
Merged-chr14-74353904-3	chr14	74353320	74354446	+
Merged-chr7-77427545-3	chr7	77427026	77428085	+
Merged-chr4-26862130-3	chr4	26861574	26862659	+
Merged-chr17-57970611-3	chr17	57970101	57971131	+
Merged-chr4-57333304-3	chr4	57332800	57333812	+
Merged-chr3-100120792-3	chr3	100120246	100121384	+
Merged-chr20-57466441-3	chr20	57465671	57467142	+
Merged-chr19-49992667-3	chr19	49992074	49993353	+
Merged-chr1-45242927-3	chr1	45242427	45243427	+
Merged-chr1-113934073-3	chr1	113933253	113934734	+
Merged-chr22-34316679-3	chr22	34316107	34317215	+
Merged-chr6-42750791-3	chr6	42750256	42751362	+
Merged-chr10-105156399-3	chr10	105155881	105156936	+
Merged-chr1-87380334-3	chr1	87379788	87380857	+
Merged-chr10-101379588-3	chr10	101379044	101380111	+
Merged-chr6-167413153-3	chr6	167412534	167413713	+
Merged-chr7-55434083-3	chr7	55433583	55434583	+
Merged-chr10-14921215-3	chr10	14920511	14921818	+
Merged-chr17-65241270-3	chr17	65240723	65241864	+
Merged-chr5-180673874-3	chr5	180673374	180674374	+
Merged-chr5-9546463-3	chr5	9545961	9546965	+
Merged-chr3-110791327-3	chr3	110790820	110791831	+
Merged-chr9-102583795-3	chr9	102583247	102584391	+
Merged-chr19-50144074-3	chr19	50143564	50144595	+
Merged-chr21-47743189-3	chr21	47742449	47743809	+
Merged-chr16-4898705-3	chr16	4898180	4899257	+
Merged-chr10-75910936-3	chr10	75910370	75911470	+
Merged-chr2-86332602-3	chr2	86332102	86333102	+
Merged-chr9-139621196-3	chr9	139620467	139621811	+
Merged-chr1-101361151-3	chr1	101360605	101361674	+
Merged-chr11-10326926-3	chr11	10326304	10327488	+
Merged-chr1-111991426-3	chr1	111990876	111992028	+
Merged-chr7-30066785-3	chr7	30066189	30067478	+
Merged-chr2-74756666-3	chr2	74756059	74757380	+
Merged-chr19-39340059-3	chr19	39339269	39340705	+
Merged-chr11-76156084-3	chr11	76155576	76156588	+
Merged-chr9-128510893-3	chr9	128510291	128511445	+
Merged-chr2-70313849-3	chr2	70313223	70314602	+
Merged-chr17-49338797-3	chr17	49338217	49339337	+
Merged-chr4-184426203-3	chr4	184425668	184426774	+
Merged-chr21-33246333-3	chr21	33245763	33246975	+
Merged-chr7-99006206-3	chr7	99005611	99006898	+
Merged-chr8-141520980-3	chr8	141520479	141521484	+
Merged-chr10-88516674-3	chr10	88516085	88517353	+
Merged-chr19-41770685-3	chr19	41770185	41771185	+
Merged-chr16-89788202-3	chr16	89787614	89788747	+
Merged-chr7-111845709-3	chr7	111845209	111846209	+
Merged-chr17-61904878-3	chr17	61904376	61905382	+
Merged-chr8-104427282-3	chr8	104426731	104427884	+
Merged-chr6-41514879-3	chr6	41514285	41515426	+
Merged-chr1-222885396-3	chr1	222884884	222885921	+
Merged-chr12-7079594-3	chr12	7078999	7080284	+
Merged-chr10-35929542-3	chr10	35929031	35930065	+
Merged-chr19-5623062-3	chr19	5622550	5623569	+
Merged-chr22-31480150-3	chr22	31479304	31480824	+
Merged-chr5-115176996-3	chr5	115176399	115177545	+
Merged-chr16-69600818-3	chr16	69600218	69601368	+
Merged-chr11-27720268-3	chr11	27719747	27720810	+
Merged-chr22-42017492-3	chr22	42016978	42018000	+
Merged-chr4-129732816-3	chr4	129732316	129733316	+
Merged-chr1-212459821-3	chr1	212459321	212460321	+
Merged-chr14-96000702-3	chr14	95999990	96001308	+
Merged-chr19-12902271-3	chr19	12901771	12902771	+
Merged-chr11-82905635-3	chr11	82904954	82906226	+
Merged-chr7-91875729-3	chr7	91875043	91876323	+
Merged-chr3-135913486-3	chr3	135912929	135914015	+
Merged-chr6-30524380-3	chr6	30523862	30524890	+
Merged-chr22-19418970-3	chr22	19418443	19419525	+
Merged-chr16-81040212-3	chr16	81039706	81040725	+
Merged-chr9-110047916-3	chr9	110047416	110048416	+
Merged-chr14-31495179-3	chr14	31494664	31495687	+
Merged-chr2-130939537-3	chr2	130938978	130940067	+
Merged-chr6-24718746-3	chr6	24718048	24719345	+
Merged-chr10-88854334-3	chr10	88853783	88854860	+
Merged-chr8-126103988-3	chr8	126103444	126104511	+
Merged-chr1-118472991-3	chr1	118472243	118473615	+
Merged-chr16-67280791-3	chr16	67280291	67281291	+
Merged-chr5-137514993-3	chr5	137514217	137515631	+
Merged-chr20-42838756-3	chr20	42838213	42839343	+
Merged-chr10-63660842-3	chr10	63660327	63661374	+
Merged-chr2-219263341-3	chr2	219262817	219263891	+
Merged-chr19-55897977-3	chr19	55897453	55898526	+
Merged-chr6-149639805-3	chr6	149639285	149640315	+
Merged-chr18-811686-3	chr18	811094	812233	+
Merged-chr11-58345567-3	chr11	58344995	58346212	+
Merged-chr4-151503629-3	chr4	151503129	151504129	+
Merged-chr14-55494660-3	chr14	55493830	55495326	+
Merged-chr2-208394767-3	chr2	208394267	208395267	+
Merged-chr22-19466785-3	chr22	19466206	19467443	+
Merged-chr9-109625414-3	chr9	109624799	109626144	+
Merged-chr9-66456869-3	chr9	66456357	66457375	+
Merged-chr2-26569298-3	chr2	26568798	26569798	+
Merged-chr14-60716626-3	chr14	60716118	60717142	+
Merged-chr6-41755452-3	chr6	41754938	41755981	+
Merged-chr6-170862550-3	chr6	170862033	170863084	+
Merged-chr5-5423112-3	chr5	5422612	5423612	+
Merged-chr10-43634284-3	chr10	43633728	43634813	+
Merged-chr17-79634425-3	chr17	79633925	79634925	+
Merged-chr14-32546671-3	chr14	32546098	32547318	+
Merged-chr14-56047750-3	chr14	56047250	56048250	+
Merged-chr8-123793931-3	chr8	123793428	123794439	+
Merged-chr3-151987882-3	chr3	151987382	151988382	+
Merged-chr9-32551335-3	chr9	32550722	32552061	+
Merged-chr14-58712176-3	chr14	58711630	58712699	+
Merged-chr10-101190023-3	chr10	101189419	101190731	+
Merged-chr14-59655819-3	chr14	59655258	59656350	+
Merged-chr5-162887554-3	chr5	162887049	162888065	+
Merged-chr10-70884433-3	chr10	70883911	70884978	+
Merged-chr2-220042077-3	chr2	220041508	220042612	+
Merged-chr2-242256060-3	chr2	242255396	242256643	+
Merged-chr2-178128076-3	chr2	178127448	178128641	+
Merged-chr12-31477410-3	chr12	31476856	31478019	+
Merged-chr17-39968698-3	chr17	39968078	39969259	+
Merged-chr18-59855212-3	chr18	59854464	59855837	+
Merged-chr2-110370234-3	chr2	110369734	110370734	+
Merged-chr10-114206753-3	chr10	114206229	114207265	+
Merged-chr22-19841914-3	chr22	19841326	19842458	+
Merged-chr7-1609308-3	chr7	1608748	1609838	+
Merged-chr6-31805721-3	chr6	31805221	31806221	+
Merged-chr9-37801462-3	chr9	37800938	37802012	+
Merged-chr6-86351077-3	chr6	86350438	86351857	+
Merged-chr1-110164161-3	chr1	110163661	110164661	+
Merged-chr2-32582933-3	chr2	32582433	32583433	+
Merged-chr12-108954598-3	chr12	108954098	108955098	+
Merged-chr14-77925112-3	chr14	77924407	77925715	+
Merged-chr4-153456614-3	chr4	153456080	153457184	+
Merged-chr22-26908526-3	chr22	26908012	26909054	+
Merged-chr19-14627926-3	chr19	14627426	14628426	+
Merged-chr15-66794361-3	chr15	66793861	66794861	+
Merged-chr1-42800471-3	chr1	42799931	42801052	+
Merged-chr3-112280288-3	chr3	112279782	112280792	+
Merged-chr2-64880862-3	chr2	64880186	64881451	+
Merged-chr6-119215903-3	chr6	119215379	119216416	+
Merged-chr14-103059741-3	chr14	103059241	103060241	+
Merged-chr12-99038288-3	chr12	99037761	99038843	+
Merged-chr10-27530491-3	chr10	27529982	27531011	+
Merged-chr22-21356195-3	chr22	21355641	21356722	+
Merged-chr6-43484800-3	chr6	43484280	43485311	+
Merged-chr2-65659140-3	chr2	65658534	65659694	+
Merged-chr14-35452779-3	chr14	35452279	35453279	+
Merged-chr17-74380923-3	chr17	74380284	74381701	+
Merged-chr7-16686522-3	chr7	16685820	16687124	+
Merged-chr12-54334015-3	chr12	54333211	54334667	+
Merged-chr6-43140672-3	chr6	43140033	43141242	+
Merged-chr17-79651531-3	chr17	79651025	79652043	+
Merged-chr11-47788307-3	chr11	47787669	47788877	+
Merged-chr17-78120562-3	chr17	78119920	78121133	+
Merged-chr2-24149551-3	chr2	24149049	24150052	+
Merged-chrX-44732965-3	chrX	44732424	44733547	+
Merged-chr14-57735270-3	chr14	57734697	57735917	+
Merged-chr4-174291972-3	chr4	174291397	174292510	+
Merged-chr15-82337836-3	chr15	82337154	82338427	+
Merged-chr2-132250046-3	chr2	132249417	132250611	+
Merged-chr17-48943371-3	chr17	48942725	48943944	+
Merged-chr1-186344094-3	chr1	186343575	186344632	+
Merged-chr3-184080685-3	chr3	184080051	184081455	+
Merged-chr10-13390119-3	chr10	13389563	13390648	+
Merged-chr19-42746844-3	chr19	42746344	42747344	+
Merged-chr2-201677756-3	chr2	201677256	201678256	+
Merged-chr5-52776915-3	chr5	52776382	52777483	+
Merged-chr10-31607323-3	chr10	31606700	31608069	+
Merged-chr6-134274918-3	chr6	134274252	134275501	+
Merged-chr7-112092324-3	chr7	112091692	112092891	+
Merged-chr2-54014277-3	chr2	54013669	54014831	+
Merged-chr1-173793406-3	chr1	173792872	173793975	+
Merged-chr14-78174671-3	chr14	78174169	78175177	+
Merged-chr7-99097031-3	chr7	99096463	99097668	+
Merged-chr12-7036991-3	chr12	7036491	7037491	+
Merged-chr3-143691974-3	chr3	143691420	143692583	+
Merged-chr17-6915516-3	chr17	6915016	6916016	+
Merged-chr6-53659776-3	chr6	53659258	53660285	+
Merged-chr7-79082731-3	chr7	79082208	79083278	+
Merged-chr11-95523695-3	chr11	95522909	95524338	+
Merged-chr9-136215684-3	chr9	136215153	136216248	+
Merged-chr8-48873480-3	chr8	48872930	48874005	+
Merged-chr16-31084969-3	chr16	31084411	31085498	+
Merged-chr22-45560033-3	chr22	45559421	45560758	+
Merged-chr9-72874539-3	chr9	72873772	72875173	+
Merged-chr1-148930509-3	chr1	148929969	148931089	+
Merged-chr17-61628565-3	chr17	61628050	61629073	+
Merged-chr10-101945470-3	chr10	101944886	101946013	+
Merged-chr1-72748358-3	chr1	72747584	72748995	+
Merged-chr2-242089546-3	chr2	242089046	242090046	+
Merged-chr17-73663749-3	chr17	73663177	73664394	+
Merged-chr5-173319226-3	chr5	173318688	173319745	+
Merged-chr18-72921756-3	chr18	72921133	72922431	+
Merged-chr10-120513896-3	chr10	120513389	120514410	+
Merged-chr2-64069070-3	chr2	64068570	64069570	+
Merged-chr14-69618482-3	chr14	69617951	69619046	+
Merged-chr7-2271869-3	chr7	2271369	2272369	+
Merged-chr8-99056905-3	chr8	99056382	99057452	+
Merged-chr3-196669167-3	chr3	196668665	196669669	+
Merged-chr18-11851790-3	chr18	11851290	11852290	+
Merged-chr4-66534538-3	chr4	66534029	66535043	+
Merged-chr11-82612153-3	chr11	82611561	82612700	+
Merged-chr17-57409538-3	chr17	57409038	57410038	+
Merged-chr6-26158916-3	chr6	26158271	26159706	+
Merged-chr2-39347247-3	chr2	39346747	39347747	+
Merged-chr1-46152709-3	chr1	46151894	46153367	+
Merged-chr2-101437186-3	chr2	101436686	101437686	+
Merged-chr7-6144879-3	chr7	6144374	6145382	+
Merged-chr16-89724526-3	chr16	89723965	89725057	+
Merged-chr12-80327761-3	chr12	80327243	80328271	+
Merged-chr14-75746039-3	chr14	75745434	75746751	+
Merged-chr8-146277685-3	chr8	146277126	146278215	+
Merged-chr12-120934608-3	chr12	120934084	120935120	+
Merged-chr2-71357344-3	chr2	71356815	71357904	+
Merged-chr4-83932615-3	chr4	83932081	83933185	+
Merged-chr8-145653415-3	chr8	145652915	145653915	+
Merged-chr1-156470903-3	chr1	156470349	156471431	+
Merged-chr6-32145507-3	chr6	32145003	32146017	+
Merged-chr11-108093793-3	chr11	108093288	108094296	+
Merged-chr9-33264409-3	chr9	33263886	33264956	+
Merged-chr8-102217693-3	chr8	102217150	102218281	+
Merged-chr1-16174705-3	chr1	16174205	16175205	+
Merged-chr12-49524662-3	chr12	49523878	49525304	+
Merged-chr17-73257832-3	chr17	73257320	73258356	+
Merged-chr10-111768492-3	chr10	111767992	111768992	+
Merged-chr19-54694051-3	chr19	54693502	54694649	+
Merged-chr2-96931722-3	chr2	96931177	96932312	+
Merged-chr6-42419434-3	chr6	42418852	42419975	+
Merged-chr3-37217291-3	chr3	37216738	37217899	+
Merged-chr5-10354344-3	chr5	10353786	10354962	+
Merged-chr2-187351275-3	chr2	187350763	187351781	+
Merged-chr17-73511079-3	chr17	73510550	73511594	+
Merged-chr16-30671730-3	chr16	30671230	30672230	+
Merged-chr11-102218920-3	chr11	102218420	102219420	+
Merged-chr18-70534655-3	chr18	70534155	70535155	+
Merged-chr2-27593445-3	chr2	27592940	27593948	+
Merged-chr10-93558721-3	chr10	93558113	93559275	+
Merged-chr17-79213188-3	chr17	79212673	79213720	+
Merged-chr4-83820766-3	chr4	83820256	83821271	+
Merged-chr6-166075469-3	chr6	166074953	166075977	+
Merged-chr8-146052721-3	chr8	146052221	146053221	+
Merged-chr11-71935707-3	chr11	71935189	71936217	+
Merged-chr3-52739951-3	chr3	52739397	52740479	+
Merged-chr12-19594276-3	chr12	19593511	19594909	+
Merged-chr5-171433071-3	chr5	171432379	171433667	+
Merged-chr10-76872208-3	chr10	76871708	76872708	+
Merged-chr11-118889177-3	chr11	118888667	118889682	+
Merged-chr13-108519135-3	chr13	108518572	108519761	+
Merged-chr5-68665414-3	chr5	68664912	68665919	+
Merged-chr14-74551779-3	chr14	74551240	74552299	+
Merged-chr1-16939331-3	chr1	16938791	16939912	+
Merged-chr1-114472837-3	chr1	114472261	114473489	+
Merged-chr4-40058308-3	chr4	40057768	40058890	+
Merged-chr1-110090921-3	chr1	110089974	110091645	+
Merged-chr16-11945116-3	chr16	11944575	11945700	+
Merged-chr2-48542646-3	chr2	48542139	48543161	+
Merged-chr4-48781480-3	chr4	48780969	48781986	+
Merged-chr3-66024116-3	chr3	66023448	66024701	+
Merged-chr7-42971179-3	chr7	42970630	42971779	+
Merged-chr12-49659485-3	chr12	49658985	49659985	+
Merged-chr3-150264008-3	chr3	150263433	150264546	+
Merged-chr16-69167033-3	chr16	69166533	69167533	+
Merged-chr1-89150448-3	chr1	89149873	89151099	+
Merged-chr15-74219814-3	chr15	74219314	74220314	+
Merged-chr2-68385222-3	chr2	68384649	68385759	+
Merged-chr13-73302937-3	chr13	73302335	73303489	+
Merged-chr4-39047268-3	chr4	39046768	39047768	+
Merged-chr12-112280396-3	chr12	112279846	112280998	+
Merged-chr17-54990461-3	chr17	54989961	54990961	+
Merged-chr16-72127603-3	chr16	72127092	72128125	+
Merged-chr9-33817929-3	chr9	33817429	33818429	+
Merged-chr2-74709666-3	chr2	74709078	74710210	+
Merged-chr8-121457385-3	chr8	121456867	121457923	+
Merged-chr8-145703672-3	chr8	145703028	145704245	+
Merged-chr1-84971342-3	chr1	84970817	84971855	+
Merged-chr6-27806122-3	chr6	27805615	27806638	+
Merged-chr19-44405397-3	chr19	44404897	44405897	+
Merged-chr2-241375719-3	chr2	241375090	241376479	+
Merged-chr1-154193324-3	chr1	154192582	154193946	+
Merged-chr11-65769354-3	chr11	65768752	65770059	+
Merged-chr2-61697982-3	chr2	61697426	61698594	+
Merged-chr8-42395766-3	chr8	42395106	42396587	+
Merged-chr17-40828866-3	chr17	40828261	40829419	+
Merged-chr4-78740590-3	chr4	78740030	78741120	+
Merged-chr8-28559499-3	chr8	28558999	28559999	+
Merged-chr11-57480382-3	chr11	57479750	57480948	+
Merged-chr11-62607841-3	chr11	62607252	62608386	+
Merged-chr8-144718220-3	chr8	144717673	144718816	+
Merged-chr7-7680199-3	chr7	7679680	7680739	+
Merged-chr10-65225599-3	chr10	65225009	65226281	+
Merged-chr5-133862016-3	chr5	133861498	133862525	+
Merged-chr2-27579176-3	chr2	27578513	27579758	+
Merged-chr18-9613858-3	chr18	9613358	9614358	+
Merged-chr10-112679512-3	chr10	112678979	112680080	+
Merged-chr11-62433021-3	chr11	62432335	62433615	+
Merged-chr11-17098358-3	chr11	17097854	17098866	+
Merged-chr6-37665132-3	chr6	37664631	37665633	+
Merged-chr2-230786656-3	chr2	230786147	230787161	+
Merged-chr5-137879026-3	chr5	137878333	137879623	+
Merged-chr13-28195710-3	chr13	28195063	28196284	+
Merged-chr19-44100167-3	chr19	44099617	44100692	+
Merged-chr7-101459189-3	chr7	101458631	101459806	+
Merged-chr14-21539398-3	chr14	21538807	21540081	+
Merged-chr8-26436187-3	chr8	26435596	26436733	+
Merged-chr2-27886918-3	chr2	27886397	27887460	+
Merged-chr8-92082455-3	chr8	92081924	92083017	+
Merged-chr15-65117392-3	chr15	65116892	65117892	+
Merged-chr6-20403776-3	chr6	20403145	20404540	+
Merged-chr1-151170719-3	chr1	151170201	151171255	+
Merged-chr12-56511607-3	chr12	56511100	56512111	+
Merged-chr17-42263565-3	chr17	42263053	42264071	+
Merged-chr1-52869883-3	chr1	52869341	52870467	+
Merged-chr10-17686411-3	chr10	17685759	17686987	+
Merged-chr4-71571169-3	chr4	71570630	71571748	+
Merged-chr9-26946297-3	chr9	26945601	26946896	+
Merged-chr17-73043639-3	chr17	73043096	73044161	+
Merged-chr1-10093886-3	chr1	10093386	10094386	+
Merged-chr12-65004372-3	chr12	65003836	65004945	+
Merged-chr1-19536395-3	chr1	19535836	19536925	+
Merged-chr17-79669942-3	chr17	79669389	79670549	+
Merged-chr4-15683150-3	chr4	15682562	15683828	+
Merged-chr10-90752363-3	chr10	90751859	90752865	+
Merged-chr2-120124901-3	chr2	120124319	120125442	+
Merged-chr16-1877774-3	chr16	1877195	1878314	+
Merged-chr5-158634780-3	chr5	158634272	158635296	+
Merged-chr15-101835051-3	chr15	101834513	101835570	+
Merged-chr1-183441225-3	chr1	183440676	183441823	+
Merged-chr2-198299132-3	chr2	198298615	198299666	+
Merged-chr5-31532295-3	chr5	31531779	31532827	+
Merged-chr19-13229393-3	chr19	13228816	13230049	+
Merged-chr7-100860819-3	chr7	100860314	100861330	+
Merged-chr5-64858892-3	chr5	64858329	64859519	+
Merged-chr8-90770695-3	chr8	90769940	90771323	+
Merged-chr21-38740784-3	chr21	38740284	38741284	+
Merged-chr20-31071284-3	chr20	31070777	31071788	+
Merged-chr19-34287814-3	chr19	34287196	34288551	+
Merged-chr15-91414976-3	chr15	91414419	91415590	+
Merged-chr12-46383737-3	chr12	46383133	46384290	+
Merged-chr10-70940346-3	chr10	70939798	70940870	+
Merged-chr8-26371778-3	chr8	26370967	26372434	+
Merged-chr2-61245050-3	chr2	61244521	61245608	+
Merged-chr11-82782654-3	chr11	82782114	82783236	+
Merged-chr10-81966122-3	chr10	81965521	81966826	+
Merged-chr8-28747863-3	chr8	28747283	28748404	+
Merged-chr19-54960534-3	chr19	54959946	54961211	+
Merged-chr1-211433008-3	chr1	211432441	211433643	+
Merged-chr7-54826275-3	chr7	54825680	54826966	+
Merged-chr19-49496467-3	chr19	49495921	49497060	+
Merged-chr1-155294664-3	chr1	155293878	155295308	+
Merged-chr1-40723803-3	chr1	40723175	40724367	+
Merged-chr17-7590890-3	chr17	7590340	7591415	+
Merged-chr4-39639913-3	chr4	39639410	39640421	+
Merged-chr22-41698469-3	chr22	41697969	41698969	+
Merged-chr20-48532170-3	chr20	48531488	48532762	+
Merged-chr11-18344089-3	chr11	18343577	18344596	+
Merged-chr1-176175500-3	chr1	176174959	176176084	+
Merged-chr8-67975363-3	chr8	67974653	67975969	+
Merged-chr2-157189963-3	chr2	157189337	157190526	+
Merged-chr10-102748013-3	chr10	102747270	102748635	+
Merged-chr8-144699360-3	chr8	144698836	144699873	+
Merged-chr1-6674283-3	chr1	6673761	6674794	+
Merged-chr8-141645539-3	chr8	141644722	141646198	+
Merged-chr10-75012280-3	chr10	75011640	75013062	+
Merged-chr2-62424044-3	chr2	62423500	62424566	+
Merged-chr17-34890513-3	chr17	34889937	34891051	+
Merged-chr2-62115029-3	chr2	62114387	62115601	+
Merged-chr12-27091387-3	chr12	27090848	27091967	+
Merged-chr1-167905589-3	chr1	167905030	167906119	+
Merged-chr17-80009534-3	chr17	80008997	80010110	+
Merged-chr1-109968607-3	chr1	109968095	109969113	+
Merged-chr5-149381061-3	chr5	149380497	149381593	+
Merged-chr1-43829476-3	chr1	43828976	43829976	+
Merged-chr20-62152467-3	chr20	62151916	62153069	+
Merged-chr14-99947323-3	chr14	99946793	99947883	+
Merged-chr5-38846840-3	chr5	38846290	38847440	+
Merged-chr10-61666322-3	chr10	61665572	61666948	+
Merged-chr1-68297603-3	chr1	68296998	68298314	+
Merged-chr7-25018838-3	chr7	25018336	25019340	+
Merged-chr11-134094220-3	chr11	134093707	134094746	+
Merged-chr6-147525601-3	chr6	147525071	147526163	+
Merged-chr5-179233116-3	chr5	179232585	179233632	+
Merged-chr11-10879285-3	chr11	10878614	10879871	+
Merged-chr7-75677541-3	chr7	75677019	75678053	+
Merged-chr1-32043624-3	chr1	32043124	32044124	+
Merged-chr5-67512190-3	chr5	67511615	67512728	+
Merged-chr3-185826114-3	chr3	185825614	185826614	+
Merged-chr7-73097381-3	chr7	73096880	73097883	+
Merged-chr14-73924419-3	chr14	73923919	73924919	+
Merged-chr7-72299883-3	chr7	72299364	72300393	+
Merged-chr19-50833319-3	chr19	50832770	50833860	+
Merged-chr2-219433865-3	chr2	219433109	219434494	+
Merged-chr3-14166976-3	chr3	14166422	14167503	+
Merged-chr8-144373185-3	chr8	144372265	144373896	+
Merged-chr1-38158338-3	chr1	38157236	38159140	+
Merged-chr11-62368037-3	chr11	62367521	62368571	+
Merged-chr11-114271743-3	chr11	114271235	114272247	+
Merged-chr17-79980426-3	chr17	79979891	79980998	+
Merged-chr15-63796252-3	chr15	63795700	63796857	+
Merged-chr10-42971298-3	chr10	42970767	42971861	+
Merged-chr3-19989162-3	chr3	19988633	19989722	+
Merged-chr10-14880753-3	chr10	14880178	14881291	+
Merged-chr14-31676042-3	chr14	31675405	31676611	+
Merged-chr12-95611593-3	chr12	95611093	95612093	+
Merged-chr17-63051609-3	chr17	63051012	63052158	+
Merged-chr17-41323113-3	chr17	41322530	41323779	+
Merged-chr19-10765712-3	chr19	10765107	10766424	+
Merged-chr1-45478162-3	chr1	45477493	45479000	+
Merged-chr11-32915400-3	chr11	32914884	32915933	+
Merged-chr10-111969429-3	chr10	111968917	111969953	+
Merged-chr1-167190565-3	chr1	167189957	167191119	+
Merged-chr16-66968551-3	chr16	66968020	66969114	+
Merged-chr10-115613535-3	chr10	115613035	115614035	+
Merged-chr12-90102383-3	chr12	90101691	90102980	+
Merged-chr18-55712308-3	chr18	55711791	55712843	+
Merged-chr5-74807152-3	chr5	74806605	74807748	+
Merged-chr17-55927406-3	chr17	55926833	55928054	+
Merged-chr14-85998614-3	chr14	85997962	85999419	+
Merged-chr22-40743139-3	chr22	40742543	40743687	+
Merged-chr5-7869125-3	chr5	7868520	7869837	+
Merged-chr8-145634099-3	chr8	145633530	145634737	+
Merged-chr8-53626972-3	chr8	53626365	53627687	+
Merged-chr2-45878849-3	chr2	45878297	45879453	+
Merged-chr2-99225497-3	chr2	99224884	99226223	+
Merged-chr22-50946772-3	chr22	50946236	50947290	+
Merged-chr8-133492287-3	chr8	133491773	133492815	+
Merged-chr2-9563206-3	chr2	9562691	9563737	+
Merged-chr22-38246127-3	chr22	38245536	38246673	+
Merged-chr4-184021263-3	chr4	184020728	184021833	+
Merged-chr10-123687314-3	chr10	123686795	123687854	+
Merged-chr5-40798452-3	chr5	40797823	40799017	+
Merged-chr10-89577435-3	chr10	89576844	89578118	+
Merged-chr1-155658554-3	chr1	155657892	155659136	+
Merged-chr22-35654170-3	chr22	35653560	35654891	+
Merged-chr12-9101956-3	chr12	9101316	9102526	+
Merged-chr22-32341982-3	chr22	32341453	32342540	+
Merged-chr19-36208690-3	chr19	36208158	36209207	+
Merged-chr17-73401120-3	chr17	73400572	73401717	+
Merged-chr2-114513656-3	chr2	114513122	114514173	+
Merged-chr6-35464153-3	chr6	35463523	35464719	+
Merged-chr17-27894531-3	chr17	27893980	27895133	+
Merged-chr19-50169133-3	chr19	50168528	50169686	+
Merged-chr4-52709922-3	chr4	52709324	52710472	+
Merged-chr10-49812179-3	chr10	49811679	49812679	+
Merged-chr1-225840419-3	chr1	225839655	225841052	+
Merged-chr10-62703311-3	chr10	62702701	62703867	+
Merged-chr22-20119807-3	chr22	20119181	20120371	+
Merged-chr11-61583776-3	chr11	61583276	61584276	+
Merged-chr2-148778596-3	chr2	148778017	148779255	+
Merged-chr2-206950529-3	chr2	206950014	206951059	+
Merged-chr3-14989323-3	chr3	14988631	14989920	+
Merged-chr3-184019124-3	chr3	184018565	184019744	+
Merged-chr13-49551477-3	chr13	49550941	49552049	+
Merged-chr4-26322811-3	chr4	26322311	26323311	+
Merged-chr15-99790002-3	chr15	99789401	99790705	+
Merged-chr12-56321109-3	chr12	56320609	56321609	+
Merged-chr4-140098365-3	chr4	140097800	140098898	+
Merged-chr6-151772837-3	chr6	151772333	151773347	+
Merged-chr22-21213227-3	chr22	21212723	21213737	+
Merged-chr12-120554956-3	chr12	120554431	120555507	+
Merged-chr16-29826621-3	chr16	29826121	29827121	+
Merged-chr12-21654618-3	chr12	21654117	21655120	+
Merged-chr1-153537601-3	chr1	153536840	153538232	+
Merged-chr7-2443828-3	chr7	2443328	2444328	+
Merged-chr12-56210880-3	chr12	56210311	56211518	+
Merged-chr15-85258967-3	chr15	85258438	85259482	+
Merged-chr19-54371465-3	chr19	54370904	54372087	+
Merged-chr17-79519924-3	chr17	79519424	79520424	+
Merged-chr12-4648397-3	chr12	4647862	4648967	+
Merged-chr10-75255003-3	chr10	75254341	75255585	+
Merged-chr8-57123743-3	chr8	57123205	57124263	+
Merged-chr5-139781676-3	chr5	139781149	139782190	+
Merged-chr15-85525461-3	chr15	85524875	85526134	+
Merged-chr15-68872102-3	chr15	68871602	68872602	+
Merged-chr13-37574493-3	chr13	37573969	37575043	+
Merged-chr3-134204163-3	chr3	134203663	134204663	+
Merged-chr2-118771381-3	chr2	118770878	118771888	+
Merged-chr11-67140601-3	chr11	67140101	67141101	+
Merged-chr14-75179426-3	chr14	75178845	75180090	+
Merged-chr7-23146655-3	chr7	23145961	23147253	+
Merged-chr16-69374140-3	chr16	69373631	69374658	+
Merged-chr2-201753727-3	chr2	201753195	201754243	+
Merged-chr8-64082377-3	chr8	64081768	64082932	+
Merged-chr13-41636157-3	chr13	41635498	41636737	+
Merged-chr19-50380334-3	chr19	50379790	50380857	+
Merged-chr1-228645589-3	chr1	228645089	228646089	+
Merged-chr21-27107210-3	chr21	27106697	27107717	+
Merged-chr17-18219419-3	chr17	18218918	18219921	+
Merged-chr17-21117390-3	chr17	21116849	21117973	+
Merged-chr7-2281939-3	chr7	2281392	2282463	+
Merged-chr2-26100773-3	chr2	26100273	26101273	+
Merged-chr11-70245335-3	chr11	70244639	70245933	+
Merged-chr8-136470461-3	chr8	136469904	136471075	+
Merged-chr1-228594111-3	chr1	228593549	228594642	+
Merged-chr16-56484625-3	chr16	56484030	56485173	+
Merged-chr9-35605194-3	chr9	35604602	35605741	+
Merged-chr12-13153161-3	chr12	13152582	13153819	+
Merged-chr19-2237371-3	chr19	2236754	2237930	+
Merged-chr21-35015246-3	chr21	35014720	35015798	+
Merged-chr1-67391268-3	chr1	67390768	67391768	+
Merged-chr22-19929924-3	chr22	19929374	19930450	+
Merged-chr8-17105055-3	chr8	17104495	17105585	+
Merged-chr20-30946686-3	chr20	30946186	30947186	+
Merged-chr2-25016624-3	chr2	25015990	25017394	+
Merged-chr11-33279890-3	chr11	33279357	33280457	+
Merged-chr1-24970366-3	chr1	24969817	24970964	+
Merged-chr3-132137192-3	chr3	132136692	132137692	+
Merged-chr8-71315295-3	chr8	71314793	71315797	+
Merged-chr1-114448393-3	chr1	114447695	114448993	+
Merged-chr2-39664165-3	chr2	39663349	39664823	+
Merged-chr20-60698196-3	chr20	60697553	60698982	+
Merged-chr13-31192007-3	chr13	31191439	31192645	+
Merged-chr15-101142634-3	chr15	101142131	101143142	+
Merged-chr16-8892313-3	chr16	8891663	8892889	+
Merged-chr2-122513676-3	chr2	122513107	122514211	+
Merged-chr6-110501662-3	chr6	110501034	110502226	+
Merged-chr20-56884471-3	chr20	56883911	56885092	+
Merged-chrX-153236094-3	chrX	153235346	153236719	+
Merged-chr17-73202150-3	chr17	73201643	73202666	+
Merged-chr6-151711942-3	chr6	151711357	151712614	+
Merged-chr16-85646942-3	chr16	85646412	85647502	+
Merged-chr17-65714728-3	chr17	65713996	65715344	+
Merged-chr22-20850212-3	chr22	20849601	20850768	+
Merged-chr3-178866462-3	chr3	178865957	178866974	+
Merged-chr10-76585827-3	chr10	76585288	76586405	+
Merged-chr11-115374621-3	chr11	115374037	115375164	+
Merged-chr1-23694897-3	chr1	23694397	23695397	+
Merged-chr2-128050882-3	chr2	128050382	128051382	+
Merged-chr11-13299577-3	chr11	13299015	13300108	+
Merged-chr3-191048831-3	chr3	191048331	191049331	+
Merged-chr12-51157806-3	chr12	51157271	51158324	+
Merged-chr7-99698642-3	chr7	99697944	99699242	+
Merged-chr1-44495986-3	chr1	44495486	44496486	+
Merged-chr2-159825841-3	chr2	159825287	159826368	+
Merged-chr18-5238670-3	chr18	5238087	5239338	+
Merged-chr2-99797637-3	chr2	99797120	99798173	+
Merged-chr2-63816030-3	chr2	63815485	63816553	+
Merged-chr2-201173179-3	chr2	201172679	201173679	+
Merged-chr15-57212059-3	chr15	57211538	57212601	+
Merged-chr3-130613557-3	chr3	130612974	130614099	+
Merged-chr14-50319314-3	chr14	50318734	50319854	+
Merged-chr7-17979170-3	chr7	17978659	17979692	+
Merged-chr1-229761699-3	chr1	229761180	229762239	+
Merged-chr1-235667780-3	chr1	235667192	235668324	+
Merged-chr21-33984557-3	chr21	33984032	33985109	+
Merged-chr10-75504171-3	chr10	75503671	75504671	+
Merged-chr3-120067267-3	chr3	120066767	120067767	+
Merged-chr6-157802737-3	chr6	157802139	157803435	+
Merged-chr12-121126273-3	chr12	121125675	121126823	+
Merged-chr3-25705110-3	chr3	25704490	25705851	+
Merged-chr22-32871408-3	chr22	32870823	32871951	+
Merged-chr3-18466183-3	chr3	18465609	18466831	+
Merged-chr19-4064781-3	chr19	4064281	4065281	+
Merged-chr17-38137088-3	chr17	38136588	38137588	+
Merged-chr2-109745097-3	chr2	109744597	109745597	+
Merged-chr1-54412502-3	chr1	54411945	54413031	+
Merged-chr5-219075-3	chr5	218543	219641	+
Merged-chr9-98638124-3	chr9	98637608	98638632	+
Merged-chr17-28256573-3	chr17	28256035	28257151	+
Merged-chr8-145735066-3	chr8	145734409	145735882	+
Merged-chr1-19578569-3	chr1	19578049	19579109	+
Merged-chr2-131100580-3	chr2	131100009	131101116	+
Merged-chr1-150207408-3	chr1	150206872	150207927	+
Merged-chr3-45018000-3	chr3	45017418	45018542	+
Merged-chr4-119201197-3	chr4	119200476	119201808	+
Merged-chr6-33267213-3	chr6	33266573	33267783	+
Merged-chr5-64920462-3	chr5	64919893	64921100	+
Merged-chr5-15501451-3	chr5	15500837	15502009	+
Merged-chr6-41888030-3	chr6	41887530	41888530	+
Merged-chr1-100504004-3	chr1	100503472	100504570	+
Merged-chr17-1617421-3	chr17	1616761	1618002	+
Merged-chr17-49197643-3	chr17	49196981	49198468	+
Merged-chr2-242576721-3	chr2	242576211	242577241	+
Merged-chr1-38273461-3	chr1	38272909	38274067	+
Merged-chr17-71189427-3	chr17	71188844	71189969	+
Merged-chr17-57183894-3	chr17	57183387	57184409	+
Merged-chr12-125399577-3	chr12	125399077	125400077	+
Merged-chr5-176731002-3	chr5	176730174	176731667	+
Merged-chr19-50432208-3	chr19	50431708	50432708	+
Merged-chr3-39450316-3	chr3	39449813	39450822	+
Merged-chr4-174090316-3	chr4	174089806	174090836	+
Merged-chr1-156023962-3	chr1	156023459	156024468	+
Merged-chr10-106093393-3	chr10	106092893	106093893	+
Merged-chr18-12657367-3	chr18	12656855	12657873	+
Merged-chr12-6875391-3	chr12	6874865	6875945	+
Merged-chr15-65425634-3	chr15	65425063	65426170	+
Merged-chr12-125051189-3	chr12	125050669	125051731	+
Merged-chr5-131131832-3	chr5	131131266	131132464	+
Merged-chr2-160472053-3	chr2	160471513	160472633	+
Merged-chr17-7154978-3	chr17	7154337	7155549	+
Merged-chr15-77712366-3	chr15	77711799	77713001	+
Merged-chr6-170102874-3	chr6	170102180	170103471	+
Merged-chr3-183873610-3	chr3	183873002	183874328	+
Merged-chr2-85133610-3	chr2	85133106	85134120	+
Merged-chr19-51306010-3	chr19	51305452	51306540	+
Merged-chr16-51185346-3	chr16	51184642	51185948	+
Merged-chr14-50235618-3	chr14	50235079	50236196	+
Merged-chr20-62497342-3	chr20	62496605	62497961	+
Merged-chr3-179041651-3	chr3	179041039	179042377	+
Merged-chr4-84376895-3	chr4	84376350	84377485	+
Merged-chr20-35807828-3	chr20	35807303	35808378	+
Merged-chr1-160312534-3	chr1	160311908	160313098	+
Merged-chr4-77069163-3	chr4	77068606	77069778	+
Merged-chr20-48729995-3	chr20	48729495	48730495	+
Merged-chr16-74401626-3	chr16	74401059	74402261	+
Merged-chr4-106630315-3	chr4	106629776	106630835	+
Merged-chr22-50964288-3	chr22	50963742	50964882	+
Merged-chr1-78355359-3	chr1	78354591	78355993	+
Merged-chr9-20622704-3	chr9	20622187	20623239	+
Merged-chr7-6049054-3	chr7	6048428	6049807	+
Merged-chr10-5931748-3	chr10	5931195	5932356	+
Merged-chr3-123303933-3	chr3	123303262	123304519	+
Merged-chr17-26989189-3	chr17	26988650	26989767	+
Merged-chr1-31770007-3	chr1	31769493	31770536	+
Merged-chr9-34329113-3	chr9	34328433	34329703	+
Merged-chr18-9137946-3	chr18	9137431	9138478	+
Merged-chr3-145879198-3	chr3	145878414	145879841	+
Merged-chr22-30752128-3	chr22	30751501	30752884	+
Merged-chr3-132379249-3	chr3	132378645	132379801	+
Merged-chr6-26199865-3	chr6	26199365	26200365	+
Merged-chr3-52444365-3	chr3	52443813	52444970	+
Merged-chr21-32931043-3	chr21	32930543	32931543	+
Merged-chr5-133339756-3	chr5	133339189	133340290	+
Merged-chr12-6960416-3	chr12	6959646	6961052	+
Merged-chr6-166755431-3	chr6	166754931	166755931	+
Merged-chr16-2317589-3	chr16	2317078	2318111	+
Merged-chr11-61129664-3	chr11	61129110	61130192	+
Merged-chr12-1100417-3	chr12	1099840	1101072	+
Merged-chr8-38324431-3	chr8	38323915	38324964	+
Merged-chr17-40760991-3	chr17	40760457	40761561	+
Merged-chr17-78389274-3	chr17	78388763	78389796	+
Merged-chr12-123848828-3	chr12	123848283	123849418	+
Merged-chr8-56686314-3	chr8	56685723	56686998	+
Merged-chr7-99036812-3	chr7	99036307	99037322	+
Merged-chr9-37784297-3	chr9	37783684	37785023	+
Merged-chr4-99849662-3	chr4	99849162	99850162	+
Merged-chr15-23033704-3	chr15	23033108	23034398	+
Merged-chr18-658331-3	chr18	657827	658840	+
Merged-chr11-810776-3	chr11	810095	811367	+
Merged-chr17-17140027-3	chr17	17139519	17140545	+
Merged-chr12-123716985-3	chr12	123716485	123717485	+
Merged-chrX-39956676-3	chrX	39956054	39957421	+
Merged-chr1-94311821-3	chr1	94311321	94312321	+
Merged-chr2-128785102-3	chr2	128784563	128785622	+
Merged-chr3-183853253-3	chr3	183852745	183853771	+
Merged-chr19-8386874-3	chr19	8386292	8387416	+
Merged-chr22-41864691-3	chr22	41864107	41865233	+
Merged-chr14-76127719-3	chr14	76127092	76128475	+
Merged-chr1-25665340-3	chr1	25664840	25665840	+
Merged-chr10-124768191-3	chr10	124767625	124768725	+
Merged-chr2-200820403-3	chr2	200819811	200821087	+
Merged-chr17-61919040-3	chr17	61918539	61919541	+
Merged-chr16-67597026-3	chr16	67596436	67597572	+
Merged-chr7-6311697-3	chr7	6311144	6312224	+
Merged-chr5-72861605-3	chr5	72861016	72862150	+
Merged-chr9-100396614-3	chr9	100396074	100397196	+
Merged-chr7-44613270-3	chr7	44612751	44613809	+
Merged-chr13-73356074-3	chr13	73355552	73356586	+
Merged-chr22-22006526-3	chr22	22005950	22007065	+
Merged-chr9-101984312-3	chr9	101983803	101984817	+
Merged-chr9-140099820-3	chr9	140099316	140100330	+
Merged-chr3-197477698-3	chr3	197477181	197478207	+
Merged-chr17-76835709-3	chr17	76835198	76836232	+
Merged-chr22-20307427-3	chr22	20306656	20308471	+
Merged-chr12-64239080-3	chr12	64238516	64239613	+
Merged-chr14-102606581-3	chr14	102606061	102607123	+
Merged-chr22-50639681-3	chr22	50639118	50640213	+
Merged-chr5-40832913-3	chr5	40832413	40833413	+
Merged-chr19-50095471-3	chr19	50094876	50096019	+
Merged-chr1-93914179-3	chr1	93913194	93914922	+
Merged-chr14-56585729-3	chr14	56585205	56586278	+
Merged-chr11-64889235-3	chr11	64888683	64889762	+
Merged-chr9-140134953-3	chr9	140134451	140135455	+
Merged-chr14-39901010-3	chr14	39900506	39901513	+
Merged-chr18-72264840-3	chr18	72264281	72265370	+
Merged-chr14-23564710-3	chr14	23564135	23565361	+
Merged-chr11-46142181-3	chr11	46141591	46142726	+
Merged-chr5-96271185-3	chr5	96270615	96271720	+
Merged-chr1-70671700-3	chr1	70671169	70672264	+
Merged-chr5-892450-3	chr5	891905	893041	+
Merged-chr22-48028007-3	chr22	48027397	48028563	+
Merged-chr3-176913842-3	chr3	176913342	176914342	+
Merged-chr10-75490251-3	chr10	75489703	75490775	+
Merged-chr16-85044617-3	chr16	85044117	85045117	+
Merged-chr3-42695193-3	chr3	42694693	42695693	+
Merged-chr16-1832775-3	chr16	1832061	1833382	+
Merged-chr10-81204908-3	chr10	81204364	81205430	+
Merged-chr11-61196945-3	chr11	61196310	61197717	+
Merged-chr5-54602892-3	chr5	54602265	54603646	+
Merged-chr9-130549033-3	chr9	130548340	130549630	+
Merged-chr4-41992841-3	chr4	41992291	41993441	+
Merged-chr4-85887297-3	chr4	85886793	85887806	+
Merged-chr20-13765995-3	chr20	13765396	13766545	+
Merged-chr6-109415487-3	chr6	109414938	109416087	+
Merged-chr1-36690933-3	chr1	36690431	36691438	+
Merged-chr16-11891471-3	chr16	11890907	11892099	+
Merged-chr4-151935780-3	chr4	151935234	151936373	+
Merged-chr16-87416731-3	chr16	87416199	87417295	+
Merged-chr7-123388494-3	chr7	123387982	123389019	+
Merged-chr2-112641332-3	chr2	112640786	112641924	+
Merged-chr16-2827108-3	chr16	2826602	2827621	+
Merged-chr8-144911081-3	chr8	144910535	144911605	+
Merged-chr4-146100201-3	chr4	146099677	146100749	+
Merged-chr5-131630417-3	chr5	131629855	131631042	+
Merged-chr13-39611559-3	chr13	39610953	39612271	+
Merged-chr9-95432046-3	chr9	95431412	95432815	+
Merged-chr6-53213071-3	chr6	53212468	53213623	+
Merged-chr2-241526107-3	chr2	241525559	241526631	+
Merged-chr11-73471139-3	chr11	73470599	73471721	+
Merged-chr3-122513131-3	chr3	122512484	122513705	+
Merged-chr1-155948802-3	chr1	155948302	155949302	+
Merged-chr2-231578724-3	chr2	231578200	231579273	+
Merged-chr20-34541985-3	chr20	34541425	34542516	+
Merged-chr17-37557672-3	chr17	37557148	37558221	+
Merged-chr12-118499014-3	chr12	118498514	118499514	+
Merged-chr11-59523301-3	chr11	59522713	59523845	+
Merged-chr18-12376629-3	chr18	12375957	12377216	+
Merged-chr20-30795296-3	chr20	30794661	30795864	+
Merged-chr20-47538781-3	chr20	47538277	47539283	+
Merged-chr14-53020038-3	chr14	53019255	53020754	+
Merged-chr6-166796350-3	chr6	166795827	166796898	+
Merged-chr10-98593026-3	chr10	98592520	98593539	+
Merged-chr10-115933616-3	chr10	115933094	115934160	+
Merged-chr4-56413457-3	chr4	56412834	56414019	+
Merged-chr7-92157772-3	chr7	92157259	92158279	+
Merged-chr9-139703347-3	chr9	139702709	139703917	+
Merged-chr5-154238350-3	chr5	154237774	154238888	+
Merged-chr6-52930653-3	chr6	52930061	52931199	+
Merged-chr2-136289219-3	chr2	136288628	136289902	+
Merged-chr11-9482772-3	chr11	9482262	9483278	+
Merged-chr6-43596275-3	chr6	43595543	43596891	+
Merged-chr10-65281086-3	chr10	65280415	65281672	+
Merged-chr22-41032165-3	chr22	41031571	41032853	+
Merged-chr1-1821883-3	chr1	1821337	1822406	+
Merged-chr8-42752202-3	chr8	42751694	42752720	+
Merged-chr6-41908638-3	chr6	41908136	41909140	+
Merged-chr8-52811712-3	chr8	52811182	52812274	+
Merged-chr12-49962112-3	chr12	49961532	49962652	+
Merged-chr1-246729845-3	chr1	246729345	246730345	+
Merged-chr1-161102249-3	chr1	161101663	161102793	+
Merged-chr22-31365155-3	chr22	31364537	31365715	+
Merged-chr11-44971600-3	chr11	44971058	44972121	+
Merged-chr15-59280838-3	chr15	59280068	59281474	+
Merged-chr16-3184787-3	chr16	3184254	3185353	+
Merged-chr14-74254838-3	chr14	74254094	74255461	+
Merged-chr20-23331747-3	chr20	23331057	23332342	+
Merged-chr18-33709897-3	chr18	33709305	33710443	+
Merged-chr13-113952220-3	chr13	113951660	113952750	+
Merged-chr7-30325939-3	chr7	30325324	30326669	+
Merged-chr4-144436049-3	chr4	144435483	144436582	+
Merged-chr2-38603556-3	chr2	38602808	38604180	+
Merged-chr20-5931269-3	chr20	5930766	5931775	+
Merged-chr12-62654571-3	chr12	62654045	62655084	+
Merged-chr14-104029056-3	chr14	104028506	104029582	+
Merged-chr18-12991787-3	chr18	12991190	12992481	+
Merged-chr1-155532520-3	chr1	155531995	155533033	+
Merged-chr5-108745360-3	chr5	108744705	108746172	+
Merged-chr4-109088769-3	chr4	109088234	109089341	+
Merged-chr17-55162879-3	chr17	55162327	55163406	+
Merged-chr16-67563023-3	chr16	67562505	67563560	+
Merged-chr10-104262818-3	chr10	104262189	104263412	+
Merged-chr16-476264-3	chr16	475764	476764	+
Merged-chr6-109703107-3	chr6	109702561	109703699	+
Merged-chr15-74908268-3	chr15	74907746	74908814	+
Merged-chr10-94333210-3	chr10	94332542	94333794	+
Merged-chr12-132628863-3	chr12	132628346	132629397	+
Merged-chr1-11865233-3	chr1	11864733	11865733	+
Merged-chr17-40168990-3	chr17	40168472	40169528	+
Merged-chr3-183966887-3	chr3	183966331	183967416	+
Merged-chr10-99206276-3	chr10	99205688	99206821	+
Merged-chr16-2264427-3	chr16	2263820	2264981	+
Merged-chr17-54911576-3	chr17	54910977	54912274	+
Merged-chr22-31885611-3	chr22	31885009	31886163	+
Merged-chr12-107350067-3	chr12	107349551	107350599	+
Merged-chr1-109633759-3	chr1	109633259	109634259	+
Merged-chr3-133379759-3	chr3	133379259	133380259	+
Merged-chr20-44035465-3	chr20	44034952	44035992	+
Merged-chr19-46195788-3	chr19	46195192	46196336	+
Merged-chr14-68140835-3	chr14	68140266	68141370	+
Merged-chr22-39102591-3	chr22	39102025	39103124	+
Merged-chr6-56819156-3	chr6	56818390	56819789	+
Merged-chr5-55289855-3	chr5	55289355	55290355	+
Merged-chr12-11323898-3	chr12	11323352	11324491	+
Merged-chr8-144623332-3	chr8	144622804	144623847	+
Merged-chr4-2471364-3	chr4	2470792	2471900	+
Merged-chr2-47168615-3	chr2	47168106	47169133	+
Merged-chr15-44581523-3	chr15	44580878	44582096	+
Merged-chr9-140082994-3	chr9	140082346	140083790	+
Merged-chr10-101492049-3	chr10	101491380	101492634	+
Merged-chr5-175815127-3	chr5	175814540	175815802	+
Merged-chr9-97317297-3	chr9	97316751	97317821	+
Merged-chr9-139305311-3	chr9	139304638	139305898	+
Merged-chr4-37828555-3	chr4	37827963	37829101	+
Merged-chr13-28713396-3	chr13	28712846	28713997	+
Merged-chr1-179924454-3	chr1	179923854	179925004	+
Merged-chr19-10513573-3	chr19	10513008	10514205	+
Merged-chr15-66084239-3	chr15	66083704	66084811	+
Merged-chr1-197169159-3	chr1	197168657	197169665	+
Merged-chr7-66147778-3	chr7	66147266	66148304	+
Merged-chr10-74034509-3	chr10	74033982	74035065	+
Merged-chr1-150123687-3	chr1	150123169	150124196	+
Merged-chr11-68671668-3	chr11	68671167	68672170	+
Merged-chr4-99182710-3	chr4	99182133	99183366	+
Merged-chr6-146135084-3	chr6	146134526	146135702	+
Merged-chr7-39662912-3	chr7	39662291	39663655	+
Merged-chr6-130340992-3	chr6	130340475	130341527	+
Merged-chr12-26112794-3	chr12	26112040	26113422	+
Merged-chr13-103451950-3	chr13	103451445	103452461	+
Merged-chr16-2058999-3	chr16	2058494	2059509	+
Merged-chr9-136857822-3	chr9	136857140	136858413	+
Merged-chr1-8877042-3	chr1	8876542	8877542	+
Merged-chr7-105028632-3	chr7	105028121	105029154	+
Merged-chr16-88728947-3	chr16	88728346	88729651	+
Merged-chr7-100424516-3	chr7	100423996	100425027	+
Merged-chr11-63581606-3	chr11	63580950	63582185	+
Merged-chr3-16306863-3	chr3	16306275	16307408	+
Merged-chrX-38663789-3	chrX	38663289	38664289	+
Merged-chr11-72525228-3	chr11	72524688	72525749	+
Merged-chr16-88773051-3	chr16	88772477	88773588	+
Merged-chr6-127588922-3	chr6	127588401	127589464	+
Merged-chr20-34287508-3	chr20	34286926	34288174	+
Merged-chr15-30919552-3	chr15	30919040	30920076	+
Merged-chr4-140222954-3	chr4	140222265	140223549	+
Merged-chr12-57915233-3	chr12	57914643	57915779	+
Merged-chr7-4816001-3	chr7	4815283	4816611	+
Merged-chr22-47158578-3	chr22	47158066	47159084	+
Merged-chr17-7255822-3	chr17	7255248	7256359	+
Merged-chr9-34637067-3	chr9	34636526	34637649	+
Merged-chr12-118810288-3	chr12	118809760	118810802	+
Merged-chr7-86849032-3	chr7	86848479	86849639	+
Merged-chr12-14956054-3	chr12	14955537	14956590	+
Merged-chr22-30163414-3	chr22	30162866	30164010	+
Merged-chr10-70661567-3	chr10	70661029	70662144	+
Merged-chr6-134495463-3	chr6	134494776	134496057	+
Merged-chr10-30024702-3	chr10	30024148	30025230	+
Merged-chr2-113300538-3	chr2	113299998	113301120	+
Merged-chr2-149402625-3	chr2	149402099	149403179	+
Merged-chr1-85741360-3	chr1	85740548	85742016	+
Merged-chr7-100182856-3	chr7	100182311	100183446	+
Merged-chr17-19281580-3	chr17	19281018	19282111	+
Merged-chr17-53045486-3	chr17	53044912	53046136	+
Merged-chr2-242447448-3	chr2	242446884	242448077	+
Merged-chr9-3525958-3	chr9	3525424	3526527	+
Merged-chr5-40680983-3	chr5	40680483	40681483	+
Merged-chr22-38599581-3	chr22	38599049	38600147	+
Merged-chr11-111636176-3	chr11	111635671	111636686	+
Merged-chr3-9834416-3	chr3	9833776	9834987	+
Merged-chr4-76650170-3	chr4	76649610	76650791	+
Merged-chr2-27273937-3	chr2	27273437	27274437	+
Merged-chr16-89882866-3	chr16	89882186	89883457	+
Merged-chr12-112123521-3	chr12	112123001	112124061	+
Merged-chr3-10028446-3	chr3	10027907	10029024	+
Merged-chr7-55639468-3	chr7	55638811	55640047	+
Merged-chr2-242626562-3	chr2	242626016	242627086	+
Merged-chr3-63849804-3	chr3	63849255	63850402	+
Merged-chr8-143751662-3	chr8	143751162	143752162	+
Merged-chr20-60758367-3	chr20	60757856	60758873	+
Merged-chr14-24611786-3	chr14	24611286	24612286	+
Merged-chr3-182512172-3	chr3	182511646	182512686	+
Merged-chr7-108210296-3	chr7	108209775	108210839	+
Merged-chr2-128283509-3	chr2	128282910	128284059	+
Merged-chr11-85339405-3	chr11	85338893	85339930	+
Merged-chr2-27256414-3	chr2	27255913	27256915	+
Merged-chr3-15469175-3	chr3	15468546	15469935	+
Merged-chr1-179852014-3	chr1	179851470	179852604	+
Merged-chr5-39075054-3	chr5	39074538	39075562	+
Merged-chr2-114648583-3	chr2	114648081	114649089	+
Merged-chr4-185395286-3	chr4	185394702	185395954	+
Merged-chr3-179322283-3	chr3	179321775	179322788	+
Merged-chr10-97804128-3	chr10	97803625	97804634	+
Merged-chr18-77439571-3	chr18	77439019	77440098	+
Merged-chr5-64064236-3	chr5	64063703	64064804	+
Merged-chr17-30772459-3	chr17	30771951	30772977	+
Merged-chr4-146020388-3	chr4	146019774	146020945	+
Merged-chr4-79698176-3	chr4	79697562	79698906	+
Merged-chr19-47105763-3	chr19	47105200	47106390	+
Merged-chr1-120189950-3	chr1	120189445	120190462	+
Merged-chr10-92923255-3	chr10	92922627	92923819	+
Merged-chr11-111958100-3	chr11	111957300	111958750	+
Merged-chr5-65441173-3	chr5	65440546	65441928	+
Merged-chr5-175875578-3	chr5	175875008	175876114	+
Merged-chr1-100818734-3	chr1	100818095	100819304	+
Merged-chr5-72252023-3	chr5	72251523	72252523	+
Merged-chr1-54518753-3	chr1	54518144	54519308	+
Merged-chr11-8707851-3	chr11	8707351	8708351	+
Merged-chr11-71640379-3	chr11	71639750	71641138	+
Merged-chr6-114291189-3	chr6	114290513	114291777	+
Merged-chr15-85292213-3	chr15	85291644	85292748	+
Merged-chr7-27780401-3	chr7	27779731	27780987	+
Merged-chr1-43855247-3	chr1	43854707	43855767	+
Merged-chr3-136470505-3	chr3	136469961	136471093	+
Merged-chr7-99104030-3	chr7	99103204	99104694	+
Merged-chr22-39152030-3	chr22	39151490	39152550	+
Merged-chr15-49447208-3	chr15	49446677	49447724	+
Merged-chr5-60457696-3	chr5	60457167	60458211	+
Merged-chr20-17551130-3	chr20	17550613	17551664	+
Merged-chr9-6758306-3	chr9	6757799	6758810	+
Merged-chr3-113415668-3	chr3	113415166	113416172	+
Merged-chr19-12832284-3	chr19	12831656	12832848	+
Merged-chr14-90422426-3	chr14	90421742	90423018	+
Merged-chr20-35234955-3	chr20	35234272	35235547	+
Merged-chr20-50808140-3	chr20	50807636	50808642	+
Merged-chr20-39767239-3	chr20	39766584	39768050	+
Merged-chr2-98611509-3	chr2	98610923	98612053	+
Merged-chr15-31619659-3	chr15	31619130	31620218	+
Merged-chr16-3662253-3	chr16	3661702	3662779	+
Merged-chr14-70078992-3	chr14	70078409	70079534	+
Merged-chr7-107385459-3	chr7	107384911	107385983	+
Merged-chr10-22610159-3	chr10	22609626	22610725	+
Merged-chr3-169491623-3	chr3	169490997	169492187	+
Merged-chr8-77912012-3	chr8	77911435	77912551	+
Merged-chr22-42084700-3	chr22	42084178	42085244	+
Merged-chr1-2323500-3	chr1	2322960	2324021	+
Merged-chr7-66119999-3	chr7	66119370	66120564	+
Merged-chr2-46844318-3	chr2	46843782	46844837	+
Merged-chr1-227922906-3	chr1	227922379	227923462	+
Merged-chr3-32611937-3	chr3	32611433	32612445	+
Merged-chr12-64846500-3	chr12	64845966	64847018	+
Merged-chr7-102106093-3	chr7	102105569	102106643	+
Merged-chr17-36585648-3	chr17	36585148	36586148	+
Merged-chr11-46867194-3	chr11	46866527	46867778	+
Merged-chr1-247094163-3	chr1	247093553	247094885	+
Merged-chr14-75593617-3	chr14	75593117	75594117	+
Merged-chr1-156051244-3	chr1	156050517	156051858	+
Merged-chr12-117175657-3	chr12	117175128	117176172	+
Merged-chr1-54871232-3	chr1	54870732	54871732	+
Merged-chr17-42276144-3	chr17	42275557	42276688	+
Merged-chr10-23002313-3	chr10	23001687	23002877	+
Merged-chr14-81686562-3	chr14	81686040	81687107	+
Merged-chr1-39325633-3	chr1	39325076	39326162	+
Merged-chr7-33101835-3	chr7	33101217	33102395	+
Merged-chr10-75172983-3	chr10	75172393	75173529	+
Merged-chr9-77703147-3	chr9	77702591	77703675	+
Merged-chr5-93954366-3	chr5	93953749	93954925	+
Merged-chr15-72410224-3	chr15	72409703	72410767	+
Merged-chr1-171710745-3	chr1	171710225	171711285	+
Merged-chr12-53443449-3	chr12	53442947	53443950	+
Merged-chr9-138799428-3	chr9	138798701	138800042	+
Merged-chr20-44563787-3	chr20	44563195	44564334	+
Merged-chr1-112299090-3	chr1	112298505	112299760	+
Merged-chr4-120548551-3	chr4	120547934	120549287	+
Merged-chr7-7607422-3	chr7	7606922	7607922	+
Merged-chr10-88126298-3	chr10	88125729	88126833	+
Merged-chr2-9695349-3	chr2	9694849	9695849	+
Merged-chr1-155146068-3	chr1	155145562	155146581	+
Merged-chr9-106857115-3	chr9	106856555	106857735	+
Merged-chr17-80170726-3	chr17	80170226	80171226	+
Merged-chr11-31531410-3	chr11	31530831	31531950	+
Merged-chr10-121652445-3	chr10	121651901	121652967	+
Merged-chr3-128880137-3	chr3	128879576	128880759	+
Merged-chr5-176738963-3	chr5	176738352	176739685	+
Merged-chr11-2950096-3	chr11	2949596	2950596	+
Merged-chr11-96122784-3	chr11	96122266	96123321	+
Merged-chr5-89770141-3	chr5	89769637	89770651	+
Merged-chr11-72852532-3	chr11	72851970	72853064	+
Merged-chr18-61033779-3	chr18	61033175	61034331	+
Merged-chr2-128849171-3	chr2	128848465	128849775	+
Merged-chr1-24070777-3	chr1	24070249	24071291	+
Merged-chr12-1800929-3	chr12	1800186	1801551	+
Merged-chr19-45458898-3	chr19	45458316	45459439	+
Merged-chr7-45026714-3	chr7	45026214	45027214	+
Merged-chr5-82372742-3	chr5	82372215	82373296	+
Merged-chr20-44747572-3	chr20	44747072	44748072	+
Merged-chr12-132414508-3	chr12	132413787	132415119	+
Merged-chr5-119801309-3	chr5	119800717	119801856	+
Merged-chr19-39937188-3	chr19	39936645	39937774	+
Merged-chr7-66460890-3	chr7	66460352	66461409	+
Merged-chr17-26684425-3	chr17	26683905	26684936	+
Merged-chr9-34179742-3	chr9	34179071	34180328	+
Merged-chr12-57023173-3	chr12	57022659	57023701	+
Merged-chr5-80597331-3	chr5	80596761	80597972	+
Merged-chr9-131085180-3	chr9	131084664	131085714	+
Merged-chr3-98452025-3	chr3	98451444	98452687	+
Merged-chr12-120884851-3	chr12	120884189	120885432	+
Merged-chr11-66610879-3	chr11	66610257	66611623	+
Merged-chr2-74692345-3	chr2	74691816	74692903	+
Merged-chr17-43394263-3	chr17	43393528	43394881	+
Merged-chr1-173446331-3	chr1	173445725	173447045	+
Merged-chr1-165738849-3	chr1	165738349	165739349	+
Merged-chr5-159849335-3	chr5	159848619	159849943	+
Merged-chr3-125093575-3	chr3	125093053	125094120	+
Merged-chr7-106809311-3	chr7	106808771	106809891	+
Merged-chr2-197790955-3	chr2	197790413	197791540	+
Merged-chr14-59105941-3	chr14	59105335	59106494	+
Merged-chr11-47447475-3	chr11	47446809	47448058	+
Merged-chr3-167452417-3	chr3	167451886	167452980	+
Merged-chr20-36155326-3	chr20	36154790	36155900	+
Merged-chr11-74660623-3	chr11	74660068	74661151	+
Merged-chr19-16738712-3	chr19	16738201	16739235	+
Merged-chr5-56247268-3	chr5	56246754	56247798	+
Merged-chr8-145047529-3	chr8	145047029	145048029	+
Merged-chr12-30948608-3	chr12	30947985	30949355	+
Merged-chr8-74883414-3	chr8	74882784	74884174	+
Merged-chr7-79765293-3	chr7	79764767	79765847	+
Merged-chr3-18486113-3	chr3	18485613	18486613	+
Merged-chr11-32456861-3	chr11	32456336	32457411	+
Merged-chr9-139377424-3	chr9	139376851	139378071	+
Merged-chr2-48011470-3	chr2	48010836	48012238	+
Merged-chr2-105954302-3	chr2	105953774	105954860	+
Merged-chr16-1360445-3	chr16	1359876	1361083	+
Merged-chr20-35202718-3	chr20	35202218	35203219	+
Merged-chr5-86565526-3	chr5	86564695	86566192	+
Merged-chr7-33148495-3	chr7	33147962	33149012	+
Merged-chr16-58662953-3	chr16	58662361	58663499	+
Merged-chr3-48956425-3	chr3	48955910	48956955	+
Merged-chr5-1344664-3	chr5	1344151	1345192	+
Merged-chr8-29953466-3	chr8	29952848	29954202	+
Merged-chr17-74349404-3	chr17	74348816	74349949	+
Merged-chr11-57435759-3	chr11	57435220	57436337	+
Merged-chr16-87426709-3	chr16	87426194	87427241	+
Merged-chr9-138392894-3	chr9	138392362	138393411	+
Merged-chr6-13615811-3	chr6	13615310	13616315	+
Merged-chr8-144100666-3	chr8	144100166	144101166	+
Merged-chr12-57038382-3	chr12	57037732	57038958	+
Merged-chr8-117767378-3	chr8	117766850	117767892	+
Merged-chr1-247495356-3	chr1	247494783	247495893	+
Merged-chr19-19431627-3	chr19	19431119	19432145	+
Merged-chr16-2012316-3	chr16	2011816	2012816	+
Merged-chr19-47249047-3	chr19	47248407	47249617	+
Merged-chr12-112857555-3	chr12	112856989	112858089	+
Merged-chr16-67194170-3	chr16	67193558	67194727	+
Merged-chr8-97274535-3	chr8	97274009	97275089	+
Merged-chr6-127663946-3	chr6	127663378	127664481	+
Merged-chr11-76092242-3	chr11	76091714	76092800	+
Merged-chr9-135546189-3	chr9	135545574	135546920	+
Merged-chr1-153643006-3	chr1	153642423	153643548	+
Merged-chr4-2937140-3	chr4	2936617	2937652	+
Merged-chr4-120134247-3	chr4	120133747	120134747	+
Merged-chr13-53227198-3	chr13	53226654	53227786	+
Merged-chr17-4843651-3	chr17	4843151	4844151	+
Merged-chr17-17942905-3	chr17	17942372	17943473	+
Merged-chr6-149866951-3	chr6	149866449	149867457	+
Merged-chr16-58035233-3	chr16	58034406	58035897	+
Merged-chr17-43138693-3	chr17	43138191	43139194	+
Merged-chr11-75526475-3	chr11	75525802	75527062	+
Merged-chr2-71296369-3	chr2	71295844	71296882	+
Merged-chr2-176032221-3	chr2	176031699	176032767	+
Merged-chr1-111682827-3	chr1	111682286	111683348	+
Merged-chr12-132196226-3	chr12	132195694	132196790	+
Merged-chr19-36631193-3	chr19	36630693	36631693	+
Merged-chr1-25757877-3	chr1	25757158	25758487	+
Merged-chr10-103347971-3	chr10	103347436	103348542	+
Merged-chr20-46131020-3	chr20	46130453	46131656	+
Merged-chr16-577541-3	chr16	576981	578163	+
Merged-chr4-100009576-3	chr4	100009022	100010185	+
Merged-chr20-62258788-3	chr20	62258260	62259344	+
Merged-chr22-24373102-3	chr22	24372534	24373738	+
Merged-chr7-40173927-3	chr7	40173340	40174471	+
Merged-chr2-214015566-3	chr2	214014938	214016131	+
Merged-chr3-129034364-3	chr3	129033803	129034895	+
Merged-chr15-41709503-3	chr15	41708989	41710010	+
Merged-chr7-44621289-3	chr7	44620753	44621863	+
Merged-chr7-82072422-3	chr7	82071808	82072979	+
Merged-chr5-81046701-3	chr5	81046201	81047201	+
Merged-chr13-50698921-3	chr13	50698335	50699593	+
Merged-chrX-46405751-3	chrX	46405251	46406251	+
Merged-chr12-72665660-3	chr12	72665160	72666160	+
Merged-chr12-109915056-3	chr12	109914462	109915604	+
Merged-chr14-64320494-3	chr14	64319940	64321022	+
Merged-chr3-15901166-3	chr3	15900517	15901741	+
Merged-chr11-76494752-3	chr11	76494124	76495316	+
Merged-chr3-119218088-3	chr3	119217586	119218589	+
Merged-chr14-103801780-3	chr14	103801242	103802299	+
Merged-chr5-172484151-3	chr5	172483532	172484711	+
Merged-chr5-149110633-3	chr5	149110123	149111138	+
Merged-chr12-112451258-3	chr12	112450736	112451770	+
Merged-chr6-41748115-3	chr6	41747537	41748655	+
Merged-chr1-100598279-3	chr1	100597740	100598857	+
Merged-chr11-64052699-3	chr11	64052139	64053321	+
Merged-chr17-56429852-3	chr17	56429030	56430639	+
Merged-chr12-112546007-3	chr12	112545357	112546583	+
Merged-chr22-44351703-3	chr22	44351169	44352220	+
Merged-chr17-28707484-3	chr17	28706984	28707984	+
Merged-chr20-53092893-3	chr20	53092338	53093505	+
Merged-chr6-41702317-3	chr6	41701803	41702825	+
Merged-chr11-129940877-3	chr11	129940363	129941384	+
Merged-chr2-122288511-3	chr2	122287861	122289086	+
Merged-chr1-153894840-3	chr1	153894309	153895402	+
Merged-chr2-190648499-3	chr2	190647855	190649072	+
Merged-chr19-40949242-3	chr19	40948696	40949836	+
Merged-chr6-45390428-3	chr6	45389827	45391130	+
Merged-chr15-71184581-3	chr15	71184023	71185111	+
Merged-chr11-67888138-3	chr11	67887638	67888638	+
Merged-chr5-133985246-3	chr5	133984699	133985770	+
Merged-chr9-130889887-3	chr9	130889343	130890410	+
Merged-chr18-29673301-3	chr18	29672699	29673852	+
Merged-chr16-68344642-3	chr16	68344122	68345152	+
Merged-chr12-31743136-3	chr12	31742581	31743664	+
Merged-chr16-21964650-3	chr16	21964098	21965177	+
Merged-chr10-21785193-3	chr10	21784658	21785711	+
Merged-chr12-42720733-3	chr12	42720184	42721333	+
Merged-chr9-103114380-3	chr9	103113878	103114882	+
Merged-chr14-39736810-3	chr14	39736282	39737366	+
Merged-chr14-96829730-3	chr14	96829223	96830246	+
Merged-chr12-67663808-3	chr12	67663299	67664326	+
Merged-chr14-64108781-3	chr14	64108188	64109328	+
Merged-chr16-88637189-3	chr16	88636583	88637742	+
Merged-chr6-139013480-3	chr6	139012918	139014012	+
Merged-chr20-1875863-3	chr20	1875352	1876385	+
Merged-chr11-8009427-3	chr11	8008927	8009927	+
Merged-chr15-65280983-3	chr15	65280483	65281483	+
Merged-chr17-3571613-3	chr17	3571092	3572155	+
Merged-chr8-116680004-3	chr8	116679482	116680516	+
Merged-chr4-76597681-3	chr4	76597029	76598258	+
Merged-chr10-74928098-3	chr10	74927206	74928795	+
Merged-chr1-185125972-3	chr1	185125452	185126483	+
Merged-chr11-46722539-3	chr11	46722019	46723081	+
Merged-chr2-98279774-3	chr2	98279189	98280444	+
Merged-chr7-99516597-3	chr7	99516090	99517112	+
Merged-chr16-57481189-3	chr16	57480652	57481708	+
Merged-chr20-61437805-3	chr20	61437117	61438399	+
Merged-chr3-142720167-3	chr3	142719377	142720812	+
Merged-chr9-91003714-3	chr9	91003105	91004269	+
Merged-chr20-44600092-3	chr20	44599559	44600660	+
Merged-chr1-1334639-3	chr1	1334139	1335139	+
Merged-chr14-50778729-3	chr14	50778217	50779253	+
Merged-chr17-8151657-3	chr17	8151103	8152185	+
Merged-chr9-140149953-3	chr9	140149355	140150502	+
Merged-chr9-131452872-3	chr9	131452282	131453554	+
Merged-chr22-37415187-3	chr22	37414465	37415798	+
Merged-chr4-89205019-3	chr4	89204485	89205537	+
Merged-chr2-27434298-3	chr2	27433593	27434901	+
Merged-chr4-68566497-3	chr4	68565957	68567079	+
Merged-chr9-132816078-3	chr9	132815544	132816648	+
Merged-chr6-10695231-3	chr6	10694717	10695739	+
Merged-chr17-38475196-3	chr17	38474595	38475747	+
Merged-chr3-101395359-3	chr3	101394824	101395930	+
Merged-chr19-4472619-3	chr19	4472097	4473164	+
Merged-chr16-89284073-3	chr16	89283470	89284625	+
Merged-chr11-6502731-3	chr11	6502228	6503237	+
Merged-chr16-4322670-3	chr16	4322136	4323187	+
Merged-chr10-105128622-3	chr10	105127955	105129206	+
Merged-chr19-36036426-3	chr19	36035900	36036980	+
Merged-chr2-27294021-3	chr2	27293229	27295106	+
Merged-chr3-105586850-3	chr3	105586238	105587407	+
Merged-chr11-117102929-3	chr11	117102361	117103463	+
Merged-chr14-74417164-3	chr14	74416650	74417694	+
Merged-chr14-74035480-3	chr14	74034936	74036002	+
Merged-chr9-95054837-3	chr9	95054304	95055403	+
Merged-chr5-171709967-3	chr5	171709365	171710518	+
Merged-chr10-74114005-3	chr10	74113469	74114524	+
Merged-chr4-18022838-3	chr4	18022242	18023386	+
Merged-chr20-10415016-3	chr20	10414509	10415520	+
Merged-chr12-93835052-3	chr12	93834552	93835553	+
Merged-chr3-196158947-3	chr3	196158444	196159454	+
Merged-chr5-60241360-3	chr5	60240678	60241951	+
Merged-chr10-35103504-3	chr10	35102931	35104151	+
Merged-chr2-202316254-3	chr2	202315709	202316777	+
Merged-chr9-137001623-3	chr9	137001075	137002219	+
Merged-chr21-47704510-3	chr21	47703871	47705290	+
Merged-chr5-49963441-3	chr5	49962908	49964009	+
Merged-chr1-113217617-3	chr1	113217058	113218237	+
Merged-chr6-71123468-3	chr6	71122914	71124077	+
Merged-chr5-139494176-3	chr5	139493460	139494784	+
Merged-chr19-45682511-3	chr19	45681917	45683059	+
Merged-chr2-64752270-3	chr2	64751569	64752970	+
Merged-chr5-72743711-3	chr5	72743077	72744480	+
Merged-chr17-59489160-3	chr17	59488660	59489660	+
Merged-chr6-30852431-3	chr6	30851931	30852931	+
Merged-chr9-131038276-3	chr9	131037564	131038883	+
Merged-chr15-22893238-3	chr15	22892689	22893836	+
Merged-chr5-79551650-3	chr5	79551094	79552178	+
Merged-chr3-96532730-3	chr3	96532200	96533246	+
Merged-chr1-112938374-3	chr1	112937874	112938874	+
Merged-chr17-6544200-3	chr17	6543684	6544709	+
Merged-chr5-141703154-3	chr5	141702654	141703654	+
Merged-chr8-95906950-3	chr8	95906297	95907757	+
Merged-chr13-45563255-3	chr13	45562716	45563833	+
Merged-chr4-8443155-3	chr4	8442359	8443803	+
Merged-chr12-133287775-3	chr12	133287109	133288358	+
Merged-chr15-101791469-3	chr15	101790875	101792017	+
Merged-chr15-102191989-3	chr15	102191450	102192568	+
Merged-chr1-895260-3	chr1	894751	895780	+
Merged-chr14-35592174-3	chr14	35591524	35592976	+
Merged-chr7-65216459-3	chr7	65215845	65217016	+
Merged-chr1-244212395-3	chr1	244211868	244212951	+
Merged-chr14-105487666-3	chr14	105487166	105488166	+
Merged-chr12-49350433-3	chr12	49349864	49351071	+
Merged-chr4-71768423-3	chr4	71767478	71769146	+
Merged-chr9-139743658-3	chr9	139743148	139744178	+
Merged-chr12-10765571-3	chr12	10764977	10766118	+
Merged-chr17-38803685-3	chr17	38803167	38804194	+
Merged-chr15-76136737-3	chr15	76136128	76137456	+
Merged-chr8-30013985-3	chr8	30013450	30014557	+
Merged-chr16-1469897-3	chr16	1469302	1470587	+
Merged-chr1-224371859-3	chr1	224371253	224372412	+
Merged-chr9-102861228-3	chr9	102860695	102861796	+
Merged-chr15-83419727-3	chr15	83419132	83420275	+
Merged-chr22-38004975-3	chr22	38004451	38005488	+
Merged-chr5-61602877-3	chr5	61602225	61603453	+
Merged-chr16-75466758-3	chr16	75466193	75467389	+
Merged-chr8-77593795-3	chr8	77593295	77594295	+
Merged-chr16-89574385-3	chr16	89573785	89575086	+
Merged-chr7-27239243-3	chr7	27238685	27239860	+
Merged-chr7-102715532-3	chr7	102715006	102716046	+
Merged-chr19-36606214-3	chr19	36605704	36606720	+
Merged-chr5-179921894-3	chr5	179921234	179922474	+
Merged-chr2-74404897-3	chr2	74404349	74405495	+
Merged-chr12-66524722-3	chr12	66523942	66525363	+
Merged-chr12-76952737-3	chr12	76952237	76953237	+
Merged-chr3-171177720-3	chr3	171177202	171178230	+
Merged-chr8-60031440-3	chr8	60030933	60031954	+
Merged-chr19-44173899-3	chr19	44173251	44174695	+
Merged-chr4-147442585-3	chr4	147442064	147443096	+
Merged-chr20-44717809-3	chr20	44717294	44718340	+
Merged-chr18-9475859-3	chr18	9475322	9476434	+
Merged-chr7-98972809-3	chr7	98972309	98973309	+
Merged-chr3-125313558-3	chr3	125312950	125314113	+
Merged-chr5-77656426-3	chr5	77655863	77656958	+
Merged-chr10-85899818-3	chr10	85899262	85900346	+
Merged-chr4-76438686-3	chr4	76438153	76439254	+
Merged-chr6-35227305-3	chr6	35226697	35227860	+
Merged-chr12-53342690-3	chr12	53342052	53343466	+
Merged-chr4-56815307-3	chr4	56814750	56815923	+
Merged-chr19-51869487-3	chr19	51868857	51870247	+
Merged-chr7-105925010-3	chr7	105924407	105925562	+
Merged-chr1-109584046-3	chr1	109583538	109584550	+
Merged-chr16-68001005-3	chr16	68000357	68001580	+
Merged-chr17-47438622-3	chr17	47438114	47439139	+
Merged-chr4-16227993-3	chr4	16227379	16228551	+
Merged-chr15-40733803-3	chr15	40733170	40734370	+
Merged-chr14-77564601-3	chr14	77564071	77565116	+
Merged-chr5-32312910-3	chr5	32312348	32313441	+
Merged-chr15-67546529-3	chr15	67545997	67547045	+
Merged-chr2-68694789-3	chr2	68694246	68695377	+
Merged-chr2-88991159-3	chr2	88990581	88991815	+
Merged-chr6-155635520-3	chr6	155635020	155636020	+
Merged-chr6-112194006-3	chr6	112193468	112194526	+
Merged-chr11-34938347-3	chr11	34937808	34938867	+
Merged-chr6-57086244-3	chr6	57085574	57086829	+
Merged-chr1-53018789-3	chr1	53018268	53019300	+
Merged-chr6-30029528-3	chr6	30028934	30030075	+
Merged-chr17-10600813-3	chr17	10600187	10601567	+
Merged-chr17-76375071-3	chr17	76374571	76375571	+
Merged-chr19-9938552-3	chr19	9938022	9939112	+
Merged-chr14-73713094-3	chr14	73712594	73713594	+
Merged-chr16-639428-3	chr16	638895	639994	+
Merged-chr14-77786856-3	chr14	77786164	77787453	+
Merged-chr2-112813315-3	chr2	112812797	112813853	+
Merged-chr4-78979161-3	chr4	78978595	78979793	+
Merged-chr16-23652829-3	chr16	23652286	23653415	+
Merged-chr3-113776120-3	chr3	113775595	113776633	+
Merged-chr14-55369121-3	chr14	55368453	55369957	+
Merged-chr18-29522896-3	chr18	29522353	29523482	+
Merged-chr2-223520321-3	chr2	223519772	223520919	+
Merged-chr16-19729259-3	chr16	19728559	19729859	+
Merged-chr11-86665919-3	chr11	86665418	86666420	+
Merged-chr17-62497599-3	chr17	62496811	62498243	+
Merged-chr3-187872139-3	chr3	187871639	187872639	+
Merged-chr15-45004428-3	chr15	45003925	45004935	+
Merged-chr6-159065026-3	chr6	159064526	159065526	+
Merged-chr1-241682185-3	chr1	241681654	241682748	+
Merged-chr2-139260156-3	chr2	139259615	139260740	+
Merged-chr1-10271280-3	chr1	10270751	10271795	+
Merged-chr5-179718798-3	chr5	179718244	179719407	+
Merged-chr5-43603043-3	chr5	43602505	43603619	+
Merged-chr2-44588758-3	chr2	44588004	44589385	+
Merged-chr10-12084373-3	chr10	12083793	12084913	+
Merged-chr10-91404291-3	chr10	91403713	91404831	+
Merged-chr6-36410864-3	chr6	36410304	36411484	+
Merged-chr12-24715135-3	chr12	24714595	24715716	+
Merged-chr6-135502925-3	chr6	135502379	135503518	+
Merged-chr20-25604426-3	chr20	25603834	25604972	+
Merged-chr4-1713511-3	chr4	1712989	1714056	+
Merged-chr17-29036262-3	chr17	29035705	29036791	+
Merged-chr7-44084642-3	chr7	44084094	44085166	+
Merged-chr11-95656990-3	chr11	95656344	95657563	+
Merged-chr19-46272040-3	chr19	46271498	46272562	+
Merged-chr4-89444303-3	chr4	89443803	89444803	+
Merged-chr19-16653056-3	chr19	16652534	16653600	+
Merged-chr1-1342672-3	chr1	1342145	1343186	+
Merged-chr8-28243456-3	chr8	28242956	28243956	+
Merged-chr16-88923386-3	chr16	88922880	88923900	+
Merged-chr15-67814587-3	chr15	67813899	67815181	+
Merged-chr2-25194805-3	chr2	25194224	25195346	+
Merged-chr1-45806559-3	chr1	45805923	45807331	+
Merged-chr12-95868471-3	chr12	95867846	95869034	+
Merged-chr6-135818719-3	chr6	135818219	135819219	+
Merged-chr20-3388265-3	chr20	3387726	3388845	+
Merged-chr22-43548546-3	chr22	43547994	43549073	+
Merged-chr15-67834878-3	chr15	67834363	67835408	+
Merged-chr2-128642992-3	chr2	128642428	128643622	+
Merged-chr13-103249743-3	chr13	103249203	103250323	+
Merged-chr14-61448266-3	chr14	61447645	61448827	+
Merged-chr17-18162871-3	chr17	18162336	18163389	+
Merged-chr4-2964811-3	chr4	2964310	2965315	+
Merged-chr17-73267224-3	chr17	73266700	73267772	+
Merged-chr2-179059672-3	chr2	179059164	179060188	+
Merged-chr22-41347902-3	chr22	41347325	41348441	+
Merged-chr9-37592461-3	chr9	37591922	37592981	+
Merged-chr6-11538528-3	chr6	11538028	11539028	+
Merged-chr5-71616001-3	chr5	71615473	71616557	+
Merged-chr2-25564410-3	chr2	25563895	25564918	+
Merged-chr11-65729888-3	chr11	65729334	65730416	+
Merged-chr19-39833653-3	chr19	39832924	39834268	+
Merged-chr1-151254675-3	chr1	151254149	151255227	+
Merged-chr13-20437108-3	chr13	20436596	20437634	+
Merged-chr1-11119612-3	chr1	11119041	11120255	+
Merged-chr14-104096249-3	chr14	104095749	104096749	+
Merged-chr1-32688775-3	chr1	32687961	32689433	+
Merged-chr11-18610630-3	chr11	18610002	18611194	+
Merged-chr8-37963067-3	chr8	37962557	37963588	+
Merged-chr8-146228445-3	chr8	146227916	146229003	+
Merged-chr10-96305936-3	chr10	96305367	96306471	+
Merged-chr15-44720295-3	chr15	44719748	44720819	+
Merged-chr10-35416461-3	chr10	35415939	35416972	+
Merged-chr17-61700273-3	chr17	61699755	61700811	+
Merged-chr5-108084521-3	chr5	108083979	108085042	+
Merged-chr9-133589920-3	chr9	133589387	133590488	+
Merged-chr11-65325605-3	chr11	65325039	65326138	+
Merged-chr11-27527933-3	chr11	27527417	27528466	+
Merged-chr2-101869794-3	chr2	101869275	101870334	+
Merged-chr4-53525410-3	chr4	53524854	53525938	+
Merged-chr4-123844361-3	chr4	123843731	123845122	+
Merged-chr22-47133647-3	chr22	47132974	47134234	+
Merged-chr1-156252053-3	chr1	156251163	156252749	+
Merged-chr4-183065926-3	chr4	183065389	183066501	+
Merged-chr12-113623322-3	chr12	113622803	113623860	+
Merged-chr11-14541634-3	chr11	14541131	14542142	+
Merged-chr9-95526703-3	chr9	95526107	95527251	+
Merged-chr2-55746842-3	chr2	55746305	55747416	+
Merged-chr16-48418592-3	chr16	48418079	48419118	+
Merged-chr13-31038782-3	chr13	31038206	31039320	+
Merged-chr12-8851083-3	chr12	8850546	8851657	+
Merged-chr21-30391245-3	chr21	30390732	30391771	+
Merged-chr17-65374025-3	chr17	65373522	65374532	+
Merged-chr1-41157989-3	chr1	41157468	41158500	+
Merged-chr8-107283017-3	chr8	107282512	107283520	+
Merged-chr6-83074371-3	chr6	83073698	83074958	+
Merged-chr6-42981996-3	chr6	42981461	42982567	+
Merged-chr17-78234886-3	chr17	78234386	78235386	+
Merged-chr17-73975284-3	chr17	73974602	73975876	+
Merged-chr8-117779485-3	chr8	117778849	117780054	+
Merged-chr6-126112650-3	chr6	126112150	126113150	+
Merged-chr19-32896670-3	chr19	32896102	32897205	+
Merged-chr15-66586848-3	chr15	66586308	66587369	+
Merged-chr15-68521314-3	chr15	68520729	68521857	+
Merged-chr11-13691127-3	chr11	13690555	13691664	+
Merged-chr3-20227011-3	chr3	20226235	20227650	+
Merged-chr14-24702088-3	chr14	24701534	24702616	+
Merged-chr3-40352127-3	chr3	40351577	40352653	+
Merged-chr2-71222067-3	chr2	71221383	71222660	+
Merged-chr21-34099830-3	chr21	34099327	34100337	+
Merged-chr6-49431056-3	chr6	49430521	49431627	+
Merged-chr2-185463707-3	chr2	185463193	185464214	+
Merged-chr1-184723985-3	chr1	184723409	184724524	+
Merged-chr3-4535136-3	chr3	4534562	4535674	+
Merged-chr9-115094967-3	chr9	115094388	115095625	+
Merged-chr6-88299536-3	chr6	88299020	88300068	+
Merged-chr3-127309065-3	chr3	127308542	127309613	+
Merged-chr2-46769756-3	chr2	46769150	46770468	+
Merged-chr11-18548460-3	chr11	18547911	18549060	+
Merged-chr6-52285744-3	chr6	52285023	52286355	+
Merged-chr22-46547008-3	chr22	46546400	46547562	+
Merged-chr7-135194080-3	chr7	135193528	135194606	+
Merged-chr6-33589821-3	chr6	33589099	33590432	+
Merged-chr3-47324562-3	chr3	47323990	47325099	+
Merged-chr1-231377266-3	chr1	231376728	231377786	+
Merged-chr3-9773707-3	chr3	9773184	9774254	+
Merged-chr9-37903609-3	chr9	37903099	37904115	+
Merged-chr9-139440055-3	chr9	139439450	139440608	+
Merged-chr8-106331609-3	chr8	106331070	106332189	+
Merged-chr14-35762393-3	chr14	35761834	35762923	+
Merged-chr1-204043175-3	chr1	204042607	204043710	+
Merged-chr1-166135695-3	chr1	166135143	166136299	+
Merged-chr6-33257176-3	chr6	33256671	33257686	+
Merged-chr17-78009950-3	chr17	78009064	78010643	+
Merged-chr4-159592724-3	chr4	159592207	159593258	+
Merged-chr15-69453515-3	chr15	69452939	69454053	+
Merged-chr7-99717372-3	chr7	99716838	99717890	+
Merged-chr9-111696168-3	chr9	111695642	111696682	+
Merged-chr6-87865538-3	chr6	87865018	87866078	+
Merged-chr4-57253690-3	chr4	57253156	57254259	+
Merged-chr6-149887599-3	chr6	149887099	149888099	+
Merged-chr6-32821429-3	chr6	32820917	32821935	+
Merged-chr14-96969690-3	chr14	96968934	96970318	+
Merged-chr4-140004822-3	chr4	140004317	140005333	+
Merged-chr6-116892934-3	chr6	116892423	116893440	+
Merged-chr9-88557206-3	chr9	88556470	88557824	+
Merged-chr11-65430285-3	chr11	65429627	65430864	+
Merged-chr16-77225242-3	chr16	77224294	77225967	+
Merged-chr15-42565961-3	chr15	42565427	42566478	+
Merged-chr5-77590119-3	chr5	77589536	77590785	+
Merged-chr5-138090337-3	chr5	138089765	138090874	+
Merged-chr10-71906125-3	chr10	71905623	71906626	+
Merged-chr15-52970810-3	chr15	52970293	52971319	+
Merged-chr15-65809232-3	chr15	65808667	65809765	+
Merged-chr7-98476622-3	chr7	98475755	98477361	+
Merged-chr1-19811142-3	chr1	19810560	19811683	+
Merged-chr3-121468105-3	chr3	121467578	121468619	+
Merged-chr20-23401211-3	chr20	23400670	23401732	+
Merged-chr17-686105-3	chr17	685530	686643	+
Merged-chr10-73976191-3	chr10	73975673	73976700	+
Merged-chr3-196296155-3	chr3	196295432	196296767	+
Merged-chr10-13142347-3	chr10	13141693	13142925	+
Merged-chr4-103790546-3	chr4	103790019	103791102	+
Merged-chr3-87277157-3	chr3	87276634	87277669	+
Merged-chr5-72113024-3	chr5	72112518	72113537	+
Merged-chr16-54963237-3	chr16	54962717	54963779	+
Merged-chr6-38607808-3	chr6	38607304	38608317	+
Merged-chr3-183354160-3	chr3	183353655	183354672	+
Merged-chr12-39299425-3	chr12	39298833	39299971	+
Merged-chr9-95087915-3	chr9	95087373	95088501	+
Merged-chr9-133455406-3	chr9	133454825	133455947	+
Merged-chr14-52457170-3	chr14	52456650	52457681	+
Merged-chr6-34359733-3	chr6	34359221	34360259	+
Merged-chr1-17766593-3	chr1	17765870	17767205	+
Merged-chr3-39148624-3	chr3	39148060	39149157	+
Merged-chr19-50321580-3	chr19	50321007	50322228	+
Merged-chr5-122372252-3	chr5	122371710	122372773	+
Merged-chr14-104182164-3	chr14	104181588	104182703	+
Merged-chr11-776816-3	chr11	776152	777399	+
Merged-chr2-130887017-3	chr2	130886404	130887743	+
Merged-chr11-77850801-3	chr11	77850301	77851303	+
Merged-chr9-139010647-3	chr9	139010147	139011148	+
Merged-chr1-36851333-3	chr1	36850640	36851930	+
Merged-chr20-50178857-3	chr20	50178357	50179357	+
Merged-chr12-10366009-3	chr12	10365434	10366660	+
Merged-chr3-186287936-3	chr3	186287436	186288436	+
Merged-chr1-203831171-3	chr1	203830671	203831671	+
Merged-chr19-13906906-3	chr19	13906406	13907406	+
Merged-chr20-389438-3	chr20	388862	390092	+
Merged-chr3-97541513-3	chr3	97540983	97542074	+
Merged-chr2-222437014-3	chr2	222436416	222437710	+
Merged-chr10-7860893-3	chr10	7860341	7861420	+
Merged-chr11-73587494-3	chr11	73586964	73588055	+
Merged-chr16-11038403-3	chr16	11037903	11038903	+
Merged-chr13-21750416-3	chr13	21749894	21750961	+
Merged-chr12-83081014-3	chr12	83080444	83081550	+
Merged-chr7-158621559-3	chr7	158620968	158622105	+
Merged-chr20-25370916-3	chr20	25370377	25371495	+
Merged-chr3-14219838-3	chr3	14219122	14220447	+
Merged-chr13-103498927-3	chr13	103498425	103499431	+
Merged-chr16-25268696-3	chr16	25268173	25269243	+
Merged-chr3-69100561-3	chr3	69100008	69101167	+
Merged-chr2-148602801-3	chr2	148602216	148603471	+
Merged-chr5-77944199-3	chr5	77943683	77944707	+
Merged-chr15-64387416-3	chr15	64386914	64387921	+
Merged-chr15-42263779-3	chr15	42263279	42264279	+
Merged-chr1-170501710-3	chr1	170501185	170502223	+
Merged-chr9-2843460-3	chr9	2842896	2844088	+
Merged-chr16-54319922-3	chr16	54319372	54320447	+
Merged-chr13-29233829-3	chr13	29233205	29234391	+
Merged-chr7-107221561-3	chr7	107221018	107222148	+
Merged-chr14-100772540-3	chr14	100771984	100773069	+
Merged-chr1-1510026-3	chr1	1509440	1510569	+
Merged-chr4-128886195-3	chr4	128885645	128886796	+
Merged-chr21-38445552-3	chr21	38444999	38446160	+
Merged-chr3-44804086-3	chr3	44803560	44804638	+
Merged-chr12-7343019-3	chr12	7342318	7343620	+
Merged-chr13-96329666-3	chr13	96329026	96330236	+
Merged-chr5-79704568-3	chr5	79704003	79705101	+
Merged-chr11-129872582-3	chr11	129872047	129873153	+
Merged-chr9-132804786-3	chr9	132804277	132805305	+
Merged-chr5-54529391-3	chr5	54528727	54529974	+
Merged-chr10-92632333-3	chr10	92631771	92632864	+
Merged-chr9-132597471-3	chr9	132596964	132597986	+
Merged-chr1-151518157-3	chr1	151517657	151518657	+
Merged-chr11-69489587-3	chr11	69489053	69490104	+
Merged-chr3-139108079-3	chr3	139107348	139108695	+
Merged-chr5-150459911-3	chr5	150459411	150460411	+
Merged-chr11-119599357-3	chr11	119598831	119599911	+
Merged-chr19-4723487-3	chr19	4722987	4723987	+
Merged-chr18-8610216-3	chr18	8609636	8610877	+
Merged-chr9-140513598-3	chr9	140513045	140514125	+
Merged-chr9-135819439-3	chr9	135818939	135819939	+
Merged-chr8-68255729-3	chr8	68255216	68256236	+
Merged-chr19-38880724-3	chr19	38880133	38881406	+
Merged-chr4-110355596-3	chr4	110354908	110356191	+
Merged-chr15-59980351-3	chr15	59979789	59980977	+
Merged-chr22-26825507-3	chr22	26825000	26826022	+
Merged-chr14-75896017-3	chr14	75895517	75896517	+
Merged-chr16-73081517-3	chr16	73081017	73082017	+
Merged-chr20-33680047-3	chr20	33679503	33680637	+
Merged-chr9-6007288-3	chr9	6006720	6007925	+
Merged-chr1-157107587-3	chr1	157107036	157108113	+
Merged-chr2-203102580-3	chr2	203102040	203103161	+
Merged-chr2-15732531-3	chr2	15732006	15733083	+
Merged-chr20-62587570-3	chr20	62586984	62588243	+
Merged-chr14-50862918-3	chr14	50862418	50863418	+
Merged-chr12-89917757-3	chr12	89917257	89918257	+
Merged-chr10-43278462-3	chr10	43277941	43279004	+
Merged-chr5-65018739-3	chr5	65018095	65019312	+
Merged-chr8-79717304-3	chr8	79716650	79717881	+
Merged-chr2-228190745-3	chr2	228190173	228191281	+
Merged-chr14-51410936-3	chr14	51410293	51411508	+
Merged-chr20-45035080-3	chr20	45034558	45035624	+
Merged-chr1-168105912-3	chr1	168105398	168106442	+
Merged-chr20-34043746-3	chr20	34043101	34044319	+
Merged-chr9-139781059-3	chr9	139780527	139781575	+
Merged-chr12-124086975-3	chr12	124086445	124087491	+
Merged-chr3-47422679-3	chr3	47422041	47423249	+
Merged-chr4-81106086-3	chr4	81105586	81106586	+
Merged-chr17-17183847-3	chr17	17183075	17184892	+
Merged-chr20-11872906-3	chr20	11872383	11873418	+
Merged-chr20-35488168-3	chr20	35487623	35488759	+
Merged-chr1-28906792-3	chr1	28906292	28907292	+
Merged-chr17-35766663-3	chr17	35766129	35767181	+
Merged-chr1-155178329-3	chr1	155177819	155178835	+
Merged-chr16-4476104-3	chr16	4475535	4476742	+
Merged-chr11-82996650-3	chr11	82996040	82997205	+
Merged-chr8-87355782-3	chr8	87355278	87356285	+
Merged-chr2-74213667-3	chr2	74213080	74214342	+
Merged-chr11-43381063-3	chr11	43380542	43381574	+
Merged-chr6-34725273-3	chr6	34724745	34725788	+
Merged-chr22-42665726-3	chr22	42665049	42666315	+
Merged-chr6-33281285-3	chr6	33280761	33281834	+
Merged-chr12-123465488-3	chr12	123464788	123466089	+
Merged-chr5-145583471-3	chr5	145582903	145584005	+
Merged-chr15-68346997-3	chr15	68346447	68347597	+
Merged-chr15-63482201-3	chr15	63481701	63482701	+
Merged-chr1-202977019-3	chr1	202976302	202977628	+
Merged-chr11-47207737-3	chr11	47207225	47208244	+
Merged-chr4-103423780-3	chr4	103423229	103424384	+
Merged-chr9-125694271-3	chr9	125693713	125694801	+
Merged-chr16-71917595-3	chr16	71916727	71918280	+
Merged-chr1-1208381-3	chr1	1207758	1208943	+
Merged-chr1-1242756-3	chr1	1242224	1243321	+
Merged-chr22-19435048-3	chr22	19434439	19435603	+
Merged-chr8-74790788-3	chr8	74790245	74791376	+
Merged-chr12-121838175-3	chr12	121837629	121838767	+
Merged-chr11-747814-3	chr11	747015	748464	+
Merged-chr2-203776423-3	chr2	203775795	203776987	+
Merged-chr4-72053684-3	chr4	72053154	72054199	+
Merged-chr2-211341946-3	chr2	211341339	211342500	+
Merged-chr3-121264221-3	chr3	121263678	121264807	+
Merged-chr2-127864966-3	chr2	127864459	127865480	+
Merged-chr1-65532960-3	chr1	65532404	65533574	+
Merged-chr4-99917245-3	chr4	99916618	99917809	+
Merged-chr19-926154-3	chr19	925629	926704	+
Merged-chr8-86090395-3	chr8	86089817	86091052	+
Merged-chr16-84150313-3	chr16	84149756	84150842	+
Merged-chr20-44045282-3	chr20	44044782	44045782	+
Merged-chr10-21823677-3	chr10	21823059	21824236	+
Merged-chr19-17355874-3	chr19	17355374	17356374	+
Merged-chr12-124118245-3	chr12	124117739	124118749	+
Merged-chr16-8961805-3	chr16	8961305	8962305	+
Merged-chr16-11836085-3	chr16	11835572	11836611	+
Merged-chr17-34137080-3	chr17	34136417	34137906	+
Merged-chr1-32574416-3	chr1	32573905	32574940	+
Merged-chr12-58166092-3	chr12	58165558	58166610	+
Merged-chr19-36391609-3	chr19	36391109	36392109	+
Merged-chr4-77134287-3	chr4	77133787	77134787	+
Merged-chr16-87985322-3	chr16	87984736	87985866	+
Merged-chr11-111945404-3	chr11	111944877	111945918	+
Merged-chr15-45880455-3	chr15	45879932	45880967	+
Merged-chr10-103454176-3	chr10	103453619	103454790	+
Merged-chr2-208489623-3	chr2	208489053	208490158	+
Merged-chr14-24665087-3	chr14	24664560	24665643	+
Merged-chr17-8533705-3	chr17	8533162	8534293	+
Merged-chr19-52693810-3	chr19	52693212	52694360	+
Merged-chr3-196013902-3	chr3	196013348	196014512	+
Merged-chr14-92505856-3	chr14	92505336	92506398	+
Merged-chr20-3748390-3	chr20	3747669	3749001	+
Merged-chr5-36241631-3	chr5	36241071	36242162	+
Merged-chr6-79787092-3	chr6	79786544	79787617	+
Merged-chr1-78148351-3	chr1	78147632	78148961	+
Merged-chr17-40729178-3	chr17	40728448	40729793	+
Merged-chr7-32535691-3	chr7	32534580	32536497	+
Merged-chr11-61100182-3	chr11	61099421	61100813	+
Merged-chr10-83636730-3	chr10	83636010	83637341	+
Merged-chr5-130600147-3	chr5	130599631	130600681	+
Merged-chr6-36842289-3	chr6	36841701	36842834	+
Merged-chr9-37121107-3	chr9	37120536	37121643	+
Merged-chr2-33823683-3	chr2	33823177	33824196	+
Merged-chr2-105469610-3	chr2	105469065	105470201	+
Merged-chr1-46597758-3	chr1	46597235	46598270	+
Merged-chr15-86337427-3	chr15	86336882	86338017	+
Merged-chr22-25960958-3	chr22	25960288	25961799	+
Merged-chr15-48624749-3	chr15	48624103	48625543	+
Merged-chr8-95565701-3	chr8	95565190	95566224	+
Merged-chr9-104161428-3	chr9	104160818	104161983	+
Merged-chr6-149068472-3	chr6	149067941	149068988	+
Merged-chr14-23341457-3	chr14	23340820	23342026	+
Merged-chr15-41407908-3	chr15	41407342	41408441	+
Merged-chr5-150080241-3	chr5	150079732	150080761	+
Merged-chr16-4784250-3	chr16	4783726	4784800	+
Merged-chr9-36400048-3	chr9	36399520	36400562	+
Merged-chr11-65820260-3	chr11	65819740	65820770	+
Merged-chr15-42840839-3	chr15	42840095	42841462	+
Merged-chr12-110906259-3	chr12	110905756	110906761	+
Merged-chr1-44412770-3	chr1	44412162	44413325	+
Merged-chr1-34630646-3	chr1	34630128	34631183	+
Merged-chr1-24126696-3	chr1	24126086	24127251	+
Merged-chr8-80942022-3	chr8	80941522	80942522	+
Merged-chr8-86132845-3	chr8	86132287	86133375	+
Merged-chr11-236892-3	chr11	236386	237395	+
Merged-chr1-28969322-3	chr1	28968807	28969853	+
Merged-chr22-36424296-3	chr22	36423722	36424834	+
Merged-chr21-46360238-3	chr21	46359720	46360747	+
Merged-chr10-75633452-3	chr10	75632917	75634022	+
Merged-chr11-110166822-3	chr11	110166190	110167389	+
Merged-chr10-126480487-3	chr10	126479825	126481251	+
Merged-chr1-228675610-3	chr1	228674967	228676397	+
Merged-chr3-49130746-3	chr3	49130184	49131372	+
Merged-chr10-30723687-3	chr10	30723176	30724211	+
Merged-chr5-132112509-3	chr5	132112007	132113011	+
Merged-chr6-37401509-3	chr6	37400959	37402035	+
Merged-chr12-26985740-3	chr12	26985215	26986290	+
Merged-chr12-8235001-3	chr12	8234400	8235552	+
Merged-chr16-1756568-3	chr16	1756038	1757129	+
Merged-chr16-30773631-3	chr16	30773066	30774164	+
Merged-chr2-202507665-3	chr2	202507052	202508222	+
Merged-chr19-18632077-3	chr19	18631446	18632643	+
Merged-chr1-151138471-3	chr1	151137939	151139037	+
Merged-chr19-19303391-3	chr19	19302773	19303951	+
Merged-chr2-70121864-3	chr2	70121362	70122370	+
Merged-chr5-122848631-3	chr5	122848127	122849133	+
Merged-chr6-170616216-3	chr6	170615682	170616734	+
Merged-chr19-19029976-3	chr19	19029437	19030555	+
Merged-chr2-118846786-3	chr2	118846277	118847291	+
Merged-chr8-145689512-3	chr8	145688982	145690072	+
Merged-chr15-85924283-3	chr15	85923665	85924842	+
Merged-chr1-193028943-3	chr1	193028339	193029653	+
Merged-chr19-35759479-3	chr19	35758964	35760010	+
Merged-chr2-37193179-3	chr2	37192566	37193905	+
Merged-chr5-112257243-3	chr5	112256673	112257779	+
Merged-chr21-46221651-3	chr21	46220902	46222649	+
Merged-chr1-89357627-3	chr1	89357073	89358155	+
Merged-chr10-124221655-3	chr10	124221062	124222343	+
Merged-chr21-34851931-3	chr21	34851415	34852465	+
Merged-chr10-105882074-3	chr10	105881574	105882574	+
Merged-chr17-4871412-3	chr17	4870784	4871977	+
Merged-chr1-245133992-3	chr1	245133417	245134643	+
Merged-chr8-144329401-3	chr8	144328801	144329952	+
Merged-chr12-29533806-3	chr12	29533268	29534325	+
Merged-chr8-107670555-3	chr8	107670019	107671074	+
Merged-chr5-89825019-3	chr5	89824502	89825554	+
Merged-chr17-7465864-3	chr17	7465292	7466401	+
Merged-chr3-57262446-3	chr3	57261845	57262997	+
Merged-chr9-89562007-3	chr9	89561505	89562513	+
Merged-chr12-56436348-3	chr12	56435778	56436988	+
Merged-chr17-55334728-3	chr17	55334206	55335273	+
Merged-chr7-45040004-3	chr7	45039382	45040565	+
Merged-chr2-15701294-3	chr2	15700776	15701804	+
Merged-chr2-208576797-3	chr2	208576155	208577368	+
Merged-chr11-64949383-3	chr11	64948869	64949891	+
Merged-chr1-92764397-3	chr1	92763887	92764918	+
Merged-chr7-69064238-3	chr7	69063617	69064982	+
Merged-chr2-201935497-3	chr2	201934973	201936010	+
Merged-chr9-131644108-3	chr9	131643563	131644699	+
Merged-chr1-64936754-3	chr1	64936222	64937320	+
Merged-chr5-111092111-3	chr5	111091541	111092646	+
Merged-chr2-219135465-3	chr2	219134892	219136113	+
Merged-chr2-242041733-3	chr2	242041223	242042254	+
Merged-chr3-72494809-3	chr3	72494309	72495309	+
Merged-chr12-56582879-3	chr12	56582335	56583402	+
Merged-chr11-36531233-3	chr11	36530655	36531773	+
Merged-chr10-119805601-3	chr10	119805053	119806125	+
Merged-chr5-110074946-3	chr5	110074355	110075492	+
Merged-chr8-90915245-3	chr8	90914666	90915785	+
Merged-chr14-20811713-3	chr14	20811202	20812237	+
Merged-chr16-56660378-3	chr16	56659788	56660924	+
Merged-chr1-84543811-3	chr1	84543258	84544419	+
Merged-chr7-20825982-3	chr7	20825438	20826504	+
Merged-chr6-122792285-3	chr6	122791747	122792863	+
Merged-chr1-1550885-3	chr1	1550366	1551423	+
Merged-chr10-11652914-3	chr10	11652346	11653448	+
Merged-chr8-12612156-3	chr8	12611619	12612675	+
Merged-chr3-20081993-3	chr3	20081484	20082498	+
Merged-chr8-144691640-3	chr8	144691108	144692205	+
Merged-chr19-19144211-3	chr19	19143702	19144731	+
Merged-chr3-194991513-3	chr3	194990994	194992053	+
Merged-chr20-33412853-3	chr20	33412315	33413373	+
Merged-chr1-26146804-3	chr1	26146178	26147367	+
Merged-chr5-88179227-3	chr5	88178716	88179751	+
Merged-chr5-150020772-3	chr5	150020204	150021408	+
Merged-chr1-161015279-3	chr1	161014746	161015796	+
Merged-chr12-27863882-3	chr12	27863000	27864573	+
Merged-chr12-112819620-3	chr12	112819095	112820172	+
Merged-chr5-102456109-3	chr5	102455540	102456747	+
Merged-chr7-129251759-3	chr7	129251168	129252443	+
Merged-chrX-153627142-3	chrX	153626572	153627677	+
Merged-chr22-31796436-3	chr22	31795924	31796962	+
Merged-chr6-111303458-3	chr6	111302948	111303980	+
Merged-chr10-43892512-3	chr10	43892012	43893012	+
Merged-chr5-443366-3	chr5	442858	443883	+
Merged-chr16-68056929-3	chr16	68056365	68057461	+
Merged-chr17-77770698-3	chr17	77770198	77771198	+
Merged-chr2-20189184-3	chr2	20188632	20189789	+
Merged-chr13-48878829-3	chr13	48878286	48879351	+
Merged-chr18-14178982-3	chr18	14178425	14179598	+
Merged-chr1-41707017-3	chr1	41706510	41707521	+
Merged-chr13-47127909-3	chr13	47127406	47128415	+
Merged-chr1-47800074-3	chr1	47799547	47800629	+
Merged-chr10-70166700-3	chr10	70165786	70167408	+
Merged-chr19-5978209-3	chr19	5977619	5978890	+
Merged-chr22-17083554-3	chr22	17082864	17084149	+
Merged-chr4-1340870-3	chr4	1340370	1341372	+
Merged-chr5-1800699-3	chr5	1800063	1801293	+
Merged-chr19-2328630-3	chr19	2328088	2329152	+
Merged-chr6-130687674-3	chr6	130687110	130688206	+
Merged-chr1-26438197-3	chr1	26437685	26438703	+
Merged-chr16-47495185-3	chr16	47494657	47495741	+
Merged-chr21-43430234-3	chr21	43429725	43430753	+
Merged-chr4-175204866-3	chr4	175204358	175205370	+
Merged-chr15-40987604-3	chr15	40987054	40988205	+
Merged-chr11-66625221-3	chr11	66624721	66625721	+
Merged-chr4-107236931-3	chr4	107236394	107237505	+
Merged-chr19-33166017-3	chr19	33165296	33166960	+
Merged-chr6-31939628-3	chr6	31938965	31940210	+
Merged-chr1-12677599-3	chr1	12676997	12678150	+
Merged-chr13-52586372-3	chr13	52585846	52586925	+
Merged-chr7-43768262-3	chr7	43767658	43768971	+
Merged-chr16-2022254-3	chr16	2021692	2022785	+
Merged-chr6-5261417-3	chr6	5260911	5261930	+
Merged-chr9-78506368-3	chr9	78505809	78506898	+
Merged-chr17-4046431-3	chr17	4045929	4046933	+
Merged-chr3-6903587-3	chr3	6903035	6904114	+
Merged-chr9-77567443-3	chr9	77566920	77567989	+
Merged-chr2-42587718-3	chr2	42587202	42588227	+
Merged-chr5-61699333-3	chr5	61698828	61699844	+
Merged-chr7-73868193-3	chr7	73867605	73868869	+
Merged-chr11-67159581-3	chr11	67158853	67160195	+
Merged-chr4-170542182-3	chr4	170541494	170542776	+
Merged-chr19-45755288-3	chr19	45754784	45755791	+
Merged-chr11-67980529-3	chr11	67979919	67981084	+
Merged-chr11-94227037-3	chr11	94226537	94227539	+
Merged-chr5-53605909-3	chr5	53605331	53606449	+
Merged-chr2-37311804-3	chr2	37311048	37312816	+
Merged-chr9-33291169-3	chr9	33290646	33291717	+
Merged-chr8-30891876-3	chr8	30891203	30892463	+
Merged-chr17-45000911-3	chr17	45000409	45001416	+
Merged-chr15-56535551-3	chr15	56534980	56536195	+
Merged-chr8-6566584-3	chr8	6566049	6567154	+
Merged-chr12-4758397-3	chr12	4757891	4758909	+
Merged-chr2-198381685-3	chr2	198381052	198382252	+
Merged-chr6-150038479-3	chr6	150037913	150039013	+
Merged-chr14-21978603-3	chr14	21978044	21979222	+
Merged-chr4-113558003-3	chr4	113557489	113558532	+
Merged-chr8-124085848-3	chr8	124085346	124086353	+
Merged-chr4-166130702-3	chr4	166130202	166131202	+
Merged-chr9-131873871-3	chr9	131873347	131874420	+
Merged-chr11-71790594-3	chr11	71790064	71791110	+
Merged-chr1-150039146-3	chr1	150038591	150039758	+
Merged-chr10-124638680-3	chr10	124638040	124639251	+
Merged-chr12-57853020-3	chr12	57852520	57853520	+
Merged-chr4-89513732-3	chr4	89513135	89514281	+
Merged-chr8-99130214-3	chr8	99129555	99130794	+
Merged-chr3-128598912-3	chr3	128598281	128599674	+
Merged-chr3-45730941-3	chr3	45730412	45731456	+
Merged-chr1-229694049-3	chr1	229693518	229694612	+
Merged-chr4-7069295-3	chr4	7068713	7069961	+
Merged-chr1-179198261-3	chr1	179197761	179198761	+
Merged-chr8-42949080-3	chr8	42948463	42949639	+
Merged-chr22-38349791-3	chr22	38348854	38350510	+
Merged-chr12-116714174-3	chr12	116713580	116714722	+
Merged-chr12-5019118-3	chr12	5018615	5019625	+
Merged-chr15-34393616-3	chr15	34393094	34394160	+
Merged-chr12-48499225-3	chr12	48498556	48499810	+
Merged-chr1-212873306-3	chr1	212872799	212873820	+
Merged-chr6-99873108-3	chr6	99872568	99873629	+
Merged-chr10-181105-3	chr10	180578	181619	+
Merged-chr14-27066780-3	chr14	27066250	27067295	+
Merged-chr2-96012378-3	chr2	96011878	96012878	+
Merged-chr3-47844455-3	chr3	47843907	47845051	+
Merged-chr15-51201609-3	chr15	51200994	51202167	+
Merged-chr11-125496623-3	chr11	125496123	125497123	+
Merged-chr19-55769260-3	chr19	55768707	55769787	+
Merged-chr1-155024319-3	chr1	155023813	155024823	+
Merged-chr6-83902767-3	chr6	83902239	83903325	+
Merged-chr2-62081296-3	chr2	62080768	62081853	+
Merged-chr3-53380874-3	chr3	53380343	53381438	+
Merged-chr18-66381913-3	chr18	66381357	66382442	+
Merged-chr17-45973671-3	chr17	45973157	45974178	+
Merged-chr22-43010719-3	chr22	43010034	43011312	+
Merged-chr1-167691970-3	chr1	167691388	167692511	+
Merged-chr5-94891120-3	chr5	94890557	94891746	+
Merged-chr4-109572099-3	chr4	109571087	109572856	+
Merged-chr14-92588277-3	chr14	92587757	92588818	+
Merged-chr2-242211195-3	chr2	242210628	242211829	+
Merged-chr1-150601851-3	chr1	150601301	150602376	+
Merged-chr20-3190230-3	chr20	3189716	3190738	+
Merged-chr8-118533654-3	chr8	118532615	118534424	+
Merged-chr3-49508275-3	chr3	49507775	49508775	+
Merged-chr20-3452252-3	chr20	3451671	3452793	+
Merged-chr4-103265998-3	chr4	103265466	103266515	+
Merged-chr8-66557393-3	chr8	66556757	66557962	+
Merged-chr7-99755861-3	chr7	99755149	99756785	+
Merged-chr4-84458396-3	chr4	84457873	84458943	+
Merged-chr5-118407101-3	chr5	118406544	118407716	+
Merged-chr9-79793367-3	chr9	79792839	79793923	+
Merged-chr21-30364795-3	chr21	30364253	30365381	+
Merged-chr18-56338893-3	chr18	56338393	56339393	+
Merged-chr15-55488433-3	chr15	55487891	55489019	+
Merged-chr9-127532778-3	chr9	127532230	127533374	+
Merged-chr17-26925450-3	chr17	26924672	26926089	+
Merged-chr11-59435824-3	chr11	59435044	59436465	+
Merged-chr2-86669312-3	chr2	86668733	86669971	+
Merged-chr18-48557228-3	chr18	48556726	48557729	+
Merged-chr1-28414437-3	chr1	28413907	28414953	+
Merged-chr4-140375694-3	chr4	140375172	140376239	+
Merged-chr4-4291828-3	chr4	4291319	4292348	+
Merged-chr5-87565316-3	chr5	87564583	87565933	+
Merged-chr1-156306792-3	chr1	156306028	156307505	+
Merged-chrX-100663353-3	chrX	100662832	100663864	+
Merged-chr2-32288395-3	chr2	32287424	32289131	+
Merged-chr19-5719314-3	chr19	5718805	5719819	+
Merged-chr17-79680000-3	chr17	79679420	79680662	+
Merged-chr10-17659003-3	chr10	17658501	17659505	+
Merged-chr17-7789350-3	chr17	7788687	7789932	+
Merged-chr2-176866944-3	chr2	176866320	176867506	+
Merged-chr1-236306530-3	chr1	236305904	236307093	+
Merged-chr11-22215232-3	chr11	22214681	22215835	+
Merged-chr14-71067086-3	chr14	71066576	71067591	+
Merged-chr2-69969132-3	chr2	69968578	69969740	+
Merged-chr3-33156269-3	chr3	33155752	33156803	+
Merged-chr4-73434097-3	chr4	73433573	73434610	+
Merged-chr17-1358719-3	chr17	1358117	1359425	+
[truncated: 6,915 more rows]

## Sheet: U2OS_AE+H3K27ac+H3K4me1 in M
Peak ID	chr	start	end	strand
Merged-chr1-183577917-3	chr1	183576940	183578895	+
Merged-chr13-40103458-3	chr13	40102781	40104135	+
Merged-chr13-40849664-3	chr13	40849048	40850280	+
Merged-chr13-43819748-3	chr13	43819247	43820249	+
Merged-chr13-44805894-3	chr13	44805375	44806413	+
Merged-chr13-45507551-3	chr13	45506903	45508200	+
Merged-chr13-47788298-3	chr13	47787724	47788872	+
Merged-chr13-48054460-3	chr13	48053923	48054997	+
Merged-chr13-48734388-3	chr13	48733838	48734938	+
Merged-chr13-51219760-3	chr13	51218878	51220643	+
Merged-chr1-15494737-3	chr1	15494225	15495249	+
Merged-chr1-15502891-3	chr1	15502356	15503427	+
Merged-chr1-15666303-3	chr1	15665764	15666842	+
Merged-chr1-16712014-3	chr1	16711213	16712815	+
Merged-chr1-16723195-3	chr1	16722580	16723810	+
Merged-chr1-16950234-3	chr1	16949692	16950777	+
Merged-chr1-17036874-3	chr1	17036371	17037377	+
Merged-chr1-17043864-3	chr1	17043354	17044375	+
Merged-chr1-18093699-3	chr1	18093073	18094325	+
Merged-chr1-18202517-3	chr1	18201981	18203053	+
Merged-chr15-42231120-3	chr15	42230336	42231905	+
Merged-chr15-42394063-3	chr15	42393480	42394646	+
Merged-chr15-43543869-3	chr15	43543104	43544635	+
Merged-chr15-43733459-3	chr15	43732897	43734021	+
Merged-chr15-44451663-3	chr15	44451091	44452235	+
Merged-chr1-19885779-3	chr1	19884991	19886568	+
Merged-chr1-20158200-3	chr1	20157588	20158812	+
Merged-chr1-20437107-3	chr1	20436331	20437884	+
Merged-chr15-45887122-3	chr15	45886366	45887879	+
Merged-chr15-45932052-3	chr15	45931339	45932765	+
Merged-chr1-20498219-3	chr1	20497705	20498733	+
Merged-chr1-21589988-3	chr1	21589419	21590557	+
Merged-chr1-21622690-3	chr1	21621918	21623463	+
Merged-chr1-21635604-3	chr1	21634903	21636306	+
Merged-chr15-45939573-3	chr15	45939039	45940108	+
Merged-chr15-48042911-3	chr15	48042260	48043562	+
Merged-chr15-48440142-3	chr15	48439387	48440898	+
Merged-chr1-21893699-3	chr1	21892833	21894565	+
Merged-chr1-22253017-3	chr1	22252509	22253526	+
Merged-chr15-48964093-3	chr15	48963219	48964968	+
Merged-chr15-49015120-3	chr15	49014566	49015675	+
Merged-chr1-22658999-3	chr1	22658454	22659545	+
Merged-chr1-23071981-3	chr1	23071393	23072570	+
Merged-chr1-23156751-3	chr1	23156157	23157345	+
Merged-chr1-23304606-3	chr1	23303882	23305331	+
Merged-chr15-49181376-3	chr15	49180434	49182318	+
Merged-chr15-49429329-3	chr15	49428564	49430094	+
Merged-chr15-52546584-3	chr15	52545943	52547226	+
Merged-chr15-52628064-3	chr15	52627233	52628895	+
Merged-chr15-56189972-3	chr15	56189289	56190655	+
Merged-chr3-15682337-3	chr3	15681528	15683146	+
Merged-chr3-16069456-3	chr3	16068901	16070011	+
Merged-chr3-16165939-3	chr3	16165356	16166523	+
Merged-chr3-16245611-3	chr3	16245092	16246130	+
Merged-chr3-16958736-3	chr3	16958125	16959347	+
Merged-chr2-207161059-3	chr2	207160500	207161619	+
Merged-chr2-207427168-3	chr2	207426614	207427722	+
Merged-chr2-207780235-3	chr2	207779713	207780758	+
Merged-chr3-17225741-3	chr3	17225198	17226284	+
Merged-chr3-17851913-3	chr3	17851335	17852491	+
Merged-chr2-208288653-3	chr2	208287933	208289373	+
Merged-chr2-208350248-3	chr2	208349484	208351012	+
Merged-chr2-210247985-3	chr2	210247371	210248599	+
Merged-chr2-212009092-3	chr2	212008218	212009966	+
Merged-chr2-212266343-3	chr2	212265762	212266924	+
Merged-chr17-17056552-3	chr17	17055839	17057265	+
Merged-chr2-213709518-3	chr2	213708972	213710064	+
Merged-chr2-214027305-3	chr2	214026746	214027865	+
Merged-chr2-214860409-3	chr2	214859867	214860951	+
Merged-chr17-18865729-3	chr17	18865208	18866251	+
Merged-chr3-23315081-3	chr3	23314546	23315616	+
Merged-chr3-24296219-3	chr3	24295718	24296721	+
Merged-chr3-24359529-3	chr3	24358982	24360076	+
Merged-chr2-216564571-3	chr2	216563728	216565415	+
Merged-chr2-216577092-3	chr2	216576502	216577682	+
Merged-chr2-216615592-3	chr2	216614624	216616561	+
Merged-chr2-216698927-3	chr2	216698330	216699524	+
Merged-chr17-26460677-3	chr17	26460147	26461208	+
Merged-chr3-25525489-3	chr3	25524853	25526125	+
Merged-chr2-216847529-3	chr2	216847023	216848036	+
Merged-chr2-217163599-3	chr2	217162972	217164227	+
Merged-chr2-217182456-3	chr2	217181686	217183227	+
Merged-chr2-217256443-3	chr2	217255922	217256965	+
Merged-chr2-217342860-3	chr2	217342339	217343382	+
Merged-chr17-29893756-3	chr17	29893019	29894494	+
Merged-chr3-25624087-3	chr3	25623145	25625030	+
Merged-chr3-27207559-3	chr3	27206478	27208731	+
Merged-chr2-217358919-3	chr2	217358250	217359589	+
Merged-chr2-217437518-3	chr2	217436783	217438254	+
Merged-chr2-217942202-3	chr2	217941546	217942858	+
Merged-chr2-218262996-3	chr2	218262461	218263532	+
Merged-chr2-218654934-3	chr2	218654281	218655588	+
Merged-chr17-32578844-3	chr17	32577858	32579831	+
Merged-chr11-27410382-3	chr11	27409495	27411269	+
Merged-chr17-35237964-3	chr17	35237400	35238529	+
Merged-chr17-35807727-3	chr17	35807103	35808352	+
Merged-chr11-29181963-3	chr11	29181232	29182695	+
Merged-chr11-29332734-3	chr11	29331902	29333567	+
Merged-chr17-36758411-3	chr17	36757899	36758924	+
Merged-chr1-184229555-3	chr1	184228942	184230169	+
Merged-chr1-184240849-3	chr1	184240274	184241424	+
Merged-chr1-184267812-3	chr1	184267295	184268329	+
Merged-chr1-185214201-3	chr1	185213669	185214733	+
Merged-chr11-34227613-3	chr11	34226998	34228229	+
Merged-chr11-34665242-3	chr11	34664631	34665854	+
Merged-chr11-34674855-3	chr11	34674048	34675662	+
Merged-chr11-35033815-3	chr11	35033220	35034411	+
Merged-chr11-35056921-3	chr11	35056308	35057535	+
Merged-chr1-186063509-3	chr1	186063004	186064014	+
Merged-chr1-186155484-3	chr1	186154772	186156197	+
Merged-chr11-36173180-3	chr11	36172591	36173770	+
Merged-chr11-36377084-3	chr11	36376577	36377592	+
Merged-chr5-14107890-3	chr5	14107260	14108520	+
Merged-chr5-14265862-3	chr5	14264878	14266847	+
Merged-chr5-14739840-3	chr5	14739237	14740443	+
Merged-chr1-188676128-3	chr1	188675544	188676712	+
Merged-chr1-189627796-3	chr1	189627247	189628346	+
Merged-chr11-38840002-3	chr11	38839487	38840518	+
Merged-chr5-14927664-3	chr5	14926996	14928333	+
Merged-chr5-15835405-3	chr5	15834554	15836257	+
Merged-chr5-16575407-3	chr5	16574888	16575926	+
Merged-chr1-192519734-3	chr1	192519180	192520288	+
Merged-chr5-17023600-3	chr5	17022706	17024495	+
Merged-chr5-17156441-3	chr5	17155897	17156985	+
Merged-chr1-197164077-3	chr1	197163485	197164670	+
Merged-chr5-19892054-3	chr5	19891311	19892798	+
Merged-chr1-198091957-3	chr1	198091256	198092659	+
Merged-chr1-198203085-3	chr1	198202570	198203600	+
Merged-chr1-198240285-3	chr1	198239562	198241008	+
Merged-chr19-19571552-3	chr19	19570850	19572254	+
Merged-chr5-22938333-3	chr5	22937806	22938860	+
Merged-chr9-3479148-3	chr9	3478589	3479708	+
Merged-chr1-198747504-3	chr1	198746923	198748086	+
Merged-chr9-3880892-3	chr9	3880289	3881496	+
Merged-chr9-3910478-3	chr9	3909776	3911180	+
Merged-chr19-28313929-3	chr19	28313421	28314438	+
Merged-chr9-4126729-3	chr9	4125740	4127719	+
Merged-chr9-4225786-3	chr9	4225136	4226437	+
Merged-chr19-28822138-3	chr19	28821305	28822971	+
Merged-chr19-29425156-3	chr19	29424610	29425703	+
Merged-chr19-30456403-3	chr19	30455881	30456926	+
Merged-chr19-31642617-3	chr19	31641825	31643410	+
Merged-chr5-31363910-3	chr5	31363275	31364545	+
Merged-chr19-33772967-3	chr19	33772397	33773538	+
Merged-chr9-16012821-3	chr9	16012267	16013375	+
Merged-chr9-16672554-3	chr9	16671942	16673167	+
Merged-chr9-16827019-3	chr9	16826223	16827816	+
Merged-chr19-38491812-3	chr19	38491176	38492449	+
Merged-chr19-38561038-3	chr19	38560433	38561644	+
Merged-chr19-38742879-3	chr19	38742312	38743447	+
Merged-chr19-40736520-3	chr19	40735796	40737244	+
Merged-chr13-53360783-3	chr13	53360128	53361439	+
Merged-chr9-19996350-3	chr9	19995699	19997001	+
Merged-chr9-20593292-3	chr9	20592770	20593815	+
Merged-chr9-21680847-3	chr9	21680108	21681586	+
Merged-chr9-21834001-3	chr9	21833247	21834755	+
Merged-chr13-74510290-3	chr13	74509699	74510881	+
Merged-chr13-75344991-3	chr13	75344091	75345891	+
Merged-chr7-14635961-3	chr7	14635378	14636545	+
Merged-chr13-75990142-3	chr13	75989349	75990936	+
Merged-chr13-76298383-3	chr13	76297834	76298933	+
Merged-chr7-16451617-3	chr7	16451088	16452147	+
Merged-chr7-17691511-3	chr7	17690964	17692059	+
Merged-chr7-18059520-3	chr7	18058970	18060071	+
Merged-chr7-18442422-3	chr7	18441867	18442978	+
Merged-chr18-3584357-3	chr18	3583716	3584999	+
Merged-chr18-3621754-3	chr18	3621162	3622347	+
Merged-chr18-3652436-3	chr18	3651888	3652984	+
Merged-chr7-19050218-3	chr7	19049667	19050769	+
Merged-chr18-6626761-3	chr18	6625968	6627555	+
Merged-chr18-6781910-3	chr18	6781376	6782445	+
Merged-chr18-7084772-3	chr18	7084256	7085289	+
Merged-chr7-19658940-3	chr7	19657940	19659940	+
Merged-chr7-20000197-3	chr7	19999465	20000929	+
Merged-chr1-23738245-3	chr1	23737634	23738856	+
Merged-chr1-23919213-3	chr1	23918456	23919970	+
Merged-chr18-8116749-3	chr18	8116114	8117385	+
Merged-chr7-20239208-3	chr7	20238562	20239855	+
Merged-chr7-20269685-3	chr7	20269127	20270244	+
Merged-chr7-20278689-3	chr7	20278160	20279218	+
Merged-chr7-20341024-3	chr7	20340354	20341695	+
Merged-chr18-8798503-3	chr18	8797950	8799057	+
Merged-chr18-8882903-3	chr18	8882256	8883551	+
Merged-chr18-9056036-3	chr18	9055365	9056708	+
Merged-chr7-20681939-3	chr7	20681230	20682648	+
Merged-chr1-25093945-3	chr1	25093255	25094635	+
Merged-chr1-25330186-3	chr1	25329581	25330791	+
Merged-chr18-9758035-3	chr18	9757365	9758706	+
Merged-chr18-9826854-3	chr18	9826171	9827538	+
Merged-chr18-11308710-3	chr18	11308181	11309239	+
Merged-chr5-4576448-3	chr5	4575656	4577240	+
Merged-chr1-25351075-3	chr1	25350466	25351684	+
Merged-chr1-25417740-3	chr1	25416893	25418587	+
Merged-chr1-25524792-3	chr1	25524120	25525464	+
Merged-chr18-12005849-3	chr18	12005217	12006481	+
Merged-chr18-12234181-3	chr18	12233403	12234960	+
Merged-chr5-6505061-3	chr5	6504329	6505793	+
Merged-chr1-26345919-3	chr1	26345417	26346422	+
Merged-chr1-26677774-3	chr1	26677265	26678284	+
Merged-chr1-26809215-3	chr1	26808634	26809797	+
Merged-chr18-12639504-3	chr18	12638909	12640099	+
Merged-chr18-12644608-3	chr18	12643809	12645407	+
Merged-chr5-7926726-3	chr5	7926201	7927252	+
Merged-chr5-9014896-3	chr5	9014360	9015433	+
Merged-chr5-9047035-3	chr5	9046401	9047669	+
Merged-chr5-9059309-3	chr5	9058518	9060101	+
Merged-chr5-9149876-3	chr5	9149281	9150471	+
Merged-chr15-57621568-3	chr15	57620931	57622206	+
Merged-chr1-26882078-3	chr1	26881381	26882775	+
Merged-chr18-14973218-3	chr18	14972346	14974090	+
Merged-chr15-57863126-3	chr15	57862452	57863801	+
Merged-chr5-9439474-3	chr5	9438872	9440076	+
Merged-chr15-58172374-3	chr15	58171634	58173114	+
Merged-chr5-9468098-3	chr5	9467572	9468624	+
Merged-chr15-58599531-3	chr15	58599025	58600037	+
Merged-chr1-28189966-3	chr1	28189424	28190508	+
Merged-chr15-58840806-3	chr15	58840275	58841338	+
Merged-chr5-9775789-3	chr5	9775198	9776381	+
Merged-chr5-9924993-3	chr5	9924475	9925511	+
Merged-chr15-59460831-3	chr15	59459873	59461789	+
Merged-chr15-59566749-3	chr15	59566138	59567360	+
Merged-chr15-59576970-3	chr15	59576163	59577778	+
Merged-chr1-30045898-3	chr1	30045100	30046697	+
Merged-chr1-30064755-3	chr1	30064160	30065351	+
Merged-chr15-59832664-3	chr15	59831957	59833371	+
Merged-chr15-59879786-3	chr15	59879264	59880309	+
Merged-chr5-10526460-3	chr5	10525853	10527068	+
Merged-chr5-10544122-3	chr5	10543600	10544645	+
Merged-chr15-60314320-3	chr15	60313613	60315028	+
Merged-chr1-30406278-3	chr1	30405740	30406817	+
Merged-chr15-60385836-3	chr15	60385086	60386586	+
Merged-chr15-60706782-3	chr15	60706180	60707385	+
Merged-chr5-11167209-3	chr5	11166468	11167950	+
Merged-chr15-60815590-3	chr15	60814927	60816254	+
Merged-chr5-12245598-3	chr5	12244967	12246229	+
Merged-chr15-60966381-3	chr15	60965741	60967021	+
Merged-chr5-13350488-3	chr5	13349979	13350997	+
Merged-chr5-13591423-3	chr5	13590850	13591996	+
Merged-chr15-61703931-3	chr15	61703153	61704709	+
Merged-chr5-13745942-3	chr5	13745419	13746466	+
Merged-chr5-14064092-3	chr5	14063407	14064777	+
Merged-chr15-62404083-3	chr15	62403381	62404785	+
Merged-chr15-62737226-3	chr15	62736630	62737823	+
Merged-chr15-62798668-3	chr15	62797948	62799389	+
Merged-chr15-62896608-3	chr15	62895934	62897282	+
Merged-chr15-63190258-3	chr15	63189695	63190821	+
Merged-chr15-63310847-3	chr15	63310334	63311361	+
Merged-chr15-63495364-3	chr15	63494715	63496013	+
Merged-chr15-63504505-3	chr15	63503588	63505423	+
Merged-chr15-63527723-3	chr15	63527214	63528232	+
Merged-chr15-63624527-3	chr15	63623786	63625268	+
Merged-chr15-63666225-3	chr15	63665565	63666885	+
Merged-chr15-63699906-3	chr15	63699305	63700508	+
Merged-chr9-22817322-3	chr9	22816687	22817957	+
Merged-chr15-64303351-3	chr15	64302360	64304342	+
Merged-chr9-26262544-3	chr9	26261985	26263104	+
Merged-chr9-27124860-3	chr9	27124054	27125666	+
Merged-chr9-27766134-3	chr9	27765172	27767096	+
Merged-chr9-28301364-3	chr9	28300648	28302081	+
Merged-chr9-32427493-3	chr9	32426763	32428224	+
Merged-chr9-33808249-3	chr9	33807534	33808964	+
Merged-chr9-35273251-3	chr9	35272682	35273820	+
Merged-chr3-28094283-3	chr3	28093465	28095101	+
Merged-chr9-35334383-3	chr9	35333879	35334887	+
Merged-chr9-35517630-3	chr9	35516725	35518536	+
Merged-chr9-35637840-3	chr9	35637273	35638408	+
Merged-chr3-29274899-3	chr3	29274329	29275469	+
Merged-chr3-29294196-3	chr3	29293372	29295020	+
Merged-chr3-29555812-3	chr3	29554926	29556699	+
Merged-chr9-36566779-3	chr9	36566223	36567336	+
Merged-chr9-36580589-3	chr9	36579847	36581332	+
Merged-chr3-30269647-3	chr3	30268912	30270382	+
Merged-chr3-30329583-3	chr3	30328785	30330381	+
Merged-chr3-30387051-3	chr3	30386312	30387791	+
Merged-chr2-220150680-3	chr2	220149704	220151656	+
Merged-chr3-30702739-3	chr3	30702168	30703310	+
Merged-chr14-27897185-3	chr14	27896496	27897875	+
Merged-chr3-31051525-3	chr3	31050950	31052101	+
Merged-chr3-31055814-3	chr3	31055213	31056415	+
Merged-chr2-221142750-3	chr2	221141977	221143523	+
Merged-chr2-221370599-3	chr2	221369773	221371426	+
Merged-chr3-32007765-3	chr3	32006855	32008676	+
Merged-chr3-32512436-3	chr3	32511917	32512955	+
Merged-chr3-33253356-3	chr3	33252843	33253870	+
Merged-chr2-222308983-3	chr2	222308476	222309491	+
Merged-chr2-222644801-3	chr2	222644237	222645366	+
Merged-chr14-31501550-3	chr14	31500663	31502437	+
Merged-chr3-34050191-3	chr3	34049671	34050711	+
Merged-chr14-31733192-3	chr14	31732675	31733709	+
Merged-chr3-35241571-3	chr3	35240964	35242178	+
Merged-chr14-31830997-3	chr14	31830424	31831570	+
Merged-chr2-223229221-3	chr2	223228667	223229776	+
Merged-chr1-3460174-3	chr1	3459265	3461083	+
Merged-chr17-38130258-3	chr17	38129577	38130939	+
Merged-chr17-38565940-3	chr17	38565345	38566535	+
Merged-chr17-38672583-3	chr17	38671910	38673257	+
Merged-chr14-32399753-3	chr14	32399023	32400483	+
Merged-chr14-32841374-3	chr14	32840720	32842028	+
Merged-chr17-39219243-3	chr17	39218560	39219927	+
Merged-chr17-39289099-3	chr17	39288526	39289672	+
Merged-chr17-39653278-3	chr17	39652618	39653939	+
Merged-chr3-37276563-3	chr3	37275965	37277162	+
Merged-chr3-37331632-3	chr3	37330719	37332546	+
Merged-chr14-33162514-3	chr14	33161989	33163040	+
Merged-chr14-33589685-3	chr14	33589007	33590364	+
Merged-chr14-33992424-3	chr14	33991919	33992930	+
Merged-chr2-224563232-3	chr2	224562639	224563826	+
Merged-chr2-224664078-3	chr2	224663493	224664664	+
Merged-chr1-7373687-3	chr1	7373038	7374336	+
Merged-chr17-40969191-3	chr17	40968497	40969885	+
Merged-chr17-41400601-3	chr17	41400049	41401154	+
Merged-chr3-39475939-3	chr3	39475327	39476551	+
Merged-chr1-8153140-3	chr1	8152587	8153693	+
Merged-chr1-8195772-3	chr1	8195210	8196335	+
Merged-chr17-41484531-3	chr17	41483777	41485286	+
Merged-chr17-41817922-3	chr17	41817374	41818470	+
Merged-chr14-35192255-3	chr14	35191668	35192842	+
Merged-chr3-41371392-3	chr3	41370797	41371988	+
Merged-chr2-225749195-3	chr2	225748590	225749801	+
Merged-chr1-8677170-3	chr1	8676552	8677789	+
Merged-chr1-8962781-3	chr1	8962241	8963322	+
Merged-chr1-9126196-3	chr1	9125609	9126783	+
Merged-chr17-42159386-3	chr17	42158823	42159949	+
Merged-chr2-226928389-3	chr2	226927836	226928942	+
Merged-chr1-9765523-3	chr1	9765023	9766023	+
Merged-chr1-9925554-3	chr1	9924936	9926172	+
Merged-chr1-9965143-3	chr1	9964494	9965793	+
Merged-chr1-10290938-3	chr1	10290436	10291440	+
Merged-chr17-42985421-3	chr17	42984765	42986078	+
Merged-chr17-43168103-3	chr17	43167336	43168871	+
Merged-chr1-11857444-3	chr1	11856920	11857969	+
Merged-chr17-43251179-3	chr17	43250516	43251843	+
Merged-chr17-43271047-3	chr17	43270523	43271572	+
Merged-chr17-43417999-3	chr17	43417404	43418595	+
Merged-chr11-41900733-3	chr11	41900079	41901388	+
Merged-chr1-12496148-3	chr1	12495633	12496663	+
Merged-chr17-45940575-3	chr17	45939792	45941359	+
Merged-chr17-46284522-3	chr17	46283701	46285343	+
Merged-chr11-45067984-3	chr11	45067438	45068531	+
Merged-chr11-45284569-3	chr11	45283976	45285162	+
Merged-chr1-14804384-3	chr1	14803797	14804971	+
Merged-chr1-14846666-3	chr1	14846153	14847180	+
Merged-chr17-46582942-3	chr17	46582196	46583689	+
Merged-chr17-47178950-3	chr17	47178441	47179459	+
Merged-chr17-47530402-3	chr17	47529436	47531369	+
Merged-chr11-47398526-3	chr11	47397921	47399132	+
Merged-chr11-47415384-3	chr11	47414722	47416046	+
Merged-chr11-48100712-3	chr11	48100080	48101345	+
Merged-chr1-199755392-3	chr1	199754809	199755976	+
Merged-chr11-56840436-3	chr11	56839899	56840974	+
Merged-chr11-58083815-3	chr11	58083306	58084324	+
Merged-chr1-201664167-3	chr1	201663330	201665004	+
Merged-chr1-201816873-3	chr1	201816014	201817732	+
Merged-chr1-202046261-3	chr1	202045759	202046764	+
Merged-chr11-62266066-3	chr11	62265528	62266604	+
Merged-chr5-33154067-3	chr5	33153414	33154721	+
Merged-chr5-33260024-3	chr5	33259437	33260611	+
Merged-chr5-33321127-3	chr5	33320583	33321672	+
Merged-chr1-202559568-3	chr1	202559065	202560071	+
Merged-chr5-33792195-3	chr5	33791429	33792961	+
Merged-chr5-34627586-3	chr5	34626965	34628208	+
Merged-chr1-203479475-3	chr1	203478825	203480126	+
Merged-chr1-203489360-3	chr1	203488555	203490165	+
Merged-chr11-65708881-3	chr11	65708311	65709451	+
Merged-chr11-65893358-3	chr11	65892723	65893994	+
Merged-chr5-35133624-3	chr5	35132848	35134400	+
Merged-chr5-35772793-3	chr5	35772249	35773337	+
Merged-chr1-203505120-3	chr1	203504589	203505652	+
Merged-chr1-203621427-3	chr1	203620811	203622043	+
Merged-chr1-203638126-3	chr1	203637462	203638790	+
Merged-chr22-19726582-3	chr22	19725988	19727177	+
Merged-chr22-20049839-3	chr22	20049310	20050369	+
Merged-chr22-20904436-3	chr22	20903598	20905274	+
Merged-chr5-37696642-3	chr5	37696018	37697267	+
Merged-chr1-204141143-3	chr1	204140592	204141695	+
Merged-chr22-21259163-3	chr22	21258575	21259752	+
Merged-chr22-21962117-3	chr22	21961346	21962888	+
Merged-chr22-22171861-3	chr22	22170932	22172791	+
Merged-chr5-38600373-3	chr5	38599522	38601224	+
Merged-chr5-38831349-3	chr5	38830753	38831946	+
Merged-chr1-205249257-3	chr1	205248430	205250085	+
Merged-chr1-205895028-3	chr1	205894393	205895664	+
Merged-chr19-42369578-3	chr19	42368716	42370441	+
Merged-chr22-23430786-3	chr22	23430149	23431424	+
Merged-chr22-23529914-3	chr22	23529331	23530497	+
Merged-chr22-23647963-3	chr22	23647435	23648492	+
Merged-chr5-39515831-3	chr5	39515231	39516432	+
Merged-chr19-43386138-3	chr19	43385411	43386866	+
Merged-chr10-4809570-3	chr10	4808873	4810268	+
Merged-chr19-43470016-3	chr19	43469348	43470684	+
Merged-chr5-39606543-3	chr5	39605948	39607139	+
Merged-chr22-24600914-3	chr22	24600226	24601602	+
Merged-chr22-24683543-3	chr22	24682930	24684156	+
Merged-chr5-40497932-3	chr5	40497412	40498452	+
Merged-chr10-5617461-3	chr10	5616760	5618162	+
Merged-chr19-43942966-3	chr19	43942432	43943500	+
Merged-chr10-5629056-3	chr10	5628225	5629887	+
Merged-chr19-43973436-3	chr19	43972905	43973967	+
Merged-chr19-43980982-3	chr19	43980403	43981562	+
Merged-chr10-6227843-3	chr10	6227299	6228387	+
Merged-chr22-24728660-3	chr22	24727857	24729463	+
Merged-chr22-24841505-3	chr22	24840920	24842091	+
Merged-chr22-24880115-3	chr22	24879214	24881016	+
Merged-chr22-25092616-3	chr22	25091776	25093457	+
Merged-chr22-25338994-3	chr22	25338438	25339550	+
Merged-chr22-25372872-3	chr22	25372246	25373499	+
Merged-chr5-41409718-3	chr5	41409132	41410304	+
Merged-chr10-7403991-3	chr10	7403469	7404513	+
Merged-chr19-45108594-3	chr19	45107944	45109244	+
Merged-chr10-7998638-3	chr10	7998121	7999156	+
Merged-chr22-25457931-3	chr22	25457386	25458477	+
Merged-chr10-8409755-3	chr10	8409196	8410315	+
Merged-chr22-25764450-3	chr22	25763611	25765289	+
Merged-chr22-26872411-3	chr22	26871825	26872997	+
Merged-chr19-45301586-3	chr19	45301047	45302126	+
Merged-chr22-27199497-3	chr22	27198212	27201070	+
Merged-chr5-49889154-3	chr5	49888490	49889819	+
Merged-chr19-46201396-3	chr19	46200814	46201978	+
Merged-chr10-10542217-3	chr10	10541596	10542839	+
Merged-chr10-10872845-3	chr10	10872220	10873471	+
Merged-chr22-27655563-3	chr22	27654861	27656266	+
Merged-chr22-27873974-3	chr22	27873412	27874537	+
Merged-chr19-47486416-3	chr19	47485529	47487304	+
Merged-chr19-48164566-3	chr19	48164051	48165081	+
Merged-chr10-12996912-3	chr10	12996389	12997436	+
Merged-chr22-27929069-3	chr22	27928451	27929687	+
Merged-chr22-27969567-3	chr22	27969041	27970094	+
Merged-chr22-28022428-3	chr22	28021843	28023014	+
Merged-chr22-28067059-3	chr22	28066457	28067662	+
Merged-chr22-28148976-3	chr22	28148414	28149538	+
Merged-chr19-48627765-3	chr19	48627199	48628331	+
Merged-chr19-48859158-3	chr19	48858374	48859942	+
Merged-chr19-49201903-3	chr19	49201366	49202441	+
Merged-chr10-13915698-3	chr10	13915087	13916310	+
Merged-chr10-14020910-3	chr10	14020309	14021512	+
Merged-chr19-49912434-3	chr19	49911817	49913052	+
Merged-chr10-14445155-3	chr10	14444228	14446082	+
Merged-chr10-14508606-3	chr10	14507849	14509364	+
Merged-chr10-14755470-3	chr10	14754917	14756023	+
Merged-chr10-14824607-3	chr10	14824025	14825189	+
Merged-chr13-83790077-3	chr13	83789546	83790608	+
Merged-chr13-91098712-3	chr13	91098113	91099312	+
Merged-chr7-22536968-3	chr7	22536256	22537681	+
Merged-chr13-94961331-3	chr13	94960352	94962311	+
Merged-chr13-95752944-3	chr13	95752345	95753543	+
Merged-chr13-95933339-3	chr13	95932671	95934008	+
Merged-chr7-23042720-3	chr7	23042162	23043278	+
Merged-chr7-23390834-3	chr7	23390229	23391440	+
Merged-chr13-97858533-3	chr13	97857898	97859169	+
Merged-chr13-97930534-3	chr13	97929916	97931153	+
Merged-chr13-98599220-3	chr13	98598684	98599757	+
Merged-chr7-24882464-3	chr7	24881803	24883126	+
Merged-chr7-25069080-3	chr7	25068438	25069723	+
Merged-chr7-26196341-3	chr7	26195602	26197081	+
Merged-chr7-26361220-3	chr7	26360653	26361788	+
Merged-chr7-26949654-3	chr7	26949025	26950283	+
Merged-chr7-27913948-3	chr7	27913324	27914573	+
Merged-chr7-28388361-3	chr7	28387602	28389120	+
Merged-chr7-28396257-3	chr7	28395471	28397044	+
Merged-chr7-28905912-3	chr7	28905199	28906626	+
Merged-chr7-29653094-3	chr7	29652589	29653600	+
Merged-chr7-29682259-3	chr7	29681588	29682931	+
Merged-chr7-30210675-3	chr7	30210003	30211347	+
Merged-chr7-31448741-3	chr7	31448023	31449460	+
Merged-chr1-32174150-3	chr1	32173541	32174760	+
Merged-chr1-32732955-3	chr1	32732442	32733468	+
Merged-chr7-31458933-3	chr7	31458231	31459635	+
Merged-chr7-31816911-3	chr7	31816328	31817495	+
Merged-chr7-31978454-3	chr7	31977904	31979004	+
Merged-chr1-33446928-3	chr1	33446324	33447532	+
Merged-chr7-32141147-3	chr7	32140348	32141947	+
Merged-chr7-32149130-3	chr7	32148498	32149762	+
Merged-chr7-32156956-3	chr7	32156344	32157569	+
Merged-chr7-32555504-3	chr7	32554998	32556011	+
Merged-chr7-32656217-3	chr7	32655551	32656883	+
Merged-chr1-36653397-3	chr1	36652763	36654032	+
Merged-chr1-36714216-3	chr1	36713599	36714833	+
Merged-chr1-36814050-3	chr1	36813438	36814662	+
Merged-chr1-39007190-3	chr1	39006584	39007796	+
Merged-chr15-65093821-3	chr15	65093307	65094336	+
Merged-chr15-65615586-3	chr15	65614997	65616175	+
Merged-chr15-66105990-3	chr15	66105462	66106519	+
Merged-chr1-39426205-3	chr1	39425591	39426819	+
Merged-chr1-39679401-3	chr1	39678882	39679921	+
Merged-chr15-66489381-3	chr15	66488820	66489943	+
Merged-chr15-66872000-3	chr15	66871138	66872863	+
Merged-chr15-66914174-3	chr15	66913560	66914788	+
Merged-chr15-66991001-3	chr15	66990363	66991639	+
Merged-chr1-40734380-3	chr1	40733723	40735037	+
Merged-chr15-67014121-3	chr15	67013392	67014851	+
Merged-chr15-67108266-3	chr15	67107669	67108863	+
Merged-chr15-67154974-3	chr15	67154027	67155921	+
Merged-chr15-67176008-3	chr15	67175410	67176606	+
Merged-chr1-41338456-3	chr1	41337709	41339203	+
Merged-chr15-67239995-3	chr15	67239320	67240670	+
Merged-chr15-67455264-3	chr15	67454659	67455870	+
Merged-chr1-41893210-3	chr1	41892291	41894129	+
Merged-chr1-42104925-3	chr1	42104252	42105598	+
Merged-chr1-42134570-3	chr1	42133842	42135298	+
Merged-chr1-42207034-3	chr1	42206477	42207591	+
Merged-chr15-68605716-3	chr15	68605158	68606275	+
Merged-chr1-42309296-3	chr1	42308676	42309917	+
Merged-chr1-42317066-3	chr1	42316252	42317880	+
Merged-chr15-69318711-3	chr15	69318019	69319404	+
Merged-chr15-69638870-3	chr15	69638077	69639663	+
Merged-chr15-69767194-3	chr15	69766458	69767930	+
Merged-chr15-70419313-3	chr15	70418642	70419984	+
Merged-chr15-70611327-3	chr15	70610664	70611990	+
Merged-chr15-71019831-3	chr15	71019186	71020477	+
Merged-chr15-71099513-3	chr15	71098941	71100086	+
Merged-chr15-71120003-3	chr15	71119107	71120899	+
Merged-chr15-71336414-3	chr15	71335527	71337301	+
Merged-chr15-71344189-3	chr15	71343506	71344872	+
Merged-chr15-71353766-3	chr15	71353091	71354441	+
Merged-chr9-36997120-3	chr9	36996592	36997649	+
Merged-chr15-71977448-3	chr15	71976948	71977949	+
Merged-chr9-37997809-3	chr9	37997302	37998317	+
Merged-chr9-38186503-3	chr9	38185704	38187302	+
Merged-chr9-38436545-3	chr9	38435970	38437121	+
Merged-chr15-73893560-3	chr15	73892887	73894233	+
Merged-chr9-73052624-3	chr9	73051890	73053359	+
Merged-chr9-74755063-3	chr9	74754236	74755890	+
Merged-chr9-75155673-3	chr9	75155083	75156263	+
Merged-chr9-75473078-3	chr9	75472476	75473680	+
Merged-chr9-75793418-3	chr9	75792823	75794014	+
Merged-chr3-43673330-3	chr3	43672717	43673943	+
Merged-chr9-78640319-3	chr9	78639714	78640924	+
Merged-chr3-43798616-3	chr3	43798034	43799198	+
Merged-chr3-43911445-3	chr3	43910453	43912437	+
Merged-chr2-227112884-3	chr2	227112261	227113507	+
Merged-chr2-227312907-3	chr2	227312117	227313698	+
Merged-chr2-227446650-3	chr2	227446136	227447164	+
Merged-chr9-79332645-3	chr9	79331794	79333496	+
Merged-chr3-45135169-3	chr3	45134594	45135744	+
Merged-chr2-227768154-3	chr2	227767419	227768890	+
Merged-chr2-228368402-3	chr2	228367880	228368924	+
Merged-chr3-45587232-3	chr3	45586490	45587975	+
Merged-chr3-46029294-3	chr3	46028745	46029844	+
Merged-chr2-228488175-3	chr2	228487575	228488775	+
Merged-chr2-229408745-3	chr2	229408109	229409382	+
Merged-chr3-46466866-3	chr3	46466318	46467414	+
Merged-chr17-47592861-3	chr17	47592269	47593454	+
Merged-chr17-47714944-3	chr17	47714004	47715885	+
Merged-chr3-46975436-3	chr3	46974794	46976079	+
Merged-chr3-46988387-3	chr3	46987798	46988977	+
Merged-chr3-48079524-3	chr3	48078894	48080155	+
Merged-chr2-231443042-3	chr2	231442537	231443547	+
Merged-chr2-231448013-3	chr2	231447320	231448707	+
Merged-chr17-48286516-3	chr17	48285958	48287075	+
Merged-chr17-48336945-3	chr17	48336339	48337551	+
Merged-chr17-48536548-3	chr17	48535982	48537114	+
Merged-chr17-48573467-3	chr17	48572910	48574024	+
Merged-chr17-48982103-3	chr17	48981378	48982829	+
Merged-chr17-50142213-3	chr17	50141643	50142783	+
Merged-chr3-52073169-3	chr3	52072419	52073920	+
Merged-chr2-234887660-3	chr2	234886901	234888420	+
Merged-chr17-53364371-3	chr17	53363832	53364910	+
Merged-chr17-53522488-3	chr17	53521915	53523062	+
Merged-chr2-235333464-3	chr2	235332840	235334089	+
Merged-chr2-235601554-3	chr2	235601026	235602082	+
Merged-chr17-54368932-3	chr17	54368418	54369447	+
Merged-chr17-55371764-3	chr17	55371220	55372309	+
Merged-chr17-55538846-3	chr17	55538227	55539466	+
Merged-chr2-236079723-3	chr2	236079189	236080257	+
Merged-chr2-236237431-3	chr2	236236765	236238098	+
Merged-chr17-55633198-3	chr17	55632662	55633734	+
Merged-chr17-55682126-3	chr17	55681511	55682741	+
Merged-chr17-55952058-3	chr17	55951420	55952697	+
Merged-chr17-56395283-3	chr17	56394728	56395838	+
Merged-chr17-56602883-3	chr17	56602340	56603426	+
Merged-chr11-67424245-3	chr11	67423458	67425032	+
Merged-chr17-57031954-3	chr17	57031451	57032458	+
Merged-chr17-57502979-3	chr17	57502184	57503774	+
Merged-chr17-57529610-3	chr17	57529028	57530193	+
Merged-chr17-57864647-3	chr17	57864082	57865213	+
Merged-chr11-67898833-3	chr11	67898029	67899637	+
Merged-chr17-58290389-3	chr17	58289671	58291108	+
Merged-chr17-58365218-3	chr17	58364390	58366046	+
Merged-chr11-69166979-3	chr11	69166468	69167491	+
Merged-chr11-69532881-3	chr11	69532377	69533386	+
Merged-chr11-69669722-3	chr11	69669171	69670273	+
Merged-chr1-207197368-3	chr1	207196816	207197921	+
Merged-chr1-207208033-3	chr1	207207385	207208682	+
Merged-chr1-207998757-3	chr1	207997818	207999697	+
Merged-chr11-70150815-3	chr11	70150178	70151453	+
Merged-chr1-208110964-3	chr1	208110075	208111853	+
Merged-chr1-208181078-3	chr1	208180482	208181674	+
Merged-chr1-208385049-3	chr1	208384539	208385559	+
Merged-chr1-209042236-3	chr1	209041700	209042773	+
Merged-chr11-72065631-3	chr11	72065038	72066224	+
Merged-chr11-72150925-3	chr11	72150423	72151427	+
Merged-chr1-209580816-3	chr1	209580228	209581404	+
Merged-chr1-209701134-3	chr1	209700520	209701748	+
Merged-chr1-209807692-3	chr1	209806961	209808423	+
Merged-chr11-73006257-3	chr11	73005561	73006953	+
Merged-chr1-209861469-3	chr1	209860909	209862030	+
Merged-chr11-74031179-3	chr11	74030413	74031946	+
Merged-chr11-74171828-3	chr11	74171324	74172333	+
Merged-chr5-52629007-3	chr5	52628411	52629604	+
Merged-chr1-211371645-3	chr1	211370982	211372309	+
Merged-chr11-75248278-3	chr11	75247505	75249051	+
Merged-chr11-75374459-3	chr11	75373915	75375004	+
Merged-chr1-213294569-3	chr1	213293943	213295196	+
Merged-chr11-76333302-3	chr11	76332680	76333925	+
Merged-chr11-76464138-3	chr11	76463546	76464731	+
Merged-chr11-76784339-3	chr11	76783829	76784849	+
Merged-chr5-55308059-3	chr5	55307520	55308599	+
Merged-chr1-214622302-3	chr1	214621483	214623122	+
Merged-chr1-214690406-3	chr1	214689507	214691305	+
Merged-chr1-214731790-3	chr1	214731244	214732336	+
Merged-chr5-55555183-3	chr5	55554541	55555826	+
Merged-chr5-56734205-3	chr5	56733283	56735128	+
Merged-chr1-218470724-3	chr1	218469757	218471691	+
Merged-chr1-218595631-3	chr1	218594805	218596458	+
Merged-chr19-53166875-3	chr19	53165889	53167862	+
Merged-chr1-219261661-3	chr1	219260707	219262615	+
Merged-chr19-56471789-3	chr19	56471242	56472336	+
Merged-chr5-59087627-3	chr5	59087080	59088174	+
Merged-chr5-60346941-3	chr5	60346299	60347583	+
Merged-chr5-60574063-3	chr5	60573493	60574634	+
Merged-chr5-61213204-3	chr5	61212701	61213708	+
Merged-chr5-64495341-3	chr5	64494524	64496159	+
Merged-chr13-99563546-3	chr13	99562979	99564114	+
Merged-chr13-109915907-3	chr13	109915007	109916808	+
Merged-chr13-109999478-3	chr13	109998884	110000072	+
Merged-chr13-111033644-3	chr13	111032796	111034492	+
Merged-chr7-32830488-3	chr7	32829826	32831150	+
Merged-chr7-34355005-3	chr7	34354421	34355590	+
Merged-chr7-34396053-3	chr7	34395551	34396556	+
Merged-chr13-113347818-3	chr13	113347034	113348603	+
Merged-chr13-114474504-3	chr13	114473904	114475105	+
Merged-chr7-35748120-3	chr7	35747493	35748748	+
Merged-chr7-36055492-3	chr7	36054937	36056047	+
Merged-chr7-36708387-3	chr7	36707531	36709244	+
Merged-chr7-39545102-3	chr7	39544449	39545756	+
Merged-chr7-39794438-3	chr7	39793876	39795000	+
Merged-chr7-40925795-3	chr7	40925182	40926409	+
Merged-chr7-41188167-3	chr7	41187564	41188771	+
Merged-chr7-41287248-3	chr7	41286628	41287869	+
Merged-chr1-44241194-3	chr1	44240627	44241761	+
Merged-chr7-41465342-3	chr7	41464835	41465849	+
Merged-chr7-41476558-3	chr7	41475894	41477223	+
Merged-chr7-41772843-3	chr7	41772271	41773416	+
Merged-chr7-41954846-3	chr7	41954112	41955580	+
Merged-chr7-41969091-3	chr7	41968536	41969646	+
Merged-chr7-42137789-3	chr7	42136877	42138702	+
Merged-chr1-44345160-3	chr1	44344562	44345758	+
Merged-chr1-44502118-3	chr1	44501500	44502736	+
Merged-chr7-42223332-3	chr7	42222662	42224003	+
Merged-chr7-43058142-3	chr7	43057518	43058766	+
Merged-chr7-43334190-3	chr7	43333495	43334885	+
Merged-chr1-44981499-3	chr1	44980810	44982189	+
Merged-chr1-45712586-3	chr1	45711939	45713234	+
Merged-chr1-46348433-3	chr1	46347675	46349191	+
Merged-chr1-47783584-3	chr1	47783009	47784159	+
Merged-chr1-47875722-3	chr1	47874846	47876598	+
Merged-chr1-48361084-3	chr1	48360581	48361588	+
Merged-chr1-48472730-3	chr1	48472115	48473345	+
Merged-chr1-48516671-3	chr1	48516021	48517322	+
Merged-chr1-49147085-3	chr1	49146239	49147932	+
Merged-chr15-74248658-3	chr15	74247916	74249400	+
Merged-chr15-74533514-3	chr15	74532953	74534075	+
Merged-chr1-49568992-3	chr1	49568448	49569536	+
Merged-chr1-49628519-3	chr1	49627973	49629065	+
Merged-chr1-51536614-3	chr1	51536065	51537164	+
Merged-chr15-74804031-3	chr15	74803483	74804580	+
Merged-chr15-75101284-3	chr15	75100493	75102075	+
Merged-chr1-52624878-3	chr1	52624256	52625501	+
Merged-chr1-53759878-3	chr1	53759294	53760462	+
Merged-chr15-77314273-3	chr15	77313642	77314904	+
Merged-chr1-54777809-3	chr1	54777146	54778472	+
Merged-chr1-55036308-3	chr1	55035734	55036883	+
Merged-chr15-77356152-3	chr15	77355479	77356826	+
Merged-chr15-78499051-3	chr15	78498440	78499663	+
Merged-chr1-55473076-3	chr1	55472480	55473672	+
Merged-chr1-55752503-3	chr1	55751848	55753158	+
Merged-chr15-79936559-3	chr15	79935951	79937168	+
Merged-chr15-81136694-3	chr15	81136176	81137213	+
Merged-chr9-81155503-3	chr9	81154669	81156337	+
Merged-chr9-81328665-3	chr9	81328135	81329196	+
Merged-chr15-82400449-3	chr15	82399499	82401400	+
Merged-chr9-81484711-3	chr9	81484202	81485221	+
Merged-chr9-84144986-3	chr9	84144463	84145509	+
Merged-chr9-84476959-3	chr9	84476449	84477469	+
Merged-chr9-85628675-3	chr9	85627923	85629428	+
Merged-chr9-85769743-3	chr9	85769185	85770301	+
Merged-chr9-89382039-3	chr9	89381505	89382574	+
Merged-chr3-55034060-3	chr3	55033396	55034724	+
Merged-chr3-55199572-3	chr3	55198983	55200162	+
Merged-chr3-55235093-3	chr3	55234281	55235905	+
Merged-chr9-91048966-3	chr9	91048076	91049857	+
Merged-chr9-91393264-3	chr9	91392641	91393887	+
Merged-chr3-55656705-3	chr3	55655819	55657591	+
Merged-chr2-236420490-3	chr2	236419930	236421050	+
Merged-chr2-238090009-3	chr2	238089487	238090531	+
Merged-chr2-238366393-3	chr2	238365479	238367308	+
Merged-chr3-57990933-3	chr3	57990225	57991642	+
Merged-chr3-58038698-3	chr3	58038165	58039231	+
Merged-chr3-58149189-3	chr3	58148322	58150057	+
Merged-chr2-239837006-3	chr2	239836437	239837576	+
Merged-chr17-59216714-3	chr17	59215922	59217506	+
Merged-chr17-59278771-3	chr17	59278256	59279287	+
Merged-chr17-59883565-3	chr17	59882739	59884392	+
Merged-chr17-60171947-3	chr17	60171229	60172665	+
Merged-chr17-60650259-3	chr17	60649669	60650850	+
Merged-chr17-60954242-3	chr17	60953623	60954862	+
Merged-chr17-60970400-3	chr17	60969858	60970942	+
Merged-chr17-61160222-3	chr17	61159560	61160884	+
Merged-chr17-61434813-3	chr17	61434213	61435413	+
Merged-chr3-64042322-3	chr3	64041492	64043152	+
Merged-chr3-64162832-3	chr3	64161926	64163738	+
Merged-chr3-64285951-3	chr3	64285333	64286569	+
Merged-chr17-62805011-3	chr17	62804464	62805558	+
Merged-chr17-63060438-3	chr17	63059775	63061102	+
Merged-chr17-64313862-3	chr17	64313294	64314431	+
Merged-chr17-64351369-3	chr17	64350735	64352004	+
Merged-chr17-64418817-3	chr17	64418232	64419403	+
Merged-chr17-64460921-3	chr17	64460165	64461677	+
Merged-chr11-76955723-3	chr11	76955126	76956320	+
Merged-chr11-78419557-3	chr11	78418978	78420137	+
Merged-chr11-78766473-3	chr11	78765926	78767020	+
Merged-chr17-65092008-3	chr17	65091315	65092702	+
Merged-chr17-65190342-3	chr17	65189747	65190938	+
Merged-chr11-79127471-3	chr11	79126865	79128077	+
Merged-chr17-65474187-3	chr17	65473667	65474707	+
Merged-chr17-66025148-3	chr17	66024543	66025754	+
Merged-chr11-82568121-3	chr11	82567582	82568661	+
Merged-chr11-84001941-3	chr11	84001300	84002583	+
Merged-chr1-219729286-3	chr1	219728764	219729809	+
Merged-chr1-219843208-3	chr1	219842465	219843951	+
Merged-chr11-85873000-3	chr11	85872098	85873903	+
Merged-chr11-86107457-3	chr11	86106719	86108196	+
Merged-chr11-86152399-3	chr11	86151848	86152951	+
Merged-chr11-86231251-3	chr11	86230583	86231919	+
Merged-chr11-86346056-3	chr11	86345222	86346891	+
Merged-chr1-219945756-3	chr1	219945169	219946344	+
Merged-chr1-221262867-3	chr1	221262013	221263722	+
Merged-chr11-87152758-3	chr11	87152105	87153412	+
Merged-chr11-88269978-3	chr11	88269309	88270647	+
Merged-chr11-91475693-3	chr11	91474992	91476394	+
Merged-chr1-223405051-3	chr1	223404507	223405596	+
Merged-chr11-92733782-3	chr11	92733169	92734396	+
Merged-chr5-66503942-3	chr5	66503310	66504575	+
Merged-chr5-66532045-3	chr5	66531345	66532745	+
Merged-chr5-67068151-3	chr5	67067537	67068765	+
Merged-chr1-224254214-3	chr1	224253694	224254735	+
Merged-chr1-224268948-3	chr1	224268390	224269507	+
Merged-chr1-224635323-3	chr1	224634753	224635894	+
Merged-chr5-67843995-3	chr5	67843409	67844581	+
Merged-chr5-71503602-3	chr5	71502826	71504379	+
Merged-chr5-72836855-3	chr5	72836330	72837381	+
Merged-chr1-229366911-3	chr1	229366037	229367786	+
Merged-chr1-229893574-3	chr1	229893046	229894103	+
Merged-chr1-230223728-3	chr1	230222822	230224635	+
Merged-chr5-75938675-3	chr5	75938139	75939211	+
Merged-chr5-76238977-3	chr5	76238333	76239621	+
Merged-chr5-76473210-3	chr5	76472489	76473932	+
Merged-chr5-77189453-3	chr5	77188875	77190032	+
Merged-chr5-77826006-3	chr5	77825361	77826652	+
Merged-chr6-423029-3	chr6	422446	423612	+
Merged-chr7-43735159-3	chr7	43734309	43736010	+
Merged-chr7-44032638-3	chr7	44032112	44033164	+
Merged-chr7-44782302-3	chr7	44781499	44783106	+
Merged-chr7-45914039-3	chr7	45913226	45914853	+
Merged-chr7-46016337-3	chr7	46015557	46017118	+
Merged-chr7-46425501-3	chr7	46424989	46426014	+
Merged-chr7-46790849-3	chr7	46789928	46791770	+
Merged-chr7-47182912-3	chr7	47182327	47183497	+
Merged-chr7-47559135-3	chr7	47558414	47559856	+
Merged-chr7-47818371-3	chr7	47817380	47819616	+
Merged-chr7-47826052-3	chr7	47825539	47826566	+
Merged-chr7-50873240-3	chr7	50872600	50873881	+
Merged-chr7-51631108-3	chr7	51630510	51631706	+
Merged-chr1-55971790-3	chr1	55971138	55972443	+
Merged-chr1-56039689-3	chr1	56039150	56040228	+
Merged-chr1-56100225-3	chr1	56099484	56100967	+
Merged-chr1-56293115-3	chr1	56292601	56293629	+
Merged-chr7-55573376-3	chr7	55572872	55573881	+
Merged-chr1-56531440-3	chr1	56530731	56532149	+
Merged-chr7-65614402-3	chr7	65613831	65614974	+
Merged-chr1-58099000-3	chr1	58098493	58099508	+
Merged-chr1-58310334-3	chr1	58309667	58311002	+
Merged-chr1-59349184-3	chr1	59348618	59349751	+
Merged-chr1-59481882-3	chr1	59481274	59482490	+
Merged-chr1-59491730-3	chr1	59491087	59492374	+
Merged-chr1-59591941-3	chr1	59591428	59592455	+
Merged-chr15-85685559-3	chr15	85684987	85686131	+
Merged-chr1-59898888-3	chr1	59898374	59899403	+
Merged-chr1-59920610-3	chr1	59919640	59921580	+
Merged-chr1-59950505-3	chr1	59949982	59951029	+
Merged-chr1-60172591-3	chr1	60171934	60173249	+
Merged-chr1-61437493-3	chr1	61436932	61438055	+
Merged-chr15-86698783-3	chr15	86698242	86699325	+
Merged-chr15-87811878-3	chr15	87811064	87812692	+
Merged-chr15-87910419-3	chr15	87909782	87911057	+
Merged-chr1-64333863-3	chr1	64333173	64334553	+
Merged-chr15-88923808-3	chr15	88923082	88924535	+
Merged-chr1-64547715-3	chr1	64547206	64548224	+
Merged-chr1-64677851-3	chr1	64677170	64678533	+
Merged-chr1-65585778-3	chr1	65585075	65586481	+
Merged-chr15-89660235-3	chr15	89659462	89661009	+
Merged-chr15-90686010-3	chr15	90684990	90687234	+
Merged-chr15-90946572-3	chr15	90945989	90947156	+
Merged-chr15-91066895-3	chr15	91066098	91067692	+
Merged-chr15-91198018-3	chr15	91197400	91198636	+
Merged-chr15-92080179-3	chr15	92079621	92080738	+
Merged-chr15-93006330-3	chr15	93005530	93007131	+
Merged-chr9-93949835-3	chr9	93949144	93950526	+
Merged-chr15-93348830-3	chr15	93348232	93349428	+
Merged-chr15-94849440-3	chr15	94848776	94850105	+
Merged-chr9-94911942-3	chr9	94911173	94912711	+
Merged-chr9-95823338-3	chr9	95822821	95823856	+
Merged-chr15-94927082-3	chr15	94926572	94927593	+
Merged-chr15-96228195-3	chr15	96227658	96228732	+
Merged-chr9-97519764-3	chr9	97519246	97520282	+
Merged-chr9-98068321-3	chr9	98067805	98068837	+
Merged-chr9-100968588-3	chr9	100967974	100969203	+
Merged-chr9-100987466-3	chr9	100986559	100988374	+
Merged-chr9-101817051-3	chr9	101816486	101817616	+
Merged-chr9-106564041-3	chr9	106563219	106564864	+
Merged-chr9-107612968-3	chr9	107612294	107613643	+
Merged-chr9-107816637-3	chr9	107815973	107817302	+
Merged-chr9-107830381-3	chr9	107829811	107830952	+
Merged-chr9-107914271-3	chr9	107913771	107914771	+
Merged-chr3-69230354-3	chr3	69229780	69230929	+
Merged-chr3-70776189-3	chr3	70775672	70776706	+
Merged-chr3-71124623-3	chr3	71123943	71125304	+
Merged-chr3-71136914-3	chr3	71135963	71137865	+
Merged-chr3-71159559-3	chr3	71158869	71160249	+
Merged-chr3-71190774-3	chr3	71189982	71191566	+
Merged-chr3-71299663-3	chr3	71298938	71300388	+
Merged-chr3-72392290-3	chr3	72391412	72393168	+
Merged-chr3-72728944-3	chr3	72728442	72729447	+
Merged-chr3-73078601-3	chr3	73078056	73079147	+
Merged-chr17-66790277-3	chr17	66789574	66790980	+
Merged-chr17-66905947-3	chr17	66905386	66906509	+
Merged-chr17-67871852-3	chr17	67871077	67872628	+
Merged-chr17-69407825-3	chr17	69407068	69408583	+
Merged-chr17-70357096-3	chr17	70356467	70357725	+
Merged-chr17-70368674-3	chr17	70368145	70369203	+
Merged-chr3-82523910-3	chr3	82523408	82524412	+
Merged-chr3-82690997-3	chr3	82690320	82691675	+
Merged-chr17-70609752-3	chr17	70609137	70610367	+
Merged-chr17-70654430-3	chr17	70653896	70654964	+
Merged-chr17-70705874-3	chr17	70704910	70707034	+
Merged-chr17-71287423-3	chr17	71286902	71287944	+
Merged-chr17-71338059-3	chr17	71337416	71338702	+
Merged-chr17-71470260-3	chr17	71469716	71470804	+
Merged-chr17-73360952-3	chr17	73359985	73361919	+
Merged-chr17-73606905-3	chr17	73606290	73607521	+
Merged-chr17-73734246-3	chr17	73733618	73734875	+
Merged-chr17-74576539-3	chr17	74576010	74577069	+
Merged-chr17-75106101-3	chr17	75105466	75106737	+
Merged-chr17-75301447-3	chr17	75300462	75302432	+
Merged-chr17-75404999-3	chr17	75404486	75405513	+
Merged-chr11-95885811-3	chr11	95885248	95886375	+
Merged-chr11-95953774-3	chr11	95953272	95954277	+
Merged-chr17-75461960-3	chr17	75461183	75462738	+
Merged-chr17-75614003-3	chr17	75613438	75614569	+
Merged-chr17-76030889-3	chr17	76030194	76031584	+
Merged-chr17-76297141-3	chr17	76296527	76297756	+
Merged-chr17-76328198-3	chr17	76327658	76328739	+
Merged-chr11-100702579-3	chr11	100701704	100703455	+
Merged-chr11-101314999-3	chr11	101314497	101315501	+
Merged-chr1-232814484-3	chr1	232813977	232814991	+
Merged-chr11-102094487-3	chr11	102093795	102095180	+
Merged-chr11-102123618-3	chr11	102122983	102124253	+
Merged-chr1-234275942-3	chr1	234275321	234276564	+
Merged-chr11-103496390-3	chr11	103495828	103496953	+
Merged-chr11-103503212-3	chr11	103502486	103503938	+
Merged-chr1-234766280-3	chr1	234765743	234766817	+
Merged-chr5-80167670-3	chr5	80167154	80168187	+
Merged-chr5-80260886-3	chr5	80260061	80261712	+
Merged-chr1-235030682-3	chr1	235030023	235031341	+
Merged-chr5-80273311-3	chr5	80272787	80273835	+
Merged-chr1-235696056-3	chr1	235695433	235696680	+
Merged-chr11-107268340-3	chr11	107267785	107268895	+
Merged-chr5-82781296-3	chr5	82780539	82782053	+
Merged-chr1-238039541-3	chr1	238038913	238040170	+
Merged-chr1-238844582-3	chr1	238843983	238845182	+
Merged-chr5-83699855-3	chr5	83699012	83700698	+
Merged-chr5-83985134-3	chr5	83984244	83986024	+
Merged-chr1-240514827-3	chr1	240514321	240515334	+
Merged-chr1-240662830-3	chr1	240661878	240663782	+
Merged-chr5-86446085-3	chr5	86445248	86446922	+
Merged-chr5-86595283-3	chr5	86594673	86595894	+
Merged-chr1-241345629-3	chr1	241344657	241346601	+
Merged-chr1-241772904-3	chr1	241772328	241773480	+
Merged-chr5-88339822-3	chr5	88339296	88340348	+
Merged-chr5-88507898-3	chr5	88507365	88508432	+
Merged-chr5-88561590-3	chr5	88560914	88562266	+
Merged-chr5-92412520-3	chr5	92411906	92413135	+
Merged-chr5-92489077-3	chr5	92488469	92489686	+
Merged-chr5-94967396-3	chr5	94966871	94967921	+
Merged-chr7-68467959-3	chr7	68467278	68468640	+
Merged-chr7-69547066-3	chr7	69546481	69547652	+
Merged-chr7-72266653-3	chr7	72266138	72267169	+
Merged-chr7-73224180-3	chr7	73223537	73224824	+
Merged-chr7-73415480-3	chr7	73414554	73416406	+
Merged-chr7-73428040-3	chr7	73427047	73429033	+
Merged-chr7-73547974-3	chr7	73547358	73548591	+
Merged-chr7-75470604-3	chr7	75469930	75471279	+
Merged-chr7-75731686-3	chr7	75731015	75732357	+
Merged-chr7-75954602-3	chr7	75953797	75955407	+
Merged-chr7-76958513-3	chr7	76957863	76959164	+
Merged-chr7-77077484-3	chr7	77076700	77078269	+
Merged-chr7-77464162-3	chr7	77463531	77464794	+
Merged-chr1-65642094-3	chr1	65641510	65642679	+
Merged-chr1-66292095-3	chr1	66291491	66292700	+
Merged-chr1-66931757-3	chr1	66931054	66932461	+
Merged-chr1-66943941-3	chr1	66943288	66944595	+
Merged-chr1-67036287-3	chr1	67035712	67036862	+
Merged-chr7-78913804-3	chr7	78912844	78914765	+
Merged-chr1-67629134-3	chr1	67628611	67629657	+
Merged-chr1-68094355-3	chr1	68093574	68095136	+
Merged-chr1-68256848-3	chr1	68256161	68257536	+
Merged-chr1-68269188-3	chr1	68268588	68269789	+
Merged-chr1-68348295-3	chr1	68347518	68349072	+
Merged-chr1-68642861-3	chr1	68642158	68643564	+
Merged-chr1-69989009-3	chr1	69988446	69989572	+
Merged-chr1-70785674-3	chr1	70785141	70786208	+
Merged-chr1-76138773-3	chr1	76138239	76139308	+
Merged-chr15-99427277-3	chr15	99426592	99427963	+
Merged-chr15-99440422-3	chr15	99439908	99440937	+
Merged-chr15-99974064-3	chr15	99973143	99974985	+
Merged-chr1-77785566-3	chr1	77785013	77786119	+
Merged-chr1-77860500-3	chr1	77859659	77861342	+
Merged-chr1-77939547-3	chr1	77939006	77940089	+
Merged-chr15-101265163-3	chr15	101264557	101265770	+
Merged-chr15-101679893-3	chr15	101679256	101680531	+
Merged-chr1-78415484-3	chr1	78414531	78416437	+
Merged-chr1-78536582-3	chr1	78536067	78537097	+
Merged-chr1-78568920-3	chr1	78568279	78569561	+
Merged-chr1-79181681-3	chr1	79181125	79182237	+
Merged-chr9-110514833-3	chr9	110513844	110515822	+
Merged-chr9-111204958-3	chr9	111204423	111205494	+
Merged-chr9-111238487-3	chr9	111237945	111239030	+
Merged-chr9-112672779-3	chr9	112672168	112673391	+
Merged-chr9-112835743-3	chr9	112834970	112836517	+
Merged-chr9-113414457-3	chr9	113413930	113414984	+
Merged-chr9-114783597-3	chr9	114782792	114784402	+
Merged-chr9-114802821-3	chr9	114802009	114803633	+
Merged-chr9-114828751-3	chr9	114828035	114829468	+
Merged-chr9-114908486-3	chr9	114907748	114909224	+
Merged-chr9-115319947-3	chr9	115319005	115320889	+
Merged-chr9-116340605-3	chr9	116339985	116341225	+
Merged-chr9-116372187-3	chr9	116371554	116372821	+
Merged-chr9-116413436-3	chr9	116412650	116414222	+
Merged-chr9-116986533-3	chr9	116986012	116987055	+
Merged-chr9-117288090-3	chr9	117287542	117288639	+
Merged-chr3-94336842-3	chr3	94336304	94337381	+
Merged-chr9-117660452-3	chr9	117659857	117661047	+
Merged-chr3-98414852-3	chr3	98413992	98415713	+
Merged-chr3-98546317-3	chr3	98545398	98547236	+
Merged-chr3-98572780-3	chr3	98572116	98573445	+
Merged-chr3-98637939-3	chr3	98637221	98638657	+
Merged-chr3-98837273-3	chr3	98836722	98837824	+
Merged-chr3-99225517-3	chr3	99224958	99226076	+
Merged-chr3-99345282-3	chr3	99344698	99345867	+
Merged-chr3-99497995-3	chr3	99497274	99498717	+
Merged-chr3-99618186-3	chr3	99617218	99619154	+
Merged-chr3-99671264-3	chr3	99670746	99671783	+
Merged-chr3-99790974-3	chr3	99790453	99791495	+
Merged-chr3-100786429-3	chr3	100785827	100787031	+
Merged-chr17-77032820-3	chr17	77032135	77033506	+
Merged-chr3-101621192-3	chr3	101620593	101621791	+
Merged-chr3-101651361-3	chr3	101650608	101652115	+
Merged-chr3-101669384-3	chr3	101668747	101670021	+
Merged-chr17-78791642-3	chr17	78791076	78792209	+
Merged-chr17-79017797-3	chr17	79016856	79018739	+
Merged-chr17-79402810-3	chr17	79402166	79403454	+
Merged-chr3-101879751-3	chr3	101879067	101880435	+
Merged-chr3-101896828-3	chr3	101896277	101897380	+
Merged-chr3-102018934-3	chr3	102018341	102019528	+
Merged-chr17-79467046-3	chr17	79466369	79467724	+
Merged-chr3-103218493-3	chr3	103217985	103219002	+
Merged-chr3-104042309-3	chr3	104041769	104042849	+
Merged-chr17-81143496-3	chr17	81142688	81144305	+
Merged-chr11-107564820-3	chr11	107564258	107565382	+
Merged-chr11-108757074-3	chr11	108756220	108757929	+
Merged-chr11-108818674-3	chr11	108818012	108819337	+
Merged-chr11-110779138-3	chr11	110778600	110779677	+
Merged-chr11-111812822-3	chr11	111811850	111813794	+
Merged-chr11-112000640-3	chr11	111999983	112001298	+
Merged-chr1-246021563-3	chr1	246021018	246022109	+
Merged-chr11-112915863-3	chr11	112915334	112916392	+
Merged-chr11-112961970-3	chr11	112961410	112962531	+
Merged-chr11-113488386-3	chr11	113487421	113489352	+
Merged-chr5-95386205-3	chr5	95385634	95386777	+
Merged-chr11-115095282-3	chr11	115094711	115095854	+
Merged-chr11-115449695-3	chr11	115448971	115450420	+
Merged-chr5-95964379-3	chr5	95963847	95964911	+
Merged-chr11-116295593-3	chr11	116294989	116296197	+
Merged-chr11-116429419-3	chr11	116428791	116430047	+
Merged-chr5-97647525-3	chr5	97646893	97648158	+
Merged-chr5-97751160-3	chr5	97750545	97751776	+
Merged-chr5-102192371-3	chr5	102191372	102193371	+
Merged-chr5-102795775-3	chr5	102795273	102796278	+
Merged-chr5-106803443-3	chr5	106802908	106803979	+
Merged-chr5-107210582-3	chr5	107210067	107211098	+
Merged-chr5-109160294-3	chr5	109159733	109160855	+
Merged-chr5-109167361-3	chr5	109166670	109168053	+
Merged-chr5-110725244-3	chr5	110724674	110725814	+
Merged-chr5-111265853-3	chr5	111265317	111266389	+
Merged-chr7-79953265-3	chr7	79952629	79953902	+
Merged-chr7-80107546-3	chr7	80106954	80108138	+
Merged-chr7-80512092-3	chr7	80511508	80512676	+
Merged-chr7-80559200-3	chr7	80558559	80559842	+
Merged-chr7-80799641-3	chr7	80798956	80800327	+
Merged-chr7-81044443-3	chr7	81043865	81045022	+
Merged-chr7-82328365-3	chr7	82327379	82329351	+
Merged-chr7-83161597-3	chr7	83160989	83162205	+
Merged-chr7-83178019-3	chr7	83177463	83178575	+
Merged-chr7-84329392-3	chr7	84328844	84329941	+
Merged-chr7-87481314-3	chr7	87480791	87481838	+
Merged-chr1-82784437-3	chr1	82782865	82785439	+
Merged-chr7-92350401-3	chr7	92349588	92351214	+
Merged-chr7-92440632-3	chr7	92440034	92441230	+
Merged-chr1-83499749-3	chr1	83499054	83500444	+
Merged-chr7-93929360-3	chr7	93928759	93929961	+
Merged-chr1-85318731-3	chr1	85317914	85319548	+
Merged-chr1-86603535-3	chr1	86603031	86604040	+
Merged-chr1-87242550-3	chr1	87241940	87243161	+
Merged-chr1-87606526-3	chr1	87605955	87607098	+
Merged-chr1-88434054-3	chr1	88433438	88434671	+
Merged-chr1-92021980-3	chr1	92021293	92022668	+
Merged-chr1-93218715-3	chr1	93218152	93219279	+
Merged-chr1-93272328-3	chr1	93271644	93273013	+
Merged-chr1-93374927-3	chr1	93374421	93375434	+
Merged-chr1-94279443-3	chr1	94278934	94279952	+
Merged-chr1-94735230-3	chr1	94734722	94735739	+
Merged-chr1-94748493-3	chr1	94747690	94749296	+
Merged-chr1-95085977-3	chr1	95085338	95086617	+
Merged-chr1-95164516-3	chr1	95163796	95165237	+
Merged-chr1-95176853-3	chr1	95176086	95177621	+
Merged-chr9-118377882-3	chr9	118377318	118378446	+
Merged-chr9-118433629-3	chr9	118433061	118434197	+
Merged-chr9-119741185-3	chr9	119740649	119741722	+
Merged-chr9-123446772-3	chr9	123446218	123447327	+
Merged-chr9-123654976-3	chr9	123654434	123655519	+
Merged-chr9-123996861-3	chr9	123996274	123997448	+
Merged-chr9-124399973-3	chr9	124399461	124400485	+
Merged-chr9-124508302-3	chr9	124507408	124509196	+
Merged-chr9-128418071-3	chr9	128417296	128418846	+
Merged-chr9-128817769-3	chr9	128817262	128818277	+
Merged-chr3-106545624-3	chr3	106544749	106546500	+
Merged-chr12-651326-3	chr12	650825	651827	+
Merged-chr3-109272016-3	chr3	109271404	109272629	+
Merged-chr3-109647866-3	chr3	109646953	109648780	+
Merged-chr3-110240247-3	chr3	110239557	110240938	+
Merged-chr3-111484762-3	chr3	111484161	111485364	+
Merged-chr3-112404291-3	chr3	112403742	112404840	+
Merged-chr3-112496224-3	chr3	112495657	112496792	+
Merged-chr3-112824132-3	chr3	112823532	112824733	+
Merged-chr3-112963901-3	chr3	112963323	112964479	+
Merged-chr3-114273569-3	chr3	114272886	114274253	+
Merged-chr11-117687890-3	chr11	117686973	117688807	+
Merged-chr11-118147455-3	chr11	118146828	118148082	+
Merged-chr11-121916005-3	chr11	121915404	121916607	+
Merged-chr11-122504477-3	chr11	122503961	122504994	+
Merged-chr11-123353892-3	chr11	123353151	123354634	+
Merged-chr11-128005187-3	chr11	128004588	128005786	+
Merged-chr5-112526250-3	chr5	112525738	112526762	+
Merged-chr11-128629266-3	chr11	128628611	128629922	+
Merged-chr11-128699857-3	chr11	128699345	128700370	+
Merged-chr11-130037159-3	chr11	130036457	130037862	+
Merged-chr5-114759109-3	chr5	114758556	114759663	+
Merged-chr5-115233045-3	chr5	115232542	115233549	+
Merged-chr5-119398516-3	chr5	119397895	119399138	+
Merged-chr5-119876471-3	chr5	119875506	119877437	+
Merged-chr8-6161189-3	chr8	6160622	6161757	+
Merged-chr5-121427754-3	chr5	121427045	121428463	+
Merged-chr5-121489058-3	chr5	121488298	121489819	+
Merged-chr8-8148979-3	chr8	8148451	8149508	+
Merged-chr8-8499470-3	chr8	8498787	8500154	+
Merged-chr5-123934136-3	chr5	123933479	123934793	+
Merged-chr5-123995626-3	chr5	123995077	123996175	+
Merged-chr8-10569153-3	chr8	10568507	10569800	+
Merged-chr8-11370119-3	chr8	11369446	11370792	+
Merged-chr8-11747978-3	chr8	11747282	11748674	+
Merged-chr5-124429612-3	chr5	124429004	124430220	+
Merged-chr8-16611180-3	chr8	16610632	16611729	+
Merged-chr8-18945369-3	chr8	18944691	18946047	+
Merged-chr8-19028920-3	chr8	19028331	19029510	+
Merged-chr8-19341310-3	chr8	19340679	19341942	+
Merged-chr8-20999505-3	chr8	20998579	21000432	+
Merged-chr7-94331060-3	chr7	94330471	94331649	+
Merged-chr7-94641063-3	chr7	94640413	94641713	+
Merged-chr7-98002209-3	chr7	98001636	98002782	+
Merged-chr7-98350769-3	chr7	98349776	98351763	+
Merged-chr7-98418920-3	chr7	98418397	98419444	+
Merged-chr7-98842791-3	chr7	98842280	98843303	+
Merged-chr7-98868304-3	chr7	98867736	98868872	+
Merged-chr7-99611092-3	chr7	99610337	99611847	+
Merged-chr7-100042410-3	chr7	100041848	100042972	+
Merged-chr7-100113141-3	chr7	100112400	100113882	+
Merged-chr7-101171353-3	chr7	101170830	101171877	+
Merged-chr7-101685747-3	chr7	101685242	101686252	+
Merged-chr17-2900501-3	chr17	2899671	2901332	+
Merged-chr7-102557365-3	chr7	102556476	102558255	+
Merged-chr17-4233239-3	chr17	4232541	4233938	+
Merged-chr17-5412471-3	chr17	5411956	5412986	+
Merged-chr7-104435138-3	chr7	104434571	104435705	+
Merged-chr7-104790442-3	chr7	104789855	104791029	+
Merged-chr1-95438908-3	chr1	95438314	95439502	+
Merged-chr1-95503688-3	chr1	95503185	95504191	+
Merged-chr7-104838635-3	chr7	104838105	104839166	+
Merged-chr7-106101990-3	chr7	106101398	106102583	+
Merged-chr1-98469249-3	chr1	98468743	98469756	+
Merged-chr7-107330407-3	chr7	107329663	107331151	+
Merged-chr1-98853744-3	chr1	98852772	98854716	+
Merged-chr4-5638895-3	chr4	5638223	5639567	+
Merged-chr1-101616081-3	chr1	101615302	101616860	+
Merged-chr1-101641942-3	chr1	101641318	101642567	+
Merged-chr1-107069395-3	chr1	107068842	107069949	+
Merged-chr17-15886160-3	chr17	15885532	15886788	+
Merged-chr17-16939981-3	chr17	16939456	16940506	+
Merged-chr1-108556043-3	chr1	108555449	108556638	+
Merged-chr4-10608439-3	chr4	10607685	10609194	+
Merged-chr4-13331085-3	chr4	13330545	13331625	+
Merged-chr1-110835166-3	chr1	110834613	110835720	+
Merged-chr4-13892265-3	chr4	13891419	13893111	+
Merged-chr4-13921916-3	chr4	13920971	13922861	+
Merged-chr9-132008139-3	chr9	132007568	132008711	+
Merged-chr9-132077526-3	chr9	132076983	132078069	+
Merged-chr9-132185442-3	chr9	132184888	132185997	+
Merged-chr9-132252735-3	chr9	132252209	132253262	+
Merged-chr9-132797799-3	chr9	132797011	132798587	+
Merged-chr9-132914420-3	chr9	132913915	132914925	+
Merged-chr9-134583444-3	chr9	134582516	134584372	+
Merged-chr9-134882991-3	chr9	134882197	134883786	+
Merged-chr9-134902697-3	chr9	134901918	134903477	+
Merged-chr9-136821751-3	chr9	136821050	136822452	+
Merged-chr9-137561044-3	chr9	137560424	137561664	+
Merged-chr3-115724631-3	chr3	115723757	115725506	+
Merged-chr3-119855004-3	chr3	119854363	119855646	+
Merged-chr9-139509584-3	chr9	139508874	139510294	+
Merged-chr9-139550596-3	chr9	139550080	139551113	+
Merged-chr13-21680721-3	chr13	21680035	21681407	+
Merged-chr9-139870276-3	chr9	139869681	139870871	+
Merged-chr3-119892810-3	chr3	119892294	119893327	+
Merged-chr3-120152489-3	chr3	120151551	120153428	+
Merged-chr3-121202187-3	chr3	121201667	121202708	+
Merged-chr3-122216599-3	chr3	122215602	122217596	+
Merged-chr3-122355274-3	chr3	122354697	122355851	+
Merged-chr3-123104071-3	chr3	123103158	123104985	+
Merged-chr3-123112706-3	chr3	123111922	123113490	+
Merged-chr13-29327918-3	chr13	29327305	29328531	+
Merged-chr13-30567211-3	chr13	30566710	30567713	+
Merged-chr3-123409837-3	chr3	123409262	123410413	+
Merged-chr13-31369356-3	chr13	31368848	31369865	+
Merged-chr13-32202291-3	chr13	32201508	32203074	+
Merged-chr3-124806676-3	chr3	124805903	124807449	+
Merged-chr3-124822740-3	chr3	124822010	124823471	+
Merged-chr3-125120929-3	chr3	125120230	125121629	+
Merged-chr3-125934105-3	chr3	125933275	125934935	+
Merged-chr3-126338430-3	chr3	126337924	126338937	+
Merged-chr13-36413152-3	chr13	36412582	36413723	+
Merged-chr11-130452334-3	chr11	130451706	130452962	+
Merged-chr11-132474865-3	chr11	132474011	132475719	+
Merged-chr5-127270830-3	chr5	127270200	127271460	+
Merged-chr5-127397944-3	chr5	127397393	127398495	+
Merged-chr5-131760477-3	chr5	131759769	131761186	+
Merged-chr5-132379551-3	chr5	132378624	132380478	+
Merged-chr21-17221655-3	chr21	17220681	17222630	+
Merged-chr5-133313825-3	chr5	133313080	133314570	+
Merged-chr5-133366321-3	chr5	133365729	133366914	+
Merged-chr21-26744048-3	chr21	26743065	26745031	+
Merged-chr5-133461428-3	chr5	133460869	133461988	+
Merged-chr21-27763762-3	chr21	27763098	27764427	+
Merged-chr5-135372709-3	chr5	135371807	135373611	+
Merged-chr21-28737921-3	chr21	28737421	28738422	+
Merged-chr21-28744472-3	chr21	28743898	28745047	+
Merged-chr21-28886281-3	chr21	28885410	28887152	+
Merged-chr5-136553028-3	chr5	136552270	136553787	+
Merged-chr21-28954217-3	chr21	28953702	28954732	+
Merged-chr21-29803589-3	chr21	29802926	29804252	+
Merged-chr5-138397301-3	chr5	138396786	138397816	+
Merged-chr21-30007788-3	chr21	30006977	30008599	+
Merged-chr21-30560507-3	chr21	30559596	30561418	+
Merged-chr21-30592341-3	chr21	30591764	30592919	+
Merged-chr21-32575662-3	chr21	32574826	32576498	+
Merged-chr21-32689219-3	chr21	32688618	32689820	+
Merged-chr21-33084516-3	chr21	33084014	33085019	+
Merged-chr21-33797634-3	chr21	33797043	33798225	+
Merged-chr21-33868932-3	chr21	33868409	33869456	+
Merged-chr7-110800875-3	chr7	110800129	110801622	+
Merged-chr7-111474645-3	chr7	111474144	111475146	+
Merged-chr7-111571372-3	chr7	111570779	111571965	+
Merged-chr7-111649468-3	chr7	111648902	111650035	+
Merged-chr7-115225432-3	chr7	115224918	115225947	+
Merged-chr7-115868990-3	chr7	115868476	115869504	+
Merged-chr7-116105698-3	chr7	116104922	116106475	+
Merged-chr7-116214091-3	chr7	116213424	116214759	+
Merged-chr1-112795728-3	chr1	112795027	112796430	+
Merged-chr1-113334857-3	chr1	113334273	113335442	+
Merged-chr1-114078415-3	chr1	114077664	114079166	+
Merged-chr7-119695500-3	chr7	119694890	119696111	+
Merged-chr7-120722706-3	chr7	120722206	120723207	+
Merged-chr7-120928328-3	chr7	120927774	120928882	+
Merged-chr7-120942747-3	chr7	120942139	120943356	+
Merged-chr1-116975976-3	chr1	116975266	116976687	+
Merged-chr1-117039839-3	chr1	117039326	117040352	+
Merged-chr1-117050068-3	chr1	117049484	117050652	+
Merged-chr1-117080569-3	chr1	117079937	117081202	+
Merged-chr1-118367174-3	chr1	118366661	118367688	+
Merged-chr1-119677119-3	chr1	119676519	119677719	+
Merged-chr1-120147446-3	chr1	120146778	120148114	+
Merged-chr1-120596507-3	chr1	120595665	120597349	+
Merged-chr1-121329239-3	chr1	121328675	121329803	+
Merged-chr1-142538070-3	chr1	142537413	142538728	+
Merged-chr1-144011361-3	chr1	144010676	144012047	+
Merged-chr1-144887212-3	chr1	144886401	144888024	+
Merged-chr1-144911444-3	chr1	144910560	144912329	+
Merged-chr1-145114954-3	chr1	145114333	145115576	+
Merged-chr1-146518321-3	chr1	146517680	146518962	+
Merged-chr1-151476846-3	chr1	151476258	151477435	+
Merged-chr3-127455490-3	chr3	127454962	127456019	+
Merged-chr3-127468573-3	chr3	127467731	127469416	+
Merged-chr3-127520204-3	chr3	127519527	127520882	+
Merged-chr3-129278876-3	chr3	129278314	129279439	+
Merged-chr3-130098040-3	chr3	130097293	130098787	+
Merged-chr3-134191844-3	chr3	134191219	134192469	+
Merged-chr3-134727258-3	chr3	134726676	134727841	+
Merged-chr3-136557307-3	chr3	136556499	136558115	+
Merged-chr3-138483755-3	chr3	138483125	138484386	+
Merged-chr3-139024470-3	chr3	139023958	139024983	+
Merged-chr3-141052871-3	chr3	141052121	141053622	+
Merged-chr3-141086747-3	chr3	141086048	141087447	+
Merged-chr3-142365061-3	chr3	142364167	142365956	+
Merged-chr5-138598185-3	chr5	138597503	138598867	+
Merged-chr5-138727366-3	chr5	138726836	138727896	+
Merged-chr5-138874363-3	chr5	138873796	138874930	+
Merged-chr5-139511535-3	chr5	139510990	139512081	+
Merged-chr5-139692229-3	chr5	139691411	139693048	+
Merged-chr5-141924587-3	chr5	141924040	141925134	+
Merged-chr5-142441754-3	chr5	142441106	142442402	+
Merged-chr5-143293550-3	chr5	143292776	143294324	+
Merged-chr5-144730386-3	chr5	144729714	144731058	+
Merged-chr5-145942013-3	chr5	145941508	145942518	+
Merged-chr5-148222714-3	chr5	148222149	148223280	+
Merged-chr5-148307487-3	chr5	148306957	148308017	+
Merged-chr5-148318781-3	chr5	148317933	148319629	+
Merged-chr5-148588090-3	chr5	148587446	148588734	+
Merged-chr5-148607647-3	chr5	148607109	148608186	+
Merged-chr7-129665900-3	chr7	129665170	129666631	+
Merged-chr7-130072116-3	chr7	130071579	130072653	+
Merged-chr7-130844477-3	chr7	130843866	130845089	+
Merged-chr7-130934008-3	chr7	130933447	130934569	+
Merged-chr7-131312125-3	chr7	131311508	131312742	+
Merged-chr20-11375367-3	chr20	11374834	11375900	+
Merged-chr7-133390330-3	chr7	133389376	133391284	+
Merged-chr20-11976681-3	chr20	11975884	11977479	+
Merged-chr20-12908707-3	chr20	12908100	12909315	+
Merged-chr7-134133803-3	chr7	134133185	134134422	+
Merged-chr20-14269662-3	chr20	14268994	14270331	+
Merged-chr20-14860209-3	chr20	14859525	14860893	+
Merged-chr20-16509937-3	chr20	16509430	16510444	+
Merged-chr7-135609079-3	chr7	135608432	135609727	+
Merged-chr20-17544865-3	chr20	17544363	17545367	+
Merged-chr20-17827226-3	chr20	17826536	17827916	+
Merged-chr7-137263304-3	chr7	137262556	137264052	+
Merged-chr7-137367414-3	chr7	137366673	137368155	+
Merged-chr20-23132187-3	chr20	23131611	23132764	+
Merged-chr20-31134775-3	chr20	31133867	31135683	+
Merged-chr20-31177099-3	chr20	31176431	31177767	+
Merged-chr20-31961149-3	chr20	31960533	31961765	+
Merged-chr20-32392083-3	chr20	32391390	32392776	+
Merged-chr22-28385153-3	chr22	28384445	28385861	+
Merged-chr22-28598575-3	chr22	28597888	28599263	+
Merged-chr22-30023414-3	chr22	30022569	30024260	+
Merged-chr22-30098004-3	chr22	30097091	30098917	+
Merged-chr22-30169404-3	chr22	30168849	30169959	+
Merged-chr22-30239019-3	chr22	30238513	30239526	+
Merged-chr22-30580410-3	chr22	30579890	30580931	+
Merged-chr22-30788221-3	chr22	30787662	30788781	+
Merged-chr22-30839620-3	chr22	30838999	30840242	+
Merged-chr22-31539683-3	chr22	31539049	31540317	+
Merged-chr22-33118495-3	chr22	33117995	33118996	+
Merged-chr22-35241870-3	chr22	35241310	35242431	+
Merged-chr22-35774999-3	chr22	35774464	35775534	+
Merged-chr22-35821961-3	chr22	35821391	35822532	+
Merged-chr22-36448998-3	chr22	36448466	36449531	+
Merged-chr22-36506764-3	chr22	36506208	36507320	+
Merged-chr22-36750745-3	chr22	36750084	36751407	+
Merged-chr22-36822374-3	chr22	36821789	36822960	+
Merged-chr22-36834427-3	chr22	36833797	36835058	+
Merged-chr22-36861983-3	chr22	36861419	36862547	+
Merged-chr22-36959949-3	chr22	36959271	36960628	+
Merged-chr22-37322211-3	chr22	37321666	37322757	+
Merged-chr20-33699393-3	chr20	33698804	33699983	+
Merged-chr20-33916232-3	chr20	33915684	33916781	+
Merged-chr20-34756947-3	chr20	34756364	34757531	+
Merged-chr20-34958030-3	chr20	34957409	34958652	+
Merged-chr20-35462655-3	chr20	35462115	35463196	+
Merged-chr20-36007946-3	chr20	36007442	36008451	+
Merged-chr20-36620916-3	chr20	36620316	36621516	+
Merged-chr20-36813329-3	chr20	36812702	36813957	+
Merged-chr20-37737644-3	chr20	37737052	37738236	+
Merged-chr20-39590272-3	chr20	39589524	39591021	+
Merged-chr20-42711107-3	chr20	42710383	42711831	+
Merged-chr20-42800594-3	chr20	42799946	42801243	+
Merged-chr20-43203249-3	chr20	43202580	43203918	+
Merged-chr20-43224112-3	chr20	43223329	43224895	+
Merged-chr20-43360592-3	chr20	43359773	43361411	+
Merged-chr20-44496252-3	chr20	44495430	44497075	+
Merged-chr20-45742396-3	chr20	45741769	45743023	+
Merged-chr20-45747270-3	chr20	45746569	45747972	+
Merged-chr20-46069619-3	chr20	46068754	46070485	+
Merged-chr20-46083513-3	chr20	46082948	46084078	+
Merged-chr20-46172436-3	chr20	46171910	46172962	+
Merged-chr20-46238986-3	chr20	46238396	46239577	+
Merged-chr20-46579723-3	chr20	46579115	46580331	+
Merged-chr22-37542007-3	chr22	37541394	37542620	+
Merged-chr22-37630486-3	chr22	37629834	37631138	+
Merged-chr22-37680739-3	chr22	37679910	37681569	+
Merged-chr22-37714367-3	chr22	37713521	37715214	+
Merged-chr22-37895283-3	chr22	37894285	37896282	+
Merged-chr22-38172355-3	chr22	38171670	38173040	+
Merged-chr22-38413378-3	chr22	38412820	38413936	+
Merged-chr22-39227690-3	chr22	39226983	39228398	+
Merged-chr22-39247697-3	chr22	39247123	39248271	+
Merged-chr22-39605393-3	chr22	39604761	39606026	+
Merged-chr22-39690450-3	chr22	39689890	39691010	+
Merged-chr22-39721677-3	chr22	39721129	39722226	+
Merged-chr22-39867708-3	chr22	39867035	39868382	+
Merged-chr22-41425367-3	chr22	41424548	41426187	+
Merged-chr22-41653614-3	chr22	41652648	41654580	+
Merged-chr22-41994309-3	chr22	41993759	41994860	+
Merged-chr22-43332388-3	chr22	43331832	43332944	+
Merged-chr22-43396083-3	chr22	43395380	43396787	+
Merged-chr22-44297711-3	chr22	44297060	44298363	+
Merged-chr22-45523994-3	chr22	45523491	45524497	+
Merged-chr22-46078919-3	chr22	46077966	46079872	+
Merged-chr22-46896892-3	chr22	46896329	46897455	+
Merged-chr22-47031171-3	chr22	47030665	47031678	+
Merged-chr20-47255502-3	chr20	47254963	47256042	+
Merged-chr20-47411330-3	chr20	47410453	47412208	+
Merged-chr20-47460964-3	chr20	47460417	47461512	+
Merged-chr20-47940363-3	chr20	47939704	47941023	+
Merged-chr20-48013980-3	chr20	48013452	48014509	+
Merged-chr20-48068710-3	chr20	48068203	48069217	+
Merged-chr20-48660601-3	chr20	48659955	48661248	+
Merged-chr20-48837989-3	chr20	48837480	48838499	+
Merged-chr20-48843337-3	chr20	48842516	48844159	+
Merged-chr20-48852493-3	chr20	48851903	48853083	+
Merged-chr20-48880689-3	chr20	48880112	48881266	+
Merged-chr20-48888999-3	chr20	48888253	48889745	+
Merged-chr20-48894861-3	chr20	48894184	48895538	+
Merged-chr20-48911321-3	chr20	48910354	48912288	+
Merged-chr20-48925619-3	chr20	48924636	48926603	+
Merged-chr20-49004911-3	chr20	49004320	49005502	+
Merged-chr20-49051618-3	chr20	49050947	49052289	+
Merged-chr20-49077077-3	chr20	49076283	49077871	+
Merged-chr20-49111479-3	chr20	49110844	49112115	+
Merged-chr20-49534560-3	chr20	49533877	49535244	+
Merged-chr20-49598209-3	chr20	49597562	49598856	+
Merged-chr20-50381282-3	chr20	50380602	50381962	+
Merged-chr20-52368176-3	chr20	52367610	52368742	+
Merged-chr20-52406840-3	chr20	52406336	52407345	+
Merged-chr20-52488020-3	chr20	52487484	52488557	+
Merged-chr10-15290200-3	chr10	15289564	15290837	+
Merged-chr10-18311651-3	chr10	18311047	18312255	+
Merged-chr10-20886737-3	chr10	20885911	20887563	+
Merged-chr10-20996264-3	chr10	20995718	20996810	+
Merged-chr10-21482219-3	chr10	21481560	21482879	+
Merged-chr10-21593477-3	chr10	21592795	21594159	+
Merged-chr22-47148696-3	chr22	47147862	47149530	+
Merged-chr10-21658237-3	chr10	21657275	21659200	+
Merged-chr22-47503539-3	chr22	47502857	47504222	+
Merged-chr22-47525228-3	chr22	47524661	47525795	+
Merged-chr10-23026570-3	chr10	23025769	23027371	+
Merged-chr22-49031514-3	chr22	49030644	49032385	+
Merged-chr10-23388610-3	chr10	23387989	23389232	+
Merged-chr10-25198305-3	chr10	25197707	25198903	+
Merged-chr10-25235339-3	chr10	25234770	25235909	+
Merged-chr10-28366624-3	chr10	28365851	28367397	+
Merged-chr17-773447-3	chr17	772671	774223	+
Merged-chr12-13031187-3	chr12	13030575	13031800	+
Merged-chr12-13131329-3	chr12	13130782	13131876	+
Merged-chr12-13250688-3	chr12	13250106	13251270	+
Merged-chr12-13272285-3	chr12	13271447	13273124	+
Merged-chr12-13330320-3	chr12	13329557	13331084	+
Merged-chr12-14402511-3	chr12	14401856	14403167	+
Merged-chr12-14554438-3	chr12	14553888	14554989	+
Merged-chr12-15816478-3	chr12	15815826	15817131	+
Merged-chr12-15872854-3	chr12	15872233	15873476	+
Merged-chr12-15880509-3	chr12	15879819	15881199	+
Merged-chr12-18581957-3	chr12	18581227	18582688	+
Merged-chr12-18901768-3	chr12	18901261	18902275	+
Merged-chr12-19263803-3	chr12	19263187	19264419	+
Merged-chr12-19535074-3	chr12	19534453	19535695	+
Merged-chr12-21581575-3	chr12	21580960	21582191	+
Merged-chr12-24754018-3	chr12	24753459	24754578	+
Merged-chr12-24998324-3	chr12	24997807	24998842	+
Merged-chr14-37591708-3	chr14	37590944	37592472	+
Merged-chr14-39844583-3	chr14	39843611	39845556	+
Merged-chr14-49032802-3	chr14	49032251	49033354	+
Merged-chr14-49518194-3	chr14	49517638	49518750	+
Merged-chr14-50349652-3	chr14	50349113	50350191	+
Merged-chr14-50376374-3	chr14	50375787	50376961	+
Merged-chr14-50429090-3	chr14	50428544	50429637	+
Merged-chr14-50441149-3	chr14	50440586	50441712	+
Merged-chr14-50451498-3	chr14	50450943	50452054	+
Merged-chr14-51269549-3	chr14	51269006	51270093	+
Merged-chr14-51808853-3	chr14	51808280	51809426	+
Merged-chr14-52044586-3	chr14	52043970	52045203	+
Merged-chr14-52110172-3	chr14	52109493	52110851	+
Merged-chr14-52292757-3	chr14	52292088	52293426	+
Merged-chr14-52340154-3	chr14	52339643	52340665	+
Merged-chr20-52967065-3	chr20	52966529	52967601	+
Merged-chr20-55355492-3	chr20	55354772	55356213	+
Merged-chr20-55615413-3	chr20	55614686	55616140	+
Merged-chr20-56363306-3	chr20	56362738	56363875	+
Merged-chr20-56503404-3	chr20	56502853	56503955	+
Merged-chr20-56568747-3	chr20	56568039	56569456	+
Merged-chr20-56745457-3	chr20	56744808	56746107	+
Merged-chr20-56982414-3	chr20	56981656	56983172	+
Merged-chr20-57053572-3	chr20	57052857	57054288	+
Merged-chr2-15808767-3	chr2	15808055	15809480	+
Merged-chr20-57653341-3	chr20	57652646	57654036	+
Merged-chr20-58024353-3	chr20	58023686	58025020	+
Merged-chr2-17797335-3	chr2	17796794	17797877	+
Merged-chr20-61451578-3	chr20	61451078	61452078	+
Merged-chr20-61860648-3	chr20	61859862	61861435	+
Merged-chr2-19012950-3	chr2	19012279	19013621	+
Merged-chr2-19330568-3	chr2	19329948	19331189	+
Merged-chr16-17610943-3	chr16	17610219	17611667	+
Merged-chr16-18807241-3	chr16	18806492	18807990	+
Merged-chr20-61882889-3	chr20	61882377	61883402	+
Merged-chr2-19688488-3	chr2	19687810	19689167	+
Merged-chr2-19809711-3	chr2	19808898	19810524	+
Merged-chr16-19844331-3	chr16	19843477	19845186	+
Merged-chr2-20344773-3	chr2	20344255	20345292	+
Merged-chr2-20515165-3	chr2	20514487	20515843	+
Merged-chr2-20622945-3	chr2	20621980	20623911	+
Merged-chr2-20739411-3	chr2	20738869	20739954	+
Merged-chr2-20762989-3	chr2	20762322	20763657	+
Merged-chr2-20786404-3	chr2	20785651	20787158	+
Merged-chr16-23550219-3	chr16	23549422	23551017	+
Merged-chr2-23602495-3	chr2	23601859	23603131	+
Merged-chr2-23642180-3	chr2	23641508	23642853	+
Merged-chr16-29020043-3	chr16	29019298	29020789	+
Merged-chr16-29834572-3	chr16	29833740	29835405	+
Merged-chr16-48115797-3	chr16	48115295	48116299	+
Merged-chr10-29009006-3	chr10	29008495	29009517	+
Merged-chr16-49083241-3	chr16	49082647	49083836	+
Merged-chr16-49654211-3	chr16	49653487	49654935	+
Merged-chr16-49790439-3	chr16	49789913	49790966	+
Merged-chr10-30151551-3	chr10	30150856	30152247	+
Merged-chr16-50201296-3	chr16	50200552	50202040	+
Merged-chr16-50462069-3	chr16	50461449	50462689	+
Merged-chr10-30388363-3	chr10	30387822	30388904	+
Merged-chr10-32232189-3	chr10	32231573	32232806	+
Merged-chr10-32970246-3	chr10	32969632	32970861	+
Merged-chr10-34793985-3	chr10	34793454	34794517	+
Merged-chr10-36313242-3	chr10	36312626	36313859	+
Merged-chr10-36824711-3	chr10	36824168	36825254	+
Merged-chr10-38023975-3	chr10	38023141	38024809	+
Merged-chr4-16254075-3	chr4	16253281	16254869	+
Merged-chr10-45065361-3	chr10	45064742	45065980	+
Merged-chr10-45201175-3	chr10	45200536	45201815	+
Merged-chr10-48333603-3	chr10	48333033	48334174	+
Merged-chr18-487919-3	chr18	487088	488750	+
Merged-chr18-702077-3	chr18	701558	702597	+
Merged-chr18-18970871-3	chr18	18970264	18971479	+
Merged-chr4-25353597-3	chr4	25352871	25354324	+
Merged-chr18-20612167-3	chr18	20611577	20612758	+
Merged-chr18-21172967-3	chr18	21172394	21173541	+
Merged-chr4-26573274-3	chr4	26572646	26573903	+
Merged-chr18-34160263-3	chr18	34159679	34160847	+
Merged-chr18-39519476-3	chr18	39518919	39520034	+
Merged-chr12-26941853-3	chr12	26940866	26942840	+
Merged-chr12-27745713-3	chr12	27745008	27746418	+
Merged-chr12-28177884-3	chr12	28177354	28178414	+
Merged-chr12-28187005-3	chr12	28185997	28188656	+
Merged-chr12-31674180-3	chr12	31673579	31674782	+
Merged-chr12-42816540-3	chr12	42816012	42817069	+
Merged-chr12-42820656-3	chr12	42820036	42821277	+
Merged-chr6-13985126-3	chr6	13984544	13985709	+
Merged-chr12-47490466-3	chr12	47489954	47490978	+
Merged-chr12-47614148-3	chr12	47613644	47614653	+
Merged-chr12-47643075-3	chr12	47642115	47644036	+
Merged-chr12-47668755-3	chr12	47668176	47669334	+
Merged-chr12-47691295-3	chr12	47690695	47691896	+
Merged-chr6-14709435-3	chr6	14708666	14710204	+
Merged-chr6-15064546-3	chr6	15063875	15065218	+
Merged-chr6-16745199-3	chr6	16744643	16745756	+
Merged-chr6-17349919-3	chr6	17349340	17350498	+
Merged-chr6-17416407-3	chr6	17415809	17417006	+
Merged-chr6-17909092-3	chr6	17908544	17909641	+
Merged-chr6-18401073-3	chr6	18400506	18401640	+
Merged-chr6-20379123-3	chr6	20378539	20379707	+
Merged-chr6-21003007-3	chr6	21002482	21003533	+
Merged-chr6-21024463-3	chr6	21023822	21025105	+
Merged-chr7-1469079-3	chr7	1468557	1469602	+
Merged-chr7-1566626-3	chr7	1565926	1567327	+
Merged-chr7-1649104-3	chr7	1648393	1649815	+
Merged-chr7-2153397-3	chr7	2152842	2153953	+
Merged-chr6-24323371-3	chr6	24322622	24324120	+
Merged-chr7-3045192-3	chr7	3044690	3045695	+
Merged-chr7-3844410-3	chr7	3843789	3845032	+
Merged-chr7-5492120-3	chr7	5491156	5493085	+
Merged-chr7-5614368-3	chr7	5613802	5614935	+
Merged-chr7-5666026-3	chr7	5665357	5666695	+
Merged-chr7-5670150-3	chr7	5669365	5670936	+
Merged-chr7-5717533-3	chr7	5716968	5718099	+
Merged-chr7-6330167-3	chr7	6329318	6331017	+
Merged-chr14-52542198-3	chr14	52541239	52543158	+
Merged-chr14-52800054-3	chr14	52799449	52800659	+
Merged-chr14-52924025-3	chr14	52923393	52924657	+
Merged-chr14-53796405-3	chr14	53795841	53796969	+
Merged-chr14-54656480-3	chr14	54655846	54657115	+
Merged-chr14-54777873-3	chr14	54777308	54778439	+
Merged-chr7-12759422-3	chr7	12758685	12760159	+
Merged-chr7-12796827-3	chr7	12796266	12797389	+
Merged-chr14-55540098-3	chr14	55539530	55540666	+
Merged-chr14-55572330-3	chr14	55571669	55572991	+
Merged-chr14-55584785-3	chr14	55584135	55585436	+
Merged-chr14-55841050-3	chr14	55840187	55841913	+
Merged-chr14-56281438-3	chr14	56280897	56281980	+
Merged-chr14-58546490-3	chr14	58545836	58547145	+
Merged-chr8-22061610-3	chr8	22060824	22062396	+
Merged-chr14-59288184-3	chr14	59287363	59289006	+
Merged-chr8-23208120-3	chr8	23207309	23208932	+
Merged-chr8-23402026-3	chr8	23401287	23402766	+
Merged-chr8-23417371-3	chr8	23416850	23417892	+
Merged-chr14-60237635-3	chr14	60236814	60238456	+
Merged-chr14-60618829-3	chr14	60618276	60619382	+
Merged-chr8-25235966-3	chr8	25235451	25236481	+
Merged-chr8-26208753-3	chr8	26208224	26209283	+
Merged-chr8-26470787-3	chr8	26469892	26471682	+
Merged-chr8-27090265-3	chr8	27089555	27090976	+
Merged-chr8-28247832-3	chr8	28247237	28248428	+
Merged-chr8-28570453-3	chr8	28569758	28571149	+
Merged-chr8-29370243-3	chr8	29369677	29370809	+
Merged-chr8-29379656-3	chr8	29378868	29380445	+
Merged-chr8-29472480-3	chr8	29471877	29473083	+
Merged-chr8-29553544-3	chr8	29552758	29554330	+
Merged-chr8-29612295-3	chr8	29611791	29612800	+
Merged-chr8-29629753-3	chr8	29629239	29630267	+
Merged-chr8-29849687-3	chr8	29849060	29850314	+
Merged-chr8-29880135-3	chr8	29879572	29880699	+
Merged-chr8-30093018-3	chr8	30092469	30093568	+
Merged-chr8-30110296-3	chr8	30109778	30110814	+
Merged-chr8-32189132-3	chr8	32188492	32189772	+
Merged-chr2-26187898-3	chr2	26187262	26188534	+
Merged-chr8-32731898-3	chr8	32731210	32732586	+
Merged-chr2-26927699-3	chr2	26926777	26928621	+
Merged-chr2-26945705-3	chr2	26945093	26946318	+
Merged-chr2-27028235-3	chr2	27027522	27028949	+
Merged-chr2-28055177-3	chr2	28054605	28055749	+
Merged-chr2-28181585-3	chr2	28181048	28182123	+
Merged-chr2-28201670-3	chr2	28200977	28202364	+
Merged-chr2-28213717-3	chr2	28213160	28214274	+
Merged-chr16-11016401-3	chr16	11015711	11017092	+
Merged-chr3-4872055-3	chr3	4871387	4872723	+
Merged-chr3-5062193-3	chr3	5061585	5062802	+
Merged-chr2-28352663-3	chr2	28352066	28353260	+
Merged-chr2-28455272-3	chr2	28454509	28456035	+
Merged-chr2-28497044-3	chr2	28496328	28497761	+
Merged-chr16-11188290-3	chr16	11187724	11188857	+
Merged-chr2-28517022-3	chr2	28516309	28517736	+
Merged-chr2-28581937-3	chr2	28581346	28582529	+
Merged-chr16-11691034-3	chr16	11690369	11691699	+
Merged-chr3-7547548-3	chr3	7547035	7548062	+
Merged-chr16-53291089-3	chr16	53290482	53291697	+
Merged-chr2-28886080-3	chr2	28885475	28886685	+
Merged-chr2-29238106-3	chr2	29237403	29238809	+
Merged-chr16-12705989-3	chr16	12705254	12706724	+
Merged-chr16-13212179-3	chr16	13211657	13212702	+
Merged-chr3-8721780-3	chr3	8720847	8722714	+
Merged-chr2-29989689-3	chr2	29989188	29990191	+
Merged-chr2-30333626-3	chr2	30333112	30334141	+
Merged-chr3-9913238-3	chr3	9912630	9913846	+
Merged-chr3-10236525-3	chr3	10235718	10237332	+
Merged-chr3-10395054-3	chr3	10394546	10395562	+
Merged-chr3-10399591-3	chr3	10398904	10400279	+
Merged-chr2-30587938-3	chr2	30587416	30588460	+
Merged-chr2-30632723-3	chr2	30632047	30633400	+
Merged-chr2-31519248-3	chr2	31518373	31520123	+
Merged-chr16-15108952-3	chr16	15108355	15109550	+
Merged-chr16-15712718-3	chr16	15712041	15713396	+
Merged-chr16-57019269-3	chr16	57018713	57019826	+
Merged-chr16-57139997-3	chr16	57139416	57140579	+
Merged-chr16-57350797-3	chr16	57350172	57351423	+
Merged-chr2-32647560-3	chr2	32646975	32648145	+
Merged-chr2-33329780-3	chr2	33329253	33330308	+
Merged-chr3-11600453-3	chr3	11599581	11601326	+
Merged-chr3-11647522-3	chr3	11646903	11648142	+
Merged-chr2-33438603-3	chr2	33438102	33439105	+
Merged-chr2-33463827-3	chr2	33463327	33464328	+
Merged-chr3-12764688-3	chr3	12763948	12765428	+
Merged-chr16-59626813-3	chr16	59626290	59627336	+
Merged-chr16-60677065-3	chr16	60676524	60677607	+
Merged-chr3-13394880-3	chr3	13394209	13395551	+
Merged-chr16-61922092-3	chr16	61921590	61922594	+
Merged-chr3-13587158-3	chr3	13586548	13587769	+
Merged-chr3-13882185-3	chr3	13881553	13882817	+
Merged-chr16-64195794-3	chr16	64194932	64196656	+
Merged-chr3-14252001-3	chr3	14251247	14252755	+
Merged-chr3-14454178-3	chr3	14453353	14455003	+
Merged-chr3-14501588-3	chr3	14501087	14502090	+
Merged-chr16-66399352-3	chr16	66398763	66399941	+
Merged-chr10-50008414-3	chr10	50007912	50008916	+
Merged-chr10-50759240-3	chr10	50758347	50760134	+
Merged-chr16-66987640-3	chr16	66987129	66988152	+
Merged-chr16-67041499-3	chr16	67040776	67042223	+
Merged-chr16-67303012-3	chr16	67302193	67303832	+
Merged-chr10-52296018-3	chr10	52295105	52296931	+
Merged-chr16-67893371-3	chr16	67892741	67894002	+
Merged-chr16-68125263-3	chr16	68124304	68126222	+
Merged-chr16-68291777-3	chr16	68291203	68292352	+
Merged-chr16-68322084-3	chr16	68321404	68322765	+
Merged-chr10-54246722-3	chr10	54246162	54247282	+
Merged-chr10-59786050-3	chr10	59785276	59786825	+
Merged-chr10-59867186-3	chr10	59866489	59867884	+
Merged-chr10-60034063-3	chr10	60033243	60034884	+
Merged-chr10-62187091-3	chr10	62186451	62187732	+
Merged-chr10-63753222-3	chr10	63752479	63753966	+
Merged-chr4-34173674-3	chr4	34173064	34174285	+
Merged-chr4-36169090-3	chr4	36168536	36169644	+
Merged-chr4-36290454-3	chr4	36289901	36291008	+
Merged-chr4-36759933-3	chr4	36759404	36760462	+
Merged-chr10-65478193-3	chr10	65477549	65478837	+
Merged-chr19-1126348-3	chr19	1125817	1126880	+
Merged-chr4-39615049-3	chr4	39614504	39615594	+
Merged-chr12-1292579-3	chr12	1291798	1293361	+
Merged-chr12-1590997-3	chr12	1590366	1591629	+
Merged-chr12-2289744-3	chr12	2289241	2290248	+
Merged-chr4-40996281-3	chr4	40995436	40997127	+
Merged-chr12-3108139-3	chr12	3107594	3108684	+
Merged-chr4-41515278-3	chr4	41514295	41516262	+
Merged-chr4-41602014-3	chr4	41601302	41602726	+
Merged-chr12-3334948-3	chr12	3334128	3335768	+
Merged-chr12-3566432-3	chr12	3565882	3566982	+
Merged-chr4-43341329-3	chr4	43340665	43341993	+
Merged-chr18-43364051-3	chr18	43363466	43364637	+
Merged-chr18-43407234-3	chr18	43406647	43407822	+
Merged-chr18-43537897-3	chr18	43536911	43538884	+
Merged-chr18-43621720-3	chr18	43621210	43622230	+
Merged-chr18-43749598-3	chr18	43749055	43750142	+
Merged-chr18-44870338-3	chr18	44869387	44871289	+
Merged-chr12-5696445-3	chr12	5695734	5697157	+
Merged-chr12-6206498-3	chr12	6205951	6207046	+
Merged-chr12-6383914-3	chr12	6383211	6384618	+
Merged-chr12-6405097-3	chr12	6404430	6405764	+
Merged-chr18-46152583-3	chr18	46151912	46153254	+
Merged-chr18-46423319-3	chr18	46422731	46423907	+
Merged-chr4-54344761-3	chr4	54344115	54345408	+
Merged-chr4-54803235-3	chr4	54802709	54803762	+
Merged-chr4-54946050-3	chr4	54945515	54946586	+
Merged-chr18-48374475-3	chr18	48373638	48375312	+
Merged-chr12-12170560-3	chr12	12169890	12171230	+
Merged-chr18-49763490-3	chr18	49762790	49764191	+
Merged-chr12-49902482-3	chr12	49901974	49902991	+
Merged-chr18-52804127-3	chr18	52803555	52804699	+
Merged-chr18-53179810-3	chr18	53179279	53180341	+
Merged-chr12-50648773-3	chr12	50647958	50649588	+
Merged-chr12-50935959-3	chr12	50935254	50936664	+
Merged-chr12-50983805-3	chr12	50983216	50984394	+
Merged-chr12-51011733-3	chr12	51011064	51012403	+
Merged-chr18-54261459-3	chr18	54260799	54262119	+
Merged-chr12-51702159-3	chr12	51701627	51702691	+
Merged-chr12-51783039-3	chr12	51782238	51783840	+
Merged-chr12-51788044-3	chr12	51787376	51788713	+
Merged-chr12-52025857-3	chr12	52025332	52026383	+
Merged-chr12-52221799-3	chr12	52221177	52222421	+
Merged-chr12-52498944-3	chr12	52498406	52499483	+
Merged-chr12-52675721-3	chr12	52674860	52676582	+
Merged-chr12-52698800-3	chr12	52698238	52699363	+
Merged-chr12-52832454-3	chr12	52831768	52833141	+
Merged-chr12-52937935-3	chr12	52937102	52938769	+
Merged-chr12-53461848-3	chr12	53461317	53462380	+
Merged-chr12-53871431-3	chr12	53870717	53872145	+
Merged-chr12-54238027-3	chr12	54237436	54238619	+
Merged-chr12-54255600-3	chr12	54255097	54256104	+
Merged-chr12-54777363-3	chr12	54776625	54778101	+
Merged-chr6-26026234-3	chr6	26025292	26027177	+
Merged-chr12-57513282-3	chr12	57512720	57513845	+
Merged-chr12-57543353-3	chr12	57542550	57544156	+
Merged-chr12-57810556-3	chr12	57809908	57811204	+
Merged-chr12-58808583-3	chr12	58808050	58809116	+
Merged-chr6-30477170-3	chr6	30476610	30477730	+
Merged-chr6-30853892-3	chr6	30853385	30854400	+
Merged-chr6-33534432-3	chr6	33533896	33534968	+
Merged-chr6-34381139-3	chr6	34380324	34381954	+
Merged-chr6-34535815-3	chr6	34535300	34536330	+
Merged-chr6-34599065-3	chr6	34598522	34599609	+
Merged-chr6-34807532-3	chr6	34806921	34808144	+
Merged-chr20-3464446-3	chr20	3463925	3464967	+
Merged-chr20-4047537-3	chr20	4046627	4048447	+
Merged-chr20-4147230-3	chr20	4146580	4147881	+
Merged-chr6-35270921-3	chr6	35270387	35271455	+
Merged-chr20-4931801-3	chr20	4931190	4932413	+
Merged-chr20-5042208-3	chr20	5041607	5042809	+
Merged-chr6-36611826-3	chr6	36611313	36612340	+
Merged-chr6-36617880-3	chr6	36617265	36618495	+
Merged-chr20-5635789-3	chr20	5635256	5636322	+
Merged-chr20-6144368-3	chr20	6143602	6145135	+
Merged-chr20-6542995-3	chr20	6542468	6543523	+
Merged-chr6-36669160-3	chr6	36668506	36669815	+
Merged-chr6-36923388-3	chr6	36922613	36924164	+
Merged-chr20-6974477-3	chr20	6973754	6975201	+
Merged-chr20-7176380-3	chr20	7175704	7177056	+
Merged-chr20-7478835-3	chr20	7478109	7479561	+
Merged-chr6-37103452-3	chr6	37102535	37104369	+
Merged-chr6-37209444-3	chr6	37208919	37209970	+
Merged-chr6-37292236-3	chr6	37291673	37292799	+
Merged-chr6-37612094-3	chr6	37611289	37612900	+
Merged-chr20-7822741-3	chr20	7822071	7823412	+
Merged-chr14-61647451-3	chr14	61646914	61647988	+
Merged-chr20-10520248-3	chr20	10519725	10520771	+
Merged-chr20-10830085-3	chr20	10829435	10830736	+
Merged-chr20-11100104-3	chr20	11099510	11100698	+
Merged-chr14-61728252-3	chr14	61727625	61728879	+
Merged-chr14-61940006-3	chr14	61939412	61940600	+
Merged-chr14-61997910-3	chr14	61997165	61998655	+
Merged-chr14-62400746-3	chr14	62400054	62401438	+
Merged-chr14-63643345-3	chr14	63642762	63643928	+
Merged-chr14-64018270-3	chr14	64017689	64018852	+
Merged-chr14-64081975-3	chr14	64081322	64082629	+
Merged-chr14-64658894-3	chr14	64658330	64659459	+
Merged-chr14-64720741-3	chr14	64720189	64721294	+
Merged-chr14-65078950-3	chr14	65078385	65079516	+
Merged-chr14-65256171-3	chr14	65255647	65256696	+
Merged-chr14-65267750-3	chr14	65267094	65268407	+
Merged-chr14-65675756-3	chr14	65675118	65676394	+
Merged-chr14-65744147-3	chr14	65743486	65744809	+
Merged-chr14-65889879-3	chr14	65889287	65890471	+
Merged-chr14-65912089-3	chr14	65911409	65912770	+
Merged-chr14-67810782-3	chr14	67810277	67811287	+
Merged-chr14-67885876-3	chr14	67885360	67886393	+
Merged-chr14-68608948-3	chr14	68608094	68609803	+
Merged-chr8-36761736-3	chr8	36761102	36762370	+
Merged-chr8-37247052-3	chr8	37246305	37247799	+
Merged-chr8-37915502-3	chr8	37914863	37916142	+
Merged-chr14-68930964-3	chr14	68930061	68931867	+
Merged-chr14-68954733-3	chr14	68954149	68955317	+
Merged-chr14-69001889-3	chr14	69001203	69002576	+
Merged-chr14-69016214-3	chr14	69015452	69016976	+
Merged-chr14-69104924-3	chr14	69104407	69105441	+
Merged-chr8-38729573-3	chr8	38728840	38730307	+
Merged-chr8-41056508-3	chr8	41055975	41057042	+
Merged-chr8-42112556-3	chr8	42111929	42113184	+
Merged-chr8-42153477-3	chr8	42152545	42154410	+
Merged-chr8-42711067-3	chr8	42710560	42711574	+
Merged-chr8-49383749-3	chr8	49383203	49384296	+
Merged-chr8-55124845-3	chr8	55124181	55125510	+
Merged-chr8-55475121-3	chr8	55474499	55475743	+
Merged-chr8-55541003-3	chr8	55540295	55541712	+
Merged-chr8-55686674-3	chr8	55685862	55687487	+
Merged-chr8-55885654-3	chr8	55885104	55886205	+
Merged-chr2-37794268-3	chr2	37793425	37795111	+
Merged-chr2-37814059-3	chr2	37813490	37814629	+
Merged-chr2-38025897-3	chr2	38025222	38026573	+
Merged-chr2-39327838-3	chr2	39327236	39328440	+
Merged-chr2-39778149-3	chr2	39777574	39778725	+
Merged-chr16-68675088-3	chr16	68674550	68675627	+
Merged-chr2-40327749-3	chr2	40327158	40328341	+
Merged-chr2-40630705-3	chr2	40630185	40631225	+
Merged-chr16-69111111-3	chr16	69110402	69111820	+
Merged-chr2-42099276-3	chr2	42098593	42099959	+
Merged-chr2-42168398-3	chr2	42167715	42169082	+
Merged-chr2-43123749-3	chr2	43123025	43124474	+
Merged-chr2-43250529-3	chr2	43249883	43251176	+
Merged-chr2-43276651-3	chr2	43276036	43277267	+
Merged-chr2-43305730-3	chr2	43305150	43306311	+
Merged-chr16-70886730-3	chr16	70886046	70887415	+
Merged-chr2-43423198-3	chr2	43422607	43423789	+
Merged-chr16-75543514-3	chr16	75543006	75544023	+
Merged-chr16-77214588-3	chr16	77213996	77215180	+
Merged-chr16-77583933-3	chr16	77583393	77584473	+
Merged-chr10-67155035-3	chr10	67154145	67156055	+
Merged-chr10-69575283-3	chr10	69574771	69575796	+
Merged-chr10-69578141-3	chr10	69577559	69578723	+
Merged-chr10-69582860-3	chr10	69582311	69583409	+
Merged-chr10-70407890-3	chr10	70407388	70408393	+
Merged-chr10-71000294-3	chr10	70999522	71001066	+
Merged-chr16-79923201-3	chr16	79922511	79923892	+
Merged-chr16-80118910-3	chr16	80118243	80119577	+
Merged-chr10-71624751-3	chr10	71624099	71625403	+
Merged-chr10-71982123-3	chr10	71981551	71982695	+
Merged-chr10-72027602-3	chr10	72026975	72028230	+
Merged-chr10-72278901-3	chr10	72278384	72279419	+
Merged-chr10-72393856-3	chr10	72393229	72394483	+
Merged-chr10-72482397-3	chr10	72481631	72483164	+
Merged-chr10-73360964-3	chr10	73360258	73361670	+
Merged-chr10-73625529-3	chr10	73624909	73626150	+
Merged-chr10-73923075-3	chr10	73922565	73923585	+
Merged-chr10-73932607-3	chr10	73932009	73933206	+
Merged-chr10-74099849-3	chr10	74099075	74100624	+
Merged-chr10-74397718-3	chr10	74397126	74398311	+
Merged-chr10-74552371-3	chr10	74551852	74552891	+
Merged-chr10-75636310-3	chr10	75635603	75637017	+
Merged-chr10-75640305-3	chr10	75639727	75640883	+
Merged-chr10-75661178-3	chr10	75660309	75662047	+
Merged-chr10-75951308-3	chr10	75950681	75951936	+
Merged-chr10-75988566-3	chr10	75987964	75989169	+
Merged-chr4-56041808-3	chr4	56041181	56042436	+
Merged-chr10-76677113-3	chr10	76676342	76677885	+
Merged-chr10-76685310-3	chr10	76684712	76685908	+
Merged-chr4-56787108-3	chr4	56786284	56787932	+
Merged-chr4-56893251-3	chr4	56892653	56893850	+
Merged-chr4-57506448-3	chr4	57505915	57506982	+
Merged-chr10-77189003-3	chr10	77188301	77189705	+
Merged-chr10-77227969-3	chr10	77227467	77228471	+
Merged-chr10-77305809-3	chr10	77305210	77306408	+
Merged-chr10-77844501-3	chr10	77843528	77845474	+
Merged-chr4-57888083-3	chr4	57887279	57888888	+
Merged-chr4-61811799-3	chr4	61810935	61812663	+
Merged-chr4-65641628-3	chr4	65640927	65642330	+
Merged-chr4-66366049-3	chr4	66365411	66366688	+
Merged-chr18-55477153-3	chr18	55476263	55478044	+
Merged-chr18-55855437-3	chr18	55854912	55855962	+
Merged-chr18-56004948-3	chr18	56004119	56005778	+
Merged-chr18-56506419-3	chr18	56505624	56507214	+
Merged-chr18-57380156-3	chr18	57379450	57380863	+
Merged-chr4-73943794-3	chr4	73943171	73944418	+
Merged-chr4-74586368-3	chr4	74585635	74587102	+
Merged-chr4-74592664-3	chr4	74591694	74593634	+
Merged-chr18-60051774-3	chr18	60051222	60052327	+
Merged-chr4-74688386-3	chr4	74687795	74688977	+
Merged-chr4-74977475-3	chr4	74976506	74978444	+
Merged-chr12-58951196-3	chr12	58950646	58951747	+
Merged-chr18-68704601-3	chr18	68703357	68705590	+
Merged-chr12-63054591-3	chr12	63053995	63055188	+
Merged-chr12-63120702-3	chr12	63120029	63121376	+
Merged-chr12-63161532-3	chr12	63160948	63162117	+
Merged-chr12-64574174-3	chr12	64573519	64574829	+
Merged-chr12-65069116-3	chr12	65068553	65069679	+
Merged-chr12-65127620-3	chr12	65127018	65128222	+
Merged-chr12-65700285-3	chr12	65699376	65701194	+
Merged-chr12-65956970-3	chr12	65956179	65957761	+
Merged-chr12-66064478-3	chr12	66063488	66065469	+
Merged-chr4-170257749-3	chr4	170257156	170258342	+
Merged-chr4-174111382-3	chr4	174110852	174111913	+
Merged-chr4-174164541-3	chr4	174164010	174165072	+
Merged-chr12-67450701-3	chr12	67450017	67451386	+
Merged-chr6-39333676-3	chr6	39332957	39334396	+
Merged-chr12-68952418-3	chr12	68951846	68952990	+
Merged-chr12-69421881-3	chr12	69421299	69422463	+
Merged-chr6-40318631-3	chr6	40317986	40319277	+
Merged-chr6-40902397-3	chr6	40901846	40902949	+
Merged-chr4-177193618-3	chr4	177193026	177194210	+
Merged-chr4-177360903-3	chr4	177360205	177361602	+
Merged-chr6-41548013-3	chr6	41547322	41548704	+
Merged-chr6-41929438-3	chr6	41928753	41930123	+
Merged-chr6-42100385-3	chr6	42099873	42100897	+
Merged-chr6-42107359-3	chr6	42106734	42107985	+
Merged-chr4-177922802-3	chr4	177922169	177923436	+
Merged-chr4-177928501-3	chr4	177927683	177929320	+
Merged-chr6-42326297-3	chr6	42325749	42326846	+
Merged-chr6-43806425-3	chr6	43805881	43806969	+
Merged-chr4-183218801-3	chr4	183218170	183219433	+
Merged-chr6-44420731-3	chr6	44420194	44421268	+
Merged-chr6-44460071-3	chr6	44459366	44460776	+
Merged-chr4-184270073-3	chr4	184269307	184270840	+
Merged-chr4-184391074-3	chr4	184390385	184391763	+
Merged-chr4-185322051-3	chr4	185321227	185322875	+
Merged-chr14-69454472-3	chr14	69453922	69455022	+
Merged-chr14-69562148-3	chr14	69561527	69562770	+
Merged-chr14-70010522-3	chr14	70009938	70011106	+
Merged-chr14-70110843-3	chr14	70110298	70111389	+
Merged-chr14-71609173-3	chr14	71608609	71609737	+
Merged-chr14-72087848-3	chr14	72086986	72088710	+
Merged-chr14-73131629-3	chr14	73131104	73132155	+
Merged-chr14-73145316-3	chr14	73144547	73146085	+
Merged-chr14-73211613-3	chr14	73211002	73212225	+
Merged-chr14-73893942-3	chr14	73893190	73894694	+
Merged-chr14-74210426-3	chr14	74209709	74211144	+
Merged-chr14-75042493-3	chr14	75041765	75043221	+
Merged-chr14-75060854-3	chr14	75059890	75061818	+
Merged-chr14-75447566-3	chr14	75446909	75448223	+
Merged-chr14-75510126-3	chr14	75509470	75510782	+
Merged-chr14-76169161-3	chr14	76168566	76169756	+
Merged-chr14-76333397-3	chr14	76332760	76334034	+
Merged-chr14-77387800-3	chr14	77387218	77388382	+
Merged-chr8-61368085-3	chr8	61367505	61368665	+
Merged-chr14-78060276-3	chr14	78059724	78060828	+
Merged-chr8-67468308-3	chr8	67467435	67469181	+
Merged-chr2-45417747-3	chr2	45417220	45418274	+
Merged-chr2-45467024-3	chr2	45466519	45467529	+
Merged-chr2-45516636-3	chr2	45516006	45517266	+
Merged-chr8-75674131-3	chr8	75673181	75675082	+
Merged-chr8-77162763-3	chr8	77162116	77163411	+
Merged-chr2-45581498-3	chr2	45580766	45582231	+
Merged-chr2-45823541-3	chr2	45822877	45824206	+
Merged-chr2-46975848-3	chr2	46975308	46976389	+
Merged-chr2-47063535-3	chr2	47063007	47064064	+
Merged-chr2-47106574-3	chr2	47106003	47107146	+
Merged-chr2-47263786-3	chr2	47263094	47264478	+
Merged-chr2-47284819-3	chr2	47284006	47285633	+
Merged-chr2-47299508-3	chr2	47298808	47300209	+
Merged-chr2-47451091-3	chr2	47450252	47451930	+
Merged-chr16-80266440-3	chr16	80265899	80266981	+
Merged-chr2-47515937-3	chr2	47515422	47516453	+
Merged-chr2-47549218-3	chr2	47548396	47550041	+
Merged-chr2-47588116-3	chr2	47587513	47588720	+
Merged-chr2-47729277-3	chr2	47728592	47729962	+
Merged-chr16-81458662-3	chr16	81458147	81459177	+
Merged-chr16-81521886-3	chr16	81521079	81522694	+
Merged-chr16-81585548-3	chr16	81584718	81586378	+
Merged-chr16-81791033-3	chr16	81790519	81791547	+
Merged-chr2-48948575-3	chr2	48948056	48949094	+
Merged-chr2-48965763-3	chr2	48965152	48966375	+
Merged-chr16-82077252-3	chr16	82076423	82078081	+
Merged-chr16-82728218-3	chr16	82727648	82728789	+
Merged-chr2-53255216-3	chr2	53254637	53255796	+
Merged-chr16-84546451-3	chr16	84545708	84547195	+
Merged-chr2-53541221-3	chr2	53540707	53541735	+
Merged-chr2-53632501-3	chr2	53631797	53633205	+
Merged-chr16-85750337-3	chr16	85749384	85751290	+
Merged-chr16-86340803-3	chr16	86340238	86341369	+
Merged-chr2-54773358-3	chr2	54772724	54773992	+
Merged-chr16-86425865-3	chr16	86425145	86426585	+
Merged-chr16-86710001-3	chr16	86709275	86710727	+
Merged-chr16-86934046-3	chr16	86933395	86934698	+
Merged-chr16-87409793-3	chr16	87409174	87410412	+
Merged-chr16-88386447-3	chr16	88385570	88387324	+
Merged-chr16-89391208-3	chr16	89390237	89392180	+
Merged-chr10-78142618-3	chr10	78141819	78143417	+
Merged-chr16-89477495-3	chr16	89476702	89478288	+
Merged-chr10-79014436-3	chr10	79013928	79014945	+
Merged-chr10-79113876-3	chr10	79113081	79114671	+
Merged-chr10-79341331-3	chr10	79340518	79342144	+
Merged-chr10-79430202-3	chr10	79429646	79430759	+
Merged-chr10-80095088-3	chr10	80094469	80095707	+
Merged-chr10-81054130-3	chr10	81053401	81054859	+
Merged-chr10-81135271-3	chr10	81134728	81135814	+
Merged-chr10-81173151-3	chr10	81172473	81173830	+
Merged-chr10-81924858-3	chr10	81924289	81925428	+
Merged-chr10-82204307-3	chr10	82203345	82205269	+
Merged-chr10-82262421-3	chr10	82261578	82263265	+
Merged-chr10-84038103-3	chr10	84037557	84038650	+
Merged-chr10-84048114-3	chr10	84047463	84048765	+
Merged-chr10-86028862-3	chr10	86028319	86029406	+
Merged-chr10-88739139-3	chr10	88738399	88739880	+
Merged-chr10-89604762-3	chr10	89604144	89605380	+
Merged-chr10-89699320-3	chr10	89698509	89700131	+
Merged-chr10-89719994-3	chr10	89719358	89720630	+
Merged-chr10-89914713-3	chr10	89914166	89915260	+
Merged-chr4-75368716-3	chr4	75368162	75369271	+
Merged-chr4-75608393-3	chr4	75607882	75608904	+
Merged-chr10-90031001-3	chr10	90030432	90031571	+
Merged-chr4-77685480-3	chr4	77684849	77686112	+
Merged-chr4-77932020-3	chr4	77931394	77932646	+
Merged-chr4-81229823-3	chr4	81229232	81230415	+
Merged-chr18-72552593-3	chr18	72552009	72553178	+
Merged-chr18-72658544-3	chr18	72657899	72659190	+
Merged-chr4-83666674-3	chr4	83665839	83667510	+
Merged-chr4-84475790-3	chr4	84475042	84476538	+
Merged-chr18-73294189-3	chr18	73293572	73294806	+
Merged-chr4-85310657-3	chr4	85310119	85311196	+
Merged-chr4-85735935-3	chr4	85735200	85736671	+
Merged-chr4-85773424-3	chr4	85772924	85773925	+
Merged-chr18-76591913-3	chr18	76591245	76592582	+
Merged-chr18-76634474-3	chr18	76633823	76635126	+
Merged-chr4-87959119-3	chr4	87958457	87959782	+
Merged-chr18-77721664-3	chr18	77720748	77722580	+
Merged-chr4-89099574-3	chr4	89099069	89100079	+
Merged-chr12-69905059-3	chr12	69904500	69905619	+
Merged-chr12-75571618-3	chr12	75570847	75572389	+
Merged-chr12-76179097-3	chr12	76178587	76179607	+
Merged-chr12-76256625-3	chr12	76256103	76257147	+
Merged-chr12-77497795-3	chr12	77497232	77498359	+
Merged-chr12-77513346-3	chr12	77512838	77513854	+
Merged-chr12-78685459-3	chr12	78684685	78686234	+
Merged-chr4-187579184-3	chr4	187578387	187579982	+
Merged-chr12-79816495-3	chr12	79815966	79817025	+
Merged-chr4-187702384-3	chr4	187701830	187702938	+
Merged-chr6-48079023-3	chr6	48078084	48079963	+
Merged-chr6-48396758-3	chr6	48396016	48397501	+
Merged-chr6-49522096-3	chr6	49521231	49522962	+
Merged-chr6-50331033-3	chr6	50330136	50331931	+
Merged-chr6-52476582-3	chr6	52476039	52477125	+
Merged-chr6-52910001-3	chr6	52909454	52910548	+
Merged-chr7-139363289-3	chr7	139362439	139364139	+
Merged-chr7-139734474-3	chr7	139733877	139735071	+
Merged-chr7-141725174-3	chr7	141724656	141725692	+
Merged-chr6-56585827-3	chr6	56585312	56586342	+
Merged-chr6-56730296-3	chr6	56729467	56731125	+
Merged-chr6-57297746-3	chr6	57297187	57298305	+
Merged-chr6-70628627-3	chr6	70627851	70629404	+
Merged-chr6-72044169-3	chr6	72043479	72044860	+
Merged-chr7-158613845-3	chr7	158613005	158614686	+
Merged-chr6-73495897-3	chr6	73495286	73496509	+
Merged-chr6-73570931-3	chr6	73570374	73571489	+
Merged-chr6-73944918-3	chr6	73943924	73945913	+
Merged-chr14-85905973-3	chr14	85905468	85906479	+
Merged-chr14-86041331-3	chr14	86040332	86042330	+
Merged-chr14-86057383-3	chr14	86056817	86057950	+
Merged-chr14-88344636-3	chr14	88343956	88345316	+
Merged-chr14-89467088-3	chr14	89466273	89467903	+
Merged-chr14-93725724-3	chr14	93725088	93726360	+
Merged-chr8-80578537-3	chr8	80578033	80579041	+
Merged-chr8-80999940-3	chr8	80999263	81000617	+
Merged-chr8-81940162-3	chr8	81939568	81940757	+
Merged-chr14-100088885-3	chr14	100088331	100089440	+
[truncated: 694 more rows]

## Sheet: U2OS_AE-H3K27ac+H3K4me1 in M
Peak ID	Chr	Start	End	Strand
Merged-chr10-15242000-3	chr10	15241369	15242763	+
Merged-chr1-27867873-3	chr1	27867279	27868421	+
Merged-chr15-70799002-3	chr15	70798455	70799596	+
Merged-chr1-85989893-3	chr1	85989250	85990465	+
Merged-chr3-50201693-3	chr3	50200725	50202427	+
Merged-chr12-109226294-3	chr12	109225184	109227100	+
Merged-chr20-30427457-3	chr20	30426646	30428580	+
Merged-chr5-172881935-3	chr5	172881309	172882689	+
Merged-chr1-86075417-3	chr1	86074632	86076487	+
Merged-chr1-205267437-3	chr1	205266418	205268197	+
Merged-chr6-142333176-3	chr6	142332652	142333724	+
Merged-chr10-122266403-3	chr10	122265801	122267107	+
Merged-chr5-10554126-3	chr5	10553583	10554714	+
Merged-chr22-27287204-3	chr22	27286653	27287807	+
Merged-chr10-80735500-3	chr10	80734770	80736115	+
Merged-chr3-111455872-3	chr3	111455269	111456424	+
Merged-chr17-40673447-3	chr17	40672906	40673968	+
Merged-chr5-157031789-3	chr5	157031225	157032418	+
Merged-chr1-98792132-3	chr1	98791548	98792801	+
Merged-chr18-10014976-3	chr18	10014301	10015827	+
Merged-chr4-159236553-3	chr4	159235920	159237120	+
Merged-chr12-56115987-3	chr12	56115265	56116598	+
Merged-chr2-99529787-3	chr2	99529273	99530295	+
Merged-chr3-172394439-3	chr3	172393319	172395249	+
Merged-chr2-21118037-3	chr2	21117391	21118610	+
Merged-chr1-56186913-3	chr1	56186338	56187563	+
Merged-chr3-114366466-3	chr3	114365811	114367276	+
Merged-chr1-15681087-3	chr1	15680484	15681793	+
Merged-chr15-41276351-3	chr15	41275699	41276928	+
Merged-chr10-112114942-3	chr10	112114345	112115638	+
Merged-chr14-50992011-3	chr14	50991473	50992588	+
Merged-chr12-52891405-3	chr12	52890747	52891985	+
Merged-chr10-89299644-3	chr10	89298910	89300612	+
Merged-chr1-55910926-3	chr1	55910193	55911543	+
Merged-chr1-162845548-3	chr1	162844512	162846316	+
Merged-chr5-37720834-3	chr5	37720312	37721378	+
Merged-chr17-13444857-3	chr17	13444273	13445399	+
Merged-chr20-39634823-3	chr20	39634191	39635588	+
Merged-chr8-96573567-3	chr8	96572988	96574225	+
Merged-chr15-87407830-3	chr15	87407016	87408487	+
Merged-chr16-11407847-3	chr16	11407333	11408355	+
Merged-chr3-46153603-3	chr3	46152853	46154228	+
Merged-chr17-16187741-3	chr17	16187233	16188258	+
Merged-chr3-123534101-3	chr3	123533368	123535068	+
Merged-chr1-183243979-3	chr1	183243290	183244859	+
Merged-chr12-94181153-3	chr12	94180535	94181890	+
Merged-chr19-13167607-3	chr19	13166867	13168587	+
Merged-chr10-118491858-3	chr10	118491356	118492362	+
Merged-chr1-113086321-3	chr1	113085783	113086899	+
Merged-chr15-72042558-3	chr15	72041791	72043593	+
Merged-chr7-41069655-3	chr7	41069129	41070169	+
Merged-chr4-169508103-3	chr4	169507574	169508663	+
Merged-chr17-39573613-3	chr17	39572878	39574584	+
Merged-chr10-91040444-3	chr10	91039899	91041036	+
Merged-chr9-5552589-3	chr9	5552082	5553103	+
Merged-chr7-97915242-3	chr7	97914145	97916041	+
Merged-chr3-115508146-3	chr3	115507524	115508890	+
Merged-chr3-99131312-3	chr3	99130739	99131959	+
Merged-chr8-143716763-3	chr8	143716107	143717575	+
Merged-chr4-13990117-3	chr4	13989616	13990619	+
Merged-chr17-48106243-3	chr17	48105588	48107055	+
Merged-chr16-55533019-3	chr16	55532262	55534034	+
Merged-chr19-42752650-3	chr19	42752035	42753382	+
Merged-chr12-5196323-3	chr12	5195782	5196905	+
Merged-chr7-29326818-3	chr7	29326088	29327434	+
Merged-chr18-20048726-3	chr18	20048074	20049303	+
Merged-chr1-201760272-3	chr1	201759741	201760834	+
Merged-chr3-149054518-3	chr3	149053759	149055537	+
Merged-chr10-54078155-3	chr10	54077615	54078737	+
Merged-chr7-2350174-3	chr7	2349628	2350698	+
Merged-chr1-223961098-3	chr1	223960587	223961622	+
Merged-chr19-45928483-3	chr19	45927744	45929463	+
Merged-chr2-65888412-3	chr2	65887484	65889126	+
Merged-chr8-18577741-3	chr8	18577091	18578316	+
Merged-chr6-155476743-3	chr6	155476053	155477625	+
Merged-chr1-17496522-3	chr1	17496020	17497024	+
Merged-chr10-74092249-3	chr10	74091547	74092850	+
Merged-chr5-173660273-3	chr5	173659644	173661033	+
Merged-chr22-37826939-3	chr22	37825935	37827691	+
Merged-chr8-33073480-3	chr8	33072726	33074107	+
Merged-chr15-75399341-3	chr15	75398683	75399920	+
Merged-chr18-77329395-3	chr18	77328616	77330035	+
Merged-chr12-5487078-3	chr12	5486578	5487580	+
Merged-chr15-101227690-3	chr15	101226902	101228334	+
Merged-chr8-79434493-3	chr8	79433442	79435269	+
Merged-chr11-94483081-3	chr11	94482231	94483756	+
Merged-chr2-227341910-3	chr2	227341275	227342478	+
Merged-chr8-134047630-3	chr8	134047024	134048183	+
Merged-chr2-166019664-3	chr2	166019116	166020260	+
Merged-chr5-111337274-3	chr5	111336690	111337942	+
Merged-chr13-51165613-3	chr13	51164666	51166337	+
Merged-chr16-48159588-3	chr16	48158557	48160354	+
Merged-chr3-58548797-3	chr3	58548244	58549403	+
Merged-chr17-1016018-3	chr17	1014910	1016823	+
Merged-chr12-65019170-3	chr12	65018461	65020089	+
Merged-chr3-110530888-3	chr3	110530361	110531442	+
Merged-chr3-169246005-3	chr3	169245361	169246578	+
Merged-chr19-47679946-3	chr19	47679313	47680714	+
Merged-chr10-76986266-3	chr10	76985483	76987333	+
Merged-chr16-86698925-3	chr16	86698379	86699517	+
Merged-chr8-127387685-3	chr8	127387096	127388230	+
Merged-chr1-79299523-3	chr1	79298977	79300116	+
Merged-chr3-112393245-3	chr3	112392637	112393800	+
Merged-chr11-65045398-3	chr11	65044834	65045931	+
Merged-chr12-110388219-3	chr12	110387714	110388731	+
Merged-chr7-142508180-3	chr7	142507632	142508704	+
Merged-chrX-45481345-3	chrX	45480787	45481961	+
Merged-chr6-108972997-3	chr6	108972326	108973839	+
Merged-chr1-244089438-3	chr1	244088793	244090011	+
Merged-chr10-33296287-3	chr10	33295640	33297083	+
Merged-chr4-120652761-3	chr4	120652198	120653388	+
Merged-chr20-25293418-3	chr20	25292703	25294026	+
Merged-chr10-63992270-3	chr10	63991675	63992818	+
Merged-chr15-67491381-3	chr15	67490871	67491901	+
Merged-chr1-246304051-3	chr1	246303469	246304717	+
Merged-chr12-1552985-3	chr12	1552321	1553814	+
Merged-chr12-53683282-3	chr12	53682759	53683830	+
Merged-chr10-21689292-3	chr10	21688635	21690108	+
Merged-chr11-69050490-3	chr11	69049800	69051085	+
Merged-chr4-122611984-3	chr4	122611192	122613070	+
Merged-chr3-114216822-3	chr3	114216308	114217352	+
Merged-chr2-65063394-3	chr2	65062705	65063989	+
Merged-chr18-57623278-3	chr18	57622635	57624065	+
Merged-chr13-113377131-3	chr13	113376549	113377797	+
Merged-chr1-154393919-3	chr1	154392938	154394660	+
Merged-chr4-79484768-3	chr4	79484120	79485566	+
Merged-chr12-96198693-3	chr12	96198108	96199363	+
Merged-chr3-170447015-3	chr3	170446240	170448067	+
Merged-chr15-29966042-3	chr15	29965485	29966571	+
Merged-chr7-80412372-3	chr7	80411814	80412902	+
Merged-chr2-100424770-3	chr2	100424222	100425294	+
Merged-chr5-57482301-3	chr5	57481751	57482827	+
Merged-chr10-44385655-3	chr10	44385134	44386197	+
Merged-chr1-33563950-3	chr1	33563444	33564454	+
Merged-chr7-76051727-3	chr7	76050836	76052423	+
Merged-chr18-33933259-3	chr18	33932700	33933878	+
Merged-chr6-113881591-3	chr6	113880915	113882179	+
Merged-chr2-225966794-3	chr2	225966235	225967414	+
Merged-chr16-10428518-3	chr16	10427978	10429098	+
Merged-chr22-30412025-3	chr22	30411431	30412573	+
Merged-chr8-140970361-3	chr8	140969837	140970873	+
Merged-chr5-136705628-3	chr5	136705026	136706332	+
Merged-chr14-105441117-3	chr14	105440410	105442033	+
Merged-chr6-16727505-3	chr6	16726649	16728183	+
Merged-chr16-86982062-3	chr16	86981509	86982668	+
Merged-chr19-11251844-3	chr19	11251332	11252369	+
Merged-chr15-100653891-3	chr15	100653362	100654451	+
Merged-chr2-19322737-3	chr2	19322122	19323468	+
Merged-chr18-19861265-3	chr18	19860589	19861853	+
Merged-chr2-57408419-3	chr2	57407826	57409105	+
Merged-chr5-111072232-3	chr5	111071549	111072824	+
Merged-chr20-39192787-3	chr20	39192271	39193319	+
Merged-chr6-29219058-3	chr6	29218386	29219904	+
Merged-chr19-35653435-3	chr19	35652554	35654126	+
Merged-chr13-33807006-3	chr13	33806413	33807692	+
Merged-chr6-111910590-3	chr6	111910067	111911136	+
Merged-chr9-72648478-3	chr9	72647409	72649263	+
Merged-chr6-100746949-3	chr6	100746423	100747462	+
Merged-chr8-38894540-3	chr8	38893885	38895350	+
Merged-chr11-69234052-3	chr11	69233510	69234636	+
Merged-chr10-72016120-3	chr10	72015319	72016771	+
Merged-chr2-106671799-3	chr2	106671191	106672354	+
Merged-chr3-170524483-3	chr3	170523703	170525123	+
Merged-chr1-240475644-3	chr1	240475108	240476218	+
Merged-chr1-33463632-3	chr1	33462812	33464293	+
Merged-chr2-235198240-3	chr2	235197647	235198928	+
Merged-chr6-74292149-3	chr6	74291612	74292723	+
Merged-chr18-21644202-3	chr18	21643684	21644739	+
Merged-chr19-13146347-3	chr19	13145784	13146879	+
Merged-chr13-76289290-3	chr13	76288672	76290027	+
Merged-chr3-123322616-3	chr3	123322029	123323292	+
Merged-chr16-13400967-3	chr16	13400394	13401614	+
Merged-chr2-192499648-3	chr2	192498836	192500772	+
Merged-chr1-240407750-3	chr1	240407143	240408465	+
Merged-chr6-15475604-3	chr6	15475023	15476145	+
Merged-chr1-77978530-3	chr1	77977990	77979112	+
Merged-chr18-13798800-3	chr18	13798165	13799368	+
Merged-chr4-84775098-3	chr4	84774564	84775668	+
Merged-chr3-43809433-3	chr3	43808923	43809938	+
Merged-chr5-180672426-3	chr5	180671824	180673131	+
Merged-chr8-97937927-3	chr8	97937201	97938541	+
Merged-chr18-46521790-3	chr18	46521173	46522525	+
Merged-chr5-95592489-3	chr5	95591940	95593089	+
Merged-chr1-36836836-3	chr1	36835770	36837619	+
Merged-chr14-49975167-3	chr14	49974150	49975926	+
Merged-chr6-158450624-3	chr6	158450068	158451237	+
Merged-chr6-39174576-3	chr6	39173900	39175164	+
Merged-chr21-34754587-3	chr21	34754062	34755100	+
Merged-chr1-163139414-3	chr1	163138902	163139938	+
Merged-chr6-56392715-3	chr6	56392077	56393284	+
Merged-chr18-70516785-3	chr18	70516157	70517350	+
Merged-chr12-101414082-3	chr12	101413490	101414629	+
Merged-chr3-124511838-3	chr3	124510996	124512509	+
Merged-chr17-57070966-3	chr17	57070412	57071574	+
Merged-chr6-113770115-3	chr6	113769309	113770769	+
Merged-chr12-109197434-3	chr12	109196695	109198413	+
Merged-chr9-123458289-3	chr9	123457624	123459119	+
Merged-chr5-146785522-3	chr5	146784642	146786213	+
Merged-chr3-48634733-3	chr3	48634121	48635289	+
Merged-chr9-6565443-3	chr9	6564836	6566158	+
Merged-chr20-35923777-3	chr20	35923131	35924569	+
Merged-chr1-64507017-3	chr1	64506493	64507567	+
Merged-chr15-71588830-3	chr15	71588200	71589396	+
Merged-chr19-14619154-3	chr19	14618644	14619675	+
Merged-chr8-96816970-3	chr8	96816328	96817541	+
Merged-chr18-13222066-3	chr18	13221368	13222964	+
Merged-chr15-49151030-3	chr15	49150490	49151611	+
Merged-chr2-238108140-3	chr2	238107572	238108674	+
Merged-chr6-11613165-3	chr6	11612474	11614048	+
Merged-chr3-81775372-3	chr3	81774645	81776328	+
Merged-chr1-42181074-3	chr1	42180449	42181824	+
Merged-chr18-13449942-3	chr18	13449245	13450836	+
Merged-chr9-132177719-3	chr9	132177110	132178274	+
Merged-chr5-4386019-3	chr5	4385427	4386566	+
Merged-chr5-34533189-3	chr5	34532426	34533821	+
Merged-chr11-33692034-3	chr11	33691362	33692880	+
Merged-chr5-68795412-3	chr5	68794714	68796309	+
Merged-chr9-118356919-3	chr9	118356409	118357440	+
Merged-chr11-10348645-3	chr11	10348107	10349221	+
Merged-chr14-65102138-3	chr14	65101465	65102725	+
Merged-chr2-218234496-3	chr2	218233851	218235069	+
Merged-chr4-176341820-3	chr4	176341130	176342415	+
Merged-chr5-94927690-3	chr5	94927119	94928333	+
Merged-chr10-3851302-3	chr10	3850270	3852068	+
Merged-chr15-38558353-3	chr15	38557661	38559237	+
Merged-chr4-141345992-3	chr4	141345194	141347088	+
Merged-chr3-58371299-3	chr3	58370792	58371813	+
Merged-chr6-149351949-3	chr6	149351375	149352599	+
Merged-chr3-104995145-3	chr3	104994585	104995675	+
Merged-chr1-235095968-3	chr1	235095459	235096486	+
Merged-chr2-120246784-3	chr2	120246214	120247319	+
Merged-chr4-148024470-3	chr4	148023964	148024982	+
Merged-chr2-19171277-3	chr2	19170441	19171945	+
Merged-chr7-73309720-3	chr7	73309211	73310238	+
Merged-chr20-42473557-3	chr20	42472954	42474109	+
Merged-chr4-24856054-3	chr4	24855286	24856689	+
Merged-chr2-237681596-3	chr2	237680677	237682306	+
Merged-chr18-53866863-3	chr18	53866303	53867394	+
Merged-chr12-50639125-3	chr12	50638578	50639720	+
Merged-chr10-115785258-3	chr10	115784734	115785808	+
Merged-chr13-114521425-3	chr13	114520556	114522110	+
Merged-chr6-16709523-3	chr6	16708927	16710216	+
Merged-chr4-95409861-3	chr4	95409107	95410869	+
Merged-chr11-106913738-3	chr11	106913187	106914342	+
Merged-chr19-28805572-3	chr19	28804990	28806237	+
Merged-chr19-4392607-3	chr19	4391629	4393346	+
Merged-chr8-102037249-3	chr8	102036722	102037803	+
Merged-chr15-40358612-3	chr15	40358039	40359149	+
Merged-chr4-77469799-3	chr4	77469001	77470448	+
Merged-chr22-42065614-3	chr22	42064969	42066187	+
Merged-chr1-59055228-3	chr1	59054581	59055802	+
Merged-chr12-56323859-3	chr12	56323212	56324654	+
Merged-chr20-10492062-3	chr20	10491508	10492671	+
Merged-chr16-2888298-3	chr16	2887755	2888885	+
Merged-chr7-73689761-3	chr7	73689228	73690329	+
Merged-chr1-32055782-3	chr1	32055187	32056330	+
Merged-chr1-172224315-3	chr1	172223561	172224942	+
Merged-chr3-105119091-3	chr3	105118573	105119601	+
Merged-chr7-129494857-3	chr7	129494090	129495491	+
Merged-chr20-36702852-3	chr20	36702196	36703664	+
Merged-chr5-136480866-3	chr5	136480302	136481399	+
Merged-chr21-37580055-3	chr21	37579526	37580570	+
Merged-chrX-21948444-3	chrX	21947938	21948948	+
Merged-chr10-33505081-3	chr10	33504298	33505723	+
Merged-chr19-45956174-3	chr19	45955649	45956724	+
Merged-chr8-79448244-3	chr8	79447728	79448752	+
Merged-chrY-13451210-3	chrY	13450500	13451815	+
Merged-chr1-225948995-3	chr1	225948449	225949519	+
Merged-chr2-150847889-3	chr2	150847312	150848545	+
Merged-chr16-57926878-3	chr16	57926320	57927408	+
Merged-chr4-13907311-3	chr4	13906637	13908161	+
Merged-chr1-33169872-3	chr1	33169204	33170456	+
Merged-chr1-33456621-3	chr1	33456076	33457213	+
Merged-chr2-72341618-3	chr2	72341066	72342145	+
Merged-chr10-77270430-3	chr10	77269883	77271025	+
Merged-chr6-121840917-3	chr6	121840131	121841560	+
Merged-chr1-12659765-3	chr1	12659165	12660315	+
Merged-chr2-20420618-3	chr2	20419820	20421715	+
Merged-chr12-104994406-3	chr12	104993890	104994914	+
Merged-chr2-192730399-3	chr2	192729518	192731090	+
Merged-chr4-47350232-3	chr4	47349666	47350766	+
Merged-chr3-42075925-3	chr3	42075023	42076627	+
Merged-chr15-44327623-3	chr15	44326712	44328329	+
Merged-chr6-14274159-3	chr6	14273453	14274763	+
Merged-chrX-16843387-3	chrX	16842858	16843947	+
Merged-chr16-80209560-3	chr16	80209004	80210172	+
Merged-chr10-13906372-3	chr10	13905735	13907147	+
Merged-chr16-73086899-3	chr16	73086193	73087813	+
Merged-chr12-54616031-3	chr12	54615503	54616545	+
Merged-chr22-36940232-3	chr22	36939417	36940890	+
Merged-chr4-30757523-3	chr4	30756949	30758061	+
Merged-chr21-27309101-3	chr21	27308168	27309818	+
Merged-chr3-57190821-3	chr3	57190079	57191807	+
Merged-chr4-185651731-3	chr4	185651032	185652631	+
Merged-chr19-43242163-3	chr19	43241593	43242804	+
Merged-chr10-60197049-3	chr10	60196411	60197619	+
Merged-chr13-85006111-3	chr13	85005435	85006963	+
Merged-chr10-31323424-3	chr10	31322418	31324178	+
Merged-chr2-112418912-3	chr2	112418120	112419558	+
Merged-chr5-167342445-3	chr5	167341921	167342994	+
Merged-chr12-88812568-3	chr12	88811911	88813384	+
Merged-chr13-25076596-3	chr13	25076041	25077124	+
Merged-chr9-102194936-3	chr9	102194380	102195548	+
Merged-chrX-13416087-3	chrX	13415567	13416598	+
Merged-chr20-51561624-3	chr20	51560929	51562222	+
Merged-chr4-15694277-3	chr4	15693590	15695153	+
Merged-chr10-104574823-3	chr10	104574092	104575785	+
Merged-chr12-95698417-3	chr12	95697761	95699229	+
Merged-chr3-45196141-3	chr3	45195636	45196651	+
Merged-chr5-112355804-3	chr5	112355276	112356318	+
Merged-chr5-61262650-3	chr5	61262029	61263211	+
Merged-chr4-124706272-3	chr4	124705769	124706780	+
Merged-chr21-45008291-3	chr21	45007598	45008888	+
Merged-chr4-10705644-3	chr4	10705108	10706162	+
Merged-chr12-110462290-3	chr12	110461682	110463007	+
Merged-chr15-87698392-3	chr15	87697888	87698900	+
Merged-chr4-108202734-3	chr4	108202158	108203387	+
Merged-chr15-58166491-3	chr15	58165946	58167082	+
Merged-chr7-41861209-3	chr7	41860665	41861797	+
Merged-chr3-52485309-3	chr3	52484734	52485961	+
Merged-chr11-109930508-3	chr11	109929752	109931522	+
Merged-chr6-37548607-3	chr6	37547787	37549267	+
Merged-chr1-202547369-3	chr1	202546610	202548388	+
Merged-chr4-123586534-3	chr4	123585882	123587110	+
Merged-chr9-72636338-3	chr9	72635728	72637058	+
Merged-chr3-182043117-3	chr3	182042454	182043699	+
Merged-chr9-35758017-3	chr9	35757501	35758550	+
Merged-chr2-150590052-3	chr2	150589443	150590771	+
Merged-chr11-62195971-3	chr11	62195239	62196588	+
Merged-chr1-207415923-3	chr1	207415380	207416445	+
Merged-chr11-47436702-3	chr11	47435923	47437761	+
Merged-chr16-77248641-3	chr16	77248139	77249143	+
Merged-chr14-91695672-3	chr14	91695166	91696184	+
Merged-chr2-222863159-3	chr2	222862609	222863761	+
Merged-chr5-114910490-3	chr5	114909724	114911522	+
Merged-chr2-42845903-3	chr2	42845375	42846418	+
Merged-chr1-88419995-3	chr1	88419380	88420726	+
Merged-chr1-86091958-3	chr1	86091035	86092670	+
Merged-chr5-175238847-3	chr5	175237997	175239522	+
Merged-chr10-3893217-3	chr10	3892566	3894021	+
Merged-chr10-104929721-3	chr10	104929154	104930355	+
Merged-chr1-201873241-3	chr1	201872660	201873905	+
Merged-chr2-46190282-3	chr2	46189712	46190923	+
Merged-chr11-90200137-3	chr11	90199438	90201037	+
Merged-chr5-125688287-3	chr5	125687771	125688821	+
Merged-chr10-97024290-3	chr10	97023775	97024798	+
Merged-chr3-165183532-3	chr3	165182875	165184347	+
Merged-chr10-91090130-3	chr10	91089612	91090640	+
Merged-chr8-124531366-3	chr8	124530755	124532088	+
Merged-chr22-38616345-3	chr22	38615426	38617055	+
Merged-chr11-94827056-3	chr11	94826011	94827829	+
Merged-chr20-33850354-3	chr20	33849736	33851092	+
Merged-chr1-163054681-3	chr1	163053893	163055325	+
Merged-chr6-16321259-3	chr6	16320752	16321774	+
Merged-chr16-89490879-3	chr16	89490313	89491413	+
Merged-chr4-53691282-3	chr4	53690678	53691834	+
Merged-chr12-25016149-3	chr12	25015374	25016787	+
Merged-chr4-174135919-3	chr4	174135343	174136572	+
Merged-chr11-125982779-3	chr11	125982266	125983307	+
Merged-chr13-24367205-3	chr13	24366577	24367961	+
Merged-chr17-13252463-3	chr17	13251879	13253005	+
Merged-chr10-3934078-3	chr10	3933066	3934834	+
Merged-chr7-4782265-3	chr7	4781678	4782940	+
Merged-chr3-124564578-3	chr3	124563689	124565273	+
Merged-chr7-139433400-3	chr7	139432550	139434076	+
Merged-chr7-151453039-3	chr7	151452127	151453745	+
Merged-chr1-16584626-3	chr1	16584072	16585236	+
Merged-chr2-68097155-3	chr2	68096492	68097982	+
Merged-chr2-208096121-3	chr2	208095512	208096840	+
Merged-chr19-48247164-3	chr19	48246388	48248217	+
Merged-chr6-140364136-3	chr6	140363581	140364664	+
Merged-chr11-94660781-3	chr11	94660214	94661416	+
Merged-chr2-202279549-3	chr2	202279028	202280092	+
Merged-chr2-88956759-3	chr2	88956142	88957495	+
Merged-chr2-101975020-3	chr2	101974367	101975828	+
Merged-chr14-65646216-3	chr14	65645714	65646721	+
Merged-chr2-216593744-3	chr2	216593094	216594320	+
Merged-chr7-92196806-3	chr7	92196032	92197443	+
Merged-chr9-89828772-3	chr9	89828174	89829470	+
Merged-chr1-25119051-3	chr1	25118302	25120049	+
Merged-chr13-31294177-3	chr13	31293210	31294911	+
Merged-chr15-70768970-3	chr15	70767934	70769738	+
Merged-chr20-57119483-3	chr20	57118568	57120191	+
Merged-chr13-45391549-3	chr13	45390837	45392474	+
Merged-chr6-1480312-3	chr6	1479767	1480902	+
Merged-chr5-2657164-3	chr5	2656436	2658122	+
Merged-chr9-128445794-3	chr9	128445250	128446316	+
Merged-chr1-115724646-3	chr1	115723976	115725231	+
Merged-chr1-233246452-3	chr1	233245860	233247136	+
Merged-chr9-113740082-3	chr9	113739554	113740639	+
Merged-chr6-4058517-3	chr6	4057843	4059105	+
Merged-chr1-230962085-3	chr1	230961329	230962713	+
Merged-chr12-57558045-3	chr12	57557255	57559127	+
Merged-chr2-225086206-3	chr2	225085525	225086797	+
Merged-chr11-88135283-3	chr11	88134552	88135899	+
Merged-chr6-140860785-3	chr6	140860155	140861350	+
Merged-chr1-155862064-3	chr1	155861432	155862631	+
Merged-chr2-128164448-3	chr2	128163781	128165032	+
Merged-chr19-11489094-3	chr19	11488297	11490189	+
Merged-chr8-66644569-3	chr8	66643883	66645162	+
Merged-chr7-140324992-3	chr7	140324460	140325557	+
Merged-chr2-225009558-3	chr2	225008798	225010188	+
Merged-chr6-135231716-3	chr6	135231197	135232255	+
Merged-chr13-110997746-3	chr13	110997080	110998579	+
Merged-chr10-74872537-3	chr10	74872012	74873050	+
Merged-chr6-125423239-3	chr6	125422731	125423743	+
Merged-chr16-56331610-3	chr16	56330961	56332409	+
Merged-chr2-20504105-3	chr2	20503553	20504710	+
Merged-chr2-8748771-3	chr2	8747684	8749565	+
Merged-chr16-65695970-3	chr16	65695442	65696526	+
Merged-chr6-3911717-3	chr6	3911045	3912563	+
Merged-chr2-46164887-3	chr2	46164377	46165407	+
Merged-chr3-4103358-3	chr3	4102809	4103883	+
Merged-chr9-4261285-3	chr9	4260707	4261943	+
Merged-chr6-152593233-3	chr6	152592405	152593897	+
Merged-chr8-141311788-3	chr8	141311215	141312434	+
Merged-chr16-87237604-3	chr16	87237080	87238153	+
Merged-chr9-82227541-3	chr9	82226739	82228192	+
Merged-chr2-18117248-3	chr2	18116650	18117945	+
Merged-chr5-167069101-3	chr5	167068418	167069693	+
Merged-chr12-125228565-3	chr12	125227824	125229548	+
Merged-chr11-123031173-3	chr11	123030506	123031757	+
Merged-chr10-97005263-3	chr10	97004621	97005835	+
Merged-chr3-14401507-3	chr3	14400983	14402056	+
Merged-chr3-16054151-3	chr3	16053622	16054709	+
Merged-chr2-69360487-3	chr2	69359967	69361029	+
Merged-chr9-36922980-3	chr9	36922352	36923736	+
Merged-chr18-28067687-3	chr18	28067135	28068291	+
Merged-chr12-80437158-3	chr12	80436656	80437663	+
Merged-chr9-36162922-3	chr9	36162231	36163518	+
Merged-chr8-41093377-3	chr8	41092775	41094083	+
Merged-chr2-228682879-3	chr2	228682180	228683778	+
Merged-chr8-98001208-3	chr8	98000691	98001717	+
Merged-chr2-72023149-3	chr2	72022468	72024011	+
Merged-chr7-28448947-3	chr7	28447971	28449685	+
Merged-chr3-111387279-3	chr3	111386731	111387804	+
Merged-chr1-45096689-3	chr1	45095723	45097422	+
Merged-chr16-69477537-3	chr16	69477010	69478093	+
Merged-chr11-87137498-3	chr11	87136382	87138307	+
Merged-chr1-185410019-3	chr1	185409485	185410588	+
Merged-chr11-40467248-3	chr11	40466630	40467986	+
Merged-chr10-60615382-3	chr10	60614838	60615905	+
Merged-chr10-4767135-3	chr10	4766621	4767663	+
Merged-chr10-13896192-3	chr10	13895672	13896733	+
Merged-chr17-29955834-3	chr17	29955230	29956387	+
Merged-chr9-3962617-3	chr9	3961749	3963302	+
Merged-chr1-8470989-3	chr1	8470246	8471976	+
Merged-chr14-70747208-3	chr14	70746650	70747738	+
Merged-chr8-98994807-3	chr8	98994238	98995446	+
Merged-chr14-51926269-3	chr14	51925359	51926975	+
Merged-chr10-10826849-3	chr10	10826235	10827407	+
Merged-chr15-85948749-3	chr15	85948115	85949519	+
Merged-chrX-13448559-3	chrX	13447983	13449097	+
Merged-chr20-52500852-3	chr20	52500092	52501483	+
Merged-chr12-57272722-3	chr12	57272058	57273304	+
Merged-chr7-46231182-3	chr7	46230507	46231770	+
Merged-chr4-13969637-3	chr4	13969135	13970143	+
Merged-chr4-141639561-3	chr4	141639055	141640074	+
Merged-chr18-46429965-3	chr18	46429453	46430490	+
Merged-chr1-201690632-3	chr1	201689730	201691334	+
Merged-chr6-3805620-3	chr6	3804738	3806311	+
Merged-chr1-150163062-3	chr1	150162310	150163688	+
Merged-chr9-80366604-3	chr9	80366028	80367142	+
Merged-chr8-38696819-3	chr8	38696220	38697369	+
Merged-chr4-165361221-3	chr4	165360332	165361916	+
Merged-chr18-65094656-3	chr18	65094072	65095325	+
Merged-chr8-18863161-3	chr8	18862439	18863772	+
Merged-chr4-184414407-3	chr4	184413878	184414922	+
Merged-chr9-28234849-3	chr9	28234326	28235395	+
Merged-chr14-34035908-3	chr14	34035172	34036527	+
Merged-chr1-242989359-3	chr1	242988789	242989895	+
Merged-chr3-73239370-3	chr3	73238829	73239953	+
Merged-chr2-10796738-3	chr2	10796144	10797427	+
Merged-chr1-8260197-3	chr1	8259629	8260833	+
Merged-chr13-109799438-3	chr13	109798937	109799941	+
Merged-chr2-71697862-3	chr2	71697351	71698386	+
Merged-chr3-137799656-3	chr3	137799141	137800164	+
Merged-chr19-28501034-3	chr19	28500356	28501623	+
Merged-chr14-58215162-3	chr14	58214648	58215691	+
Merged-chr9-116718333-3	chr9	116717591	116718955	+
Merged-chr11-130503598-3	chr11	130503035	130504225	+
Merged-chr9-92704263-3	chr9	92703491	92704899	+
Merged-chr4-39504578-3	chr4	39503972	39505131	+
Merged-chr20-39937667-3	chr20	39936977	39938549	+
Merged-chr1-179136507-3	chr1	179135638	179137192	+
Merged-chr20-30914634-3	chr20	30913940	30915231	+
Merged-chr6-33565751-3	chr6	33565109	33566322	+
Merged-chr5-40383873-3	chr5	40383358	40384381	+
Merged-chr19-28513062-3	chr19	28512423	28513840	+
Merged-chr16-69565247-3	chr16	69564653	69565936	+
Merged-chr11-9809193-3	chr11	9808307	9809887	+
Merged-chr18-60546833-3	chr18	60545941	60547530	+
Merged-chr1-9339121-3	chr1	9338472	9339696	+
Merged-chr15-88297290-3	chr15	88296212	88298079	+
Merged-chr17-985571-3	chr17	985061	986093	+
Merged-chr20-54995541-3	chr20	54994542	54996291	+
Merged-chr5-71219977-3	chr5	71219397	71220518	+
Merged-chr11-2199378-3	chr11	2198538	2200048	+
Merged-chr5-114894780-3	chr5	114894236	114895368	+
Merged-chr2-131584281-3	chr2	131583733	131584806	+
Merged-chr18-60529548-3	chr18	60528812	60530521	+
Merged-chr6-156745691-3	chr6	156745040	156746495	+
Merged-chr7-40187889-3	chr7	40187201	40188483	+
Merged-chr1-205286164-3	chr1	205285469	205287055	+
Merged-chr6-160181521-3	chr6	160180987	160182038	+
Merged-chr8-107220177-3	chr8	107219658	107220717	+
Merged-chr4-129274261-3	chr4	129273683	129274917	+
Merged-chr10-3088722-3	chr10	3088186	3089296	+
Merged-chr3-64226237-3	chr3	64225732	64226749	+
Merged-chr6-14037020-3	chr6	14036070	14037745	+
Merged-chr9-123493820-3	chr9	123493173	123494394	+
Merged-chr14-39699812-3	chr14	39699304	39700316	+
Merged-chr18-20807039-3	chr18	20806488	20807565	+
Merged-chr13-99096844-3	chr13	99096233	99097400	+
Merged-chr14-80050579-3	chr14	80049971	80051133	+
Merged-chr15-42785546-3	chr15	42785045	42786049	+
Merged-chr3-38876369-3	chr3	38875801	38876904	+
Merged-chr11-86643749-3	chr11	86643231	86644285	+
Merged-chr5-134580674-3	chr5	134580128	134581266	+
Merged-chr7-46584920-3	chr7	46584405	46585451	+
Merged-chr7-55175782-3	chr7	55175079	55176688	+
Merged-chr8-81962054-3	chr8	81961522	81962620	+
Merged-chr7-112630276-3	chr7	112629729	112630872	+
Merged-chr18-56248169-3	chr18	56247365	56249278	+
Merged-chr7-134304365-3	chr7	134303738	134305119	+
Merged-chr6-17931224-3	chr6	17930539	17931817	+
Merged-chr7-24924094-3	chr7	24923587	24924609	+
Merged-chr4-77509673-3	chr4	77508515	77510502	+
Merged-chr8-19085118-3	chr8	19084380	19085737	+
Merged-chr4-111789228-3	chr4	111788631	111789924	+
Merged-chr9-72513093-3	chr9	72512384	72513698	+
Merged-chr9-112015940-3	chr9	112015414	112016453	+
Merged-chr15-71372515-3	chr15	71371999	71373047	+
Merged-chr1-36601305-3	chr1	36600579	36601918	+
Merged-chr6-147135472-3	chr6	147134969	147135980	+
Merged-chr5-1792468-3	chr5	1791894	1793006	+
Merged-chr19-13840470-3	chr19	13839649	13841614	+
Merged-chr6-134025988-3	chr6	134025446	134026510	+
Merged-chr17-36186283-3	chr17	36185694	36186828	+
Merged-chr11-33470656-3	chr11	33469859	33471751	+
Merged-chr1-42678202-3	chr1	42677630	42678738	+
Merged-chr16-1770758-3	chr16	1770122	1771532	+
Merged-chr12-80177049-3	chr12	80176527	80177593	+
Merged-chr1-179201774-3	chr1	179200714	179202555	+
Merged-chr16-89650135-3	chr16	89649211	89650848	+
Merged-chr4-53067703-3	chr4	53067192	53068227	+
Merged-chr2-175480652-3	chr2	175480128	175481201	+
Merged-chr6-114014934-3	chr6	114014283	114015510	+
Merged-chr5-33120088-3	chr5	33119457	33120654	+
Merged-chr7-129649341-3	chr7	129648524	129650000	+
Merged-chr10-63553272-3	chr10	63552560	63554198	+
Merged-chr5-74936382-3	chr5	74935877	74936885	+
Merged-chr7-50903812-3	chr7	50903290	50904323	+
Merged-chr1-219484885-3	chr1	219484307	219485425	+
Merged-chr4-124751298-3	chr4	124750625	124752145	+
Merged-chr10-110966139-3	chr10	110965531	110966693	+
Merged-chr5-133582801-3	chr5	133582067	133583419	+
Merged-chr7-130694879-3	chr7	130694303	130695418	+
Merged-chr5-174808996-3	chr5	174808473	174809508	+
Merged-chr1-218635570-3	chr1	218635032	218636089	+
Merged-chr2-46559674-3	chr2	46558979	46560564	+
Merged-chr2-226943955-3	chr2	226943262	226944842	+
Merged-chr12-22438022-3	chr12	22437474	22438620	+
Merged-chrX-58111116-3	chrX	58110357	58111746	+
Merged-chr20-4491947-3	chr20	4491329	4492507	+
Merged-chr18-29091667-3	chr18	29090986	29092530	+
Merged-chr13-64009188-3	chr13	64008553	64009756	+
Merged-chr17-70460582-3	chr17	70459981	70461133	+
Merged-chr21-27526168-3	chr21	27525435	27527135	+
Merged-chr17-57406629-3	chr17	57405884	57407621	+
Merged-chr10-49833093-3	chr10	49832248	49833766	+
Merged-chr12-111356986-3	chr12	111356086	111357686	+
Merged-chr9-35771765-3	chr9	35771122	35772553	+
Merged-chr6-106486684-3	chr6	106486176	106487189	+
Merged-chr20-54834477-3	chr20	54833819	54835057	+
Merged-chr4-89551250-3	chr4	89550699	89551853	+
Merged-chr6-37061231-3	chr6	37060676	37061841	+
Merged-chr11-10398117-3	chr11	10397165	10398844	+
Merged-chr14-53835390-3	chr14	53834807	53835932	+
Merged-chr19-1101405-3	chr19	1100586	1102545	+
Merged-chr11-130545218-3	chr11	130544691	130545774	+
Merged-chr5-136678847-3	chr5	136677699	136679672	+
Merged-chr17-78533708-3	chr17	78532989	78534647	+
Merged-chr22-23862205-3	chr22	23861691	23862713	+
Merged-chr4-138230813-3	chr4	138230263	138231339	+
Merged-chr11-13160473-3	chr11	13159829	13161045	+
Merged-chr7-50893105-3	chr7	50892537	50893639	+
Merged-chr5-10469394-3	chr5	10468567	10470058	+
Merged-chr4-129524723-3	chr4	129523938	129525795	+
Merged-chr18-55396714-3	chr18	55395886	55397379	+
Merged-chr10-44356926-3	chr10	44356187	44357546	+
Merged-chr6-128528536-3	chr6	128527716	128529678	+
Merged-chr19-1178417-3	chr19	1177902	1178949	+
Merged-chr8-33885751-3	chr8	33884881	33886437	+
Merged-chr8-123022467-3	chr8	123021917	123022993	+
Merged-chr1-222565107-3	chr1	222564539	222565642	+
Merged-chr1-16247060-3	chr1	16246498	16247592	+
Merged-chr8-122822037-3	chr8	122821227	122823158	+
Merged-chr17-51702866-3	chr17	51702123	51703852	+
Merged-chr16-14493306-3	chr16	14492603	14493908	+
Merged-chr1-211687005-3	chr1	211686432	211687542	+
Merged-chr20-4529099-3	chr20	4528545	4529626	+
Merged-chr12-12335388-3	chr12	12334820	12336026	+
Merged-chr1-44494222-3	chr1	44493606	44494781	+
Merged-chr1-154416774-3	chr1	154416085	154417369	+
Merged-chr12-107773587-3	chr12	107772854	107774204	+
Merged-chr7-30510736-3	chr7	30510078	30511315	+
Merged-chr3-45859768-3	chr3	45859265	45860270	+
Merged-chr6-161858196-3	chr6	161857621	161858846	+
Merged-chr12-107741791-3	chr12	107741274	107742325	+
Merged-chr4-55363571-3	chr4	55363021	55364172	+
Merged-chr9-3864424-3	chr9	3863846	3864963	+
Merged-chr10-52363571-3	chr10	52362701	52364256	+
Merged-chr1-211764767-3	chr1	211764259	211765272	+
Merged-chr9-137540263-3	chr9	137539512	137541266	+
Merged-chr5-135052531-3	chr5	135051951	135053192	+
Merged-chr15-48926402-3	chr15	48925679	48927348	+
Merged-chr5-55644769-3	chr5	55644120	55645344	+
Merged-chr13-51266679-3	chr13	51266058	51267421	+
Merged-chr3-106484452-3	chr3	106483924	106485009	+
Merged-chr5-131834371-3	chr5	131833782	131835049	+
Merged-chr6-28135066-3	chr6	28134182	28135758	+
Merged-chr9-80616560-3	chr9	80615576	80617302	+
Merged-chr12-80947091-3	chr12	80946378	80948019	+
Merged-chr16-80060355-3	chr16	80059738	80061089	+
Merged-chr4-11702583-3	chr4	11701730	11703260	+
Merged-chr2-173972758-3	chr2	173972048	173973679	+
Merged-chr1-178500342-3	chr1	178499795	178500938	+
Merged-chr3-71167777-3	chr3	71166785	71168524	+
Merged-chr12-107855031-3	chr12	107854458	107855568	+
Merged-chr7-50600969-3	chr7	50600027	50601691	+
Merged-chr17-19232964-3	chr17	19232416	19233560	+
Merged-chr6-130072122-3	chr6	130071591	130072686	+
Merged-chr7-102477839-3	chr7	102477288	102478365	+
Merged-chr12-96159117-3	chr12	96158099	96159877	+
Merged-chr1-159850638-3	chr1	159849946	159851523	+
Merged-chr1-109358652-3	chr1	109358119	109359169	+
Merged-chr10-105251796-3	chr10	105251279	105252330	+
Merged-chr11-102114054-3	chr11	102113543	102114576	+
Merged-chr12-77029920-3	chr12	77029310	77030640	+
Merged-chr4-17067500-3	chr4	17066938	17068031	+
Merged-chr2-20112435-3	chr2	20111933	20112936	+
Merged-chr3-168761062-3	chr3	168760495	168761596	+
Merged-chr15-85504117-3	chr15	85503255	85504798	+
Merged-chr11-94882071-3	chr11	94881469	94882776	+
Merged-chr13-42680266-3	chr13	42679726	42680847	+
Merged-chr3-8669144-3	chr3	8668368	8669782	+
Merged-chr12-80054663-3	chr12	80054063	80055213	+
Merged-chr9-736841-3	chr9	736187	737419	+
Merged-chr4-85611646-3	chr4	85611106	85612228	+
Merged-chr20-46815896-3	chr20	46815131	46816529	+
Merged-chr15-59515416-3	chr15	59514482	59516134	+
Merged-chr15-56334143-3	chr15	56333627	56334675	+
Merged-chr9-21872391-3	chr9	21871714	21873245	+
Merged-chr13-92245189-3	chr13	92244681	92245705	+
Merged-chr10-116406920-3	chr10	116406307	116407477	+
Merged-chr17-48251929-3	chr17	48251245	48252521	+
Merged-chr13-99627405-3	chr13	99626785	99628145	+
Merged-chr2-208104577-3	chr2	208103545	208105343	+
Merged-chr1-11239192-3	chr1	11238619	11239729	+
Merged-chr2-86224500-3	chr2	86223894	86225212	+
Merged-chr13-106806089-3	chr13	106805502	106806765	+
Merged-chr22-23909730-3	chr22	23909183	23910326	+
Merged-chr9-113531374-3	chr9	113530311	113532156	+
Merged-chr5-54449693-3	chr5	54449100	54450380	+
Merged-chr1-246164593-3	chr1	246164074	246165131	+
Merged-chr8-71470478-3	chr8	71469952	71471032	+
Merged-chr3-13259777-3	chr3	13259056	13260720	+
Merged-chr15-52394363-3	chr15	52393843	52394873	+
Merged-chr8-115022905-3	chr8	115022057	115023579	+
Merged-chr6-34194921-3	chr6	34194415	34195435	+
Merged-chr13-77088762-3	chr13	77087660	77089564	+
Merged-chr14-65822002-3	chr14	65821398	65822554	+
Merged-chr1-153571046-3	chr1	153570294	153571672	+
Merged-chr5-174774258-3	chr5	174773484	174775308	+
Merged-chr10-126126966-3	chr10	126126433	126127533	+
Merged-chr17-47099586-3	chr17	47099038	47100183	+
Merged-chr3-25936684-3	chr3	25936126	25937302	+
Merged-chr4-186715077-3	chr4	186714402	186715927	+
Merged-chr20-33984754-3	chr20	33984225	33985269	+
Merged-chr6-138152008-3	chr6	138151251	138152637	+
Merged-chr7-12687353-3	chr7	12686837	12687862	+
Merged-chr17-1970633-3	chr17	1970119	1971162	+
Merged-chr7-17276621-3	chr7	17276089	17277137	+
Merged-chr17-67728829-3	chr17	67728016	67729957	+
Merged-chr12-106811261-3	chr12	106810695	106811794	+
Merged-chr8-129696164-3	chr8	129695658	129696676	+
Merged-chr12-76244914-3	chr12	76244248	76245747	+
Merged-chr19-37555256-3	chr19	37554606	37555831	+
Merged-chr10-78343053-3	chr10	78342532	78343597	+
Merged-chr4-174346673-3	chr4	174346128	174347264	+
Merged-chr6-33557691-3	chr6	33557029	33558516	+
Merged-chr8-64135328-3	chr8	64134803	64135880	+
Merged-chr1-43931834-3	chr1	43931023	43932490	+
Merged-chr10-98573421-3	chr10	98572817	98573973	+
Merged-chr8-23266961-3	chr8	23266378	23267628	+
Merged-chr7-116182513-3	chr7	116181585	116183228	+
Merged-chr4-90720831-3	chr4	90720021	90721951	+
Merged-chr3-56168283-3	chr3	56167559	56168895	+
Merged-chr9-99103727-3	chr9	99103184	99104314	+
Merged-chr19-49543513-3	chr19	49542896	49544072	+
Merged-chr11-8857931-3	chr11	8857373	8858460	+
Merged-chr7-46525919-3	chr7	46525374	46526510	+
Merged-chr17-72764409-3	chr17	72763824	72764952	+
Merged-chr5-143015738-3	chr5	143015092	143016530	+
Merged-chr2-236143960-3	chr2	236143267	236144847	+
Merged-chr11-86220973-3	chr11	86220159	86222101	+
Merged-chr11-33393087-3	chr11	33392579	33393604	+
Merged-chr22-26981910-3	chr22	26981062	26982585	+
Merged-chr19-51435612-3	chr19	51435063	51436137	+
Merged-chr2-64342283-3	chr2	64341446	64342952	+
Merged-chr21-36551467-3	chr21	36550591	36552155	+
Merged-chr9-124708174-3	chr9	124707641	124708691	+
Merged-chrX-10599531-3	chrX	10598970	10600155	+
Merged-chr13-72867280-3	chr13	72866138	72868102	+
Merged-chr2-121461284-3	chr2	121460704	121461946	+
Merged-chr3-9850576-3	chr3	9850049	9851132	+
Merged-chr3-123379313-3	chr3	123378413	123380013	+
Merged-chr4-150084400-3	chr4	150083853	150084924	+
Merged-chr8-116070249-3	chr8	116069707	116070835	+
Merged-chr16-70671239-3	chr16	70670710	70671754	+
Merged-chr1-227003549-3	chr1	227002969	227004210	+
Merged-chr1-55324479-3	chr1	55323349	55325295	+
Merged-chr19-2497212-3	chr19	2496519	2498099	+
Merged-chr1-209217660-3	chr1	209217074	209218333	+
Merged-chr5-95196136-3	chr5	95195606	95196697	+
Merged-chr1-33512620-3	chr1	33512103	33513154	+
Merged-chr13-113231497-3	chr13	113230784	113232104	+
Merged-chr3-181930667-3	chr3	181930144	181931179	+
Merged-chr14-100890187-3	chr14	100889612	100890837	+
Merged-chr5-138840133-3	chr5	138839316	138840792	+
Merged-chr3-11538706-3	chr3	11538196	11539211	+
Merged-chr5-79527169-3	chr5	79526618	79527772	+
Merged-chr6-76560874-3	chr6	76560328	76561398	+
Merged-chr3-170408505-3	chr3	170407999	170409017	+
Merged-chr10-95943389-3	chr10	95942554	95944057	+
Merged-chr8-125055636-3	chr8	125054776	125056316	+
Merged-chr17-26607890-3	chr17	26607096	26608980	+
Merged-chr15-99418470-3	chr15	99417963	99418986	+
Merged-chr9-129425991-3	chr9	129425483	129426495	+
Merged-chr11-37524778-3	chr11	37524265	37525285	+
Merged-chr12-47516435-3	chr12	47515882	47517043	+
Merged-chr5-81930613-3	chr5	81930040	81931260	+
Merged-chr6-149369779-3	chr6	149369204	149370429	+
Merged-chr14-35887111-3	chr14	35886583	35887669	+
Merged-chr5-66390056-3	chr5	66389525	66390619	+
Merged-chr4-79465581-3	chr4	79465059	79466126	+
Merged-chr9-91432048-3	chr9	91431236	91433173	+
Merged-chr8-23748825-3	chr8	23748230	23749373	+
Merged-chr11-36489254-3	chr11	36488654	36489956	+
Merged-chr14-32578259-3	chr14	32577531	32579216	+
Merged-chr7-82193719-3	chr7	82192705	82194477	+
Merged-chr11-69852392-3	chr11	69851730	69852973	+
Merged-chr4-183112249-3	chr4	183111728	183112792	+
Merged-chr20-30158295-3	chr20	30157687	30159013	+
Merged-chr13-31316459-3	chr13	31315814	31317250	+
Merged-chr20-61849025-3	chr20	61848045	61849765	+
Merged-chr2-19340067-3	chr2	19339564	19340574	+
Merged-chr6-14665911-3	chr6	14665207	14666821	+
Merged-chr7-31516751-3	chr7	31516027	31517364	+
Merged-chr3-49389400-3	chr3	49388887	49389926	+
Merged-chr3-119863903-3	chr3	119863312	119864449	+
Merged-chr13-98867813-3	chr13	98867215	98868509	+
Merged-chr2-182670627-3	chr2	182670112	182671159	+
Merged-chr11-131627544-3	chr11	131627014	131628106	+
Merged-chr2-54435899-3	chr2	54435304	54436589	+
Merged-chr15-38331265-3	chr15	38330677	38331809	+
Merged-chr6-140031803-3	chr6	140031195	140032357	+
Merged-chr3-17081381-3	chr3	17080389	17082128	+
Merged-chr9-74998901-3	chr9	74998285	74999459	+
Merged-chr9-118025219-3	chr9	118024716	118025726	+
Merged-chr11-95978670-3	chr11	95977789	95979361	+
Merged-chr18-60506840-3	chr18	60506126	60507770	+
Merged-chr4-57695828-3	chr4	57695327	57696332	+
Merged-chr10-100082607-3	chr10	100082051	100083136	+
Merged-chr10-75022357-3	chr10	75021505	75023033	+
Merged-chr11-129119050-3	chr11	129118372	129119640	+
Merged-chr13-32341369-3	chr13	32340498	32342055	+
Merged-chr5-56991510-3	chr5	56990888	56992072	+
Merged-chr3-69835358-3	chr3	69834856	69835863	+
Merged-chr6-123120131-3	chr6	123119361	123120767	+
Merged-chr6-151767688-3	chr6	151766938	151768314	+
Merged-chr12-43153457-3	chr12	43152926	43154020	+
Merged-chr7-6492846-3	chr7	6492185	6493670	+
Merged-chr18-20221185-3	chr18	20220634	20221788	+
Merged-chr6-119603077-3	chr6	119602250	119603741	+
Merged-chr2-225702426-3	chr2	225701741	225703019	+
Merged-chr3-16223324-3	chr3	16222787	16223898	+
Merged-chr1-112083245-3	chr1	112082565	112084107	+
Merged-chr1-176485434-3	chr1	176484908	176485948	+
Merged-chr2-151478211-3	chr2	151477709	151478716	+
Merged-chr12-27995618-3	chr12	27995099	27996158	+
Merged-chr20-32500059-3	chr20	32499519	32500579	+
Merged-chr6-50994612-3	chr6	50993912	50995213	+
Merged-chr4-56049473-3	chr4	56048899	56050122	+
Merged-chr4-21452883-3	chr4	21452372	21453407	+
Merged-chr13-80252663-3	chr13	80252017	80253237	+
Merged-chr1-25293926-3	chr1	25293194	25294892	+
Merged-chr7-112123250-3	chr7	112122624	112123814	+
Merged-chr18-25421920-3	chr18	25421420	25422420	+
Merged-chr16-4909015-3	chr16	4908420	4909707	+
Merged-chr3-127333151-3	chr3	127332604	127333745	+
Merged-chr7-102034021-3	chr7	102033287	102034990	+
Merged-chr12-95494901-3	chr12	95494241	95495481	+
Merged-chr6-151202671-3	chr6	151201992	151203530	+
Merged-chr6-42489446-3	chr6	42488916	42489961	+
Merged-chrX-102214364-3	chrX	102213698	102215197	+
Merged-chr8-126392077-3	chr8	126391463	126392634	+
Merged-chr3-110297301-3	chr3	110296784	110297837	+
Merged-chr18-20863705-3	chr18	20863181	20864218	+
Merged-chr12-102286670-3	chr12	102286097	102287316	+
Merged-chr15-40339431-3	chr15	40338847	40339973	+
Merged-chr11-100796978-3	chr11	100796267	100797584	+
Merged-chr1-149968368-3	chr1	149967654	149969298	+
Merged-chr7-16469673-3	chr7	16469141	16470189	+
Merged-chr16-27255085-3	chr16	27254403	27255676	+
Merged-chr3-159338621-3	chr3	159338112	159339140	+
Merged-chr3-115521492-3	chr3	115520703	115522137	+
Merged-chr12-69920897-3	chr12	69920146	69921900	+
Merged-chr1-54121296-3	chr1	54120751	54121819	+
Merged-chr17-13463600-3	chr17	13462701	13464300	+
Merged-chr19-44076536-3	chr19	44075870	44077368	+
Merged-chr6-47077550-3	chr6	47077030	47078061	+
Merged-chr18-41243903-3	chr18	41243362	41244487	+
Merged-chr22-32044245-3	chr22	32043713	32044809	+
Merged-chr3-45651081-3	chr3	45650427	45651658	+
Merged-chr17-73424811-3	chr17	73424252	73425430	+
Merged-chr15-57340921-3	chr15	57340242	57341780	+
Merged-chr2-75144551-3	chr2	75143989	75145176	+
Merged-chr17-1626473-3	chr17	1625953	1627013	+
Merged-chr6-127804349-3	chr6	127803735	127804907	+
Merged-chr1-17577648-3	chr1	17577003	17578221	+
Merged-chr14-51988187-3	chr14	51987685	51988692	+
Merged-chr15-52788048-3	chr15	52787233	52789180	+
Merged-chr20-33111852-3	chr20	33110763	33112647	+
Merged-chr12-80581993-3	chr12	80581325	80582578	+
Merged-chr11-2410190-3	chr11	2409596	2410878	+
Merged-chr4-56312834-3	chr4	56312241	56313381	+
Merged-chr16-4931002-3	chr16	4930464	4931521	+
Merged-chr8-19051324-3	chr8	19050823	19051827	+
Merged-chr10-110151221-3	chr10	110150512	110152141	+
Merged-chr18-66096811-3	chr18	66096302	66097330	+
Merged-chr10-105032835-3	chr10	105032321	105033363	+
Merged-chr20-2264947-3	chr20	2263951	2265696	+
Merged-chr4-169714739-3	chr4	169714119	169715481	+
Merged-chr14-21569265-3	chr14	21568249	21570023	+
Merged-chr22-27905410-3	chr22	27904323	27906204	+
Merged-chr1-22246839-3	chr1	22246337	22247345	+
Merged-chr1-172946659-3	chr1	172946001	172947239	+
Merged-chr1-32701890-3	chr1	32701320	32702426	+
Merged-chr7-109286313-3	chr7	109285738	109286965	+
Merged-chr15-75157328-3	chr15	75156666	75157910	+
Merged-chr12-107723652-3	chr12	107722774	107724342	+
Merged-chr2-9330037-3	chr2	9329519	9330575	+
Merged-chr7-151384634-3	chr7	151383666	151385369	+
Merged-chr20-62685680-3	chr20	62684568	62686487	+
Merged-chrX-148577737-3	chrX	148577234	148578243	+
Merged-chr2-217052848-3	chr2	217052341	217053364	+
Merged-chr6-110850782-3	chr6	110850258	110851330	+
Merged-chr11-119289562-3	chr11	119288424	119290382	+
Merged-chr10-76975887-3	chr10	76975147	76976508	+
Merged-chr8-67459626-3	chr8	67458505	67460437	+
Merged-chr6-18244237-3	chr6	18243102	18245055	+
Merged-chr15-63180806-3	chr15	63180067	63181426	+
Merged-chr9-75092067-3	chr9	75091363	75092669	+
Merged-chr9-16721423-3	chr9	16720745	16722012	+
Merged-chr12-58759641-3	chr12	58758893	58760265	+
Merged-chr10-65136493-3	chr10	65135782	65137415	+
Merged-chr5-158404674-3	chr5	158404106	158405310	+
Merged-chr14-35854286-3	chr14	35853765	35854797	+
Merged-chr1-202075680-3	chr1	202075050	202076441	+
Merged-chr8-21613567-3	chr8	21612928	21614346	+
Merged-chr13-49947623-3	chr13	49946835	49948699	+
Merged-chr7-121601064-3	chr7	121600416	121601861	+
Merged-chrX-39761099-3	chrX	39760595	39761609	+
Merged-chr9-33150298-3	chr9	33149547	33150924	+
Merged-chr12-65140019-3	chr12	65139466	65140546	+
Merged-chr11-82968433-3	chr11	82967632	82969537	+
Merged-chr8-9082567-3	chr8	9081984	9083235	+
Merged-chr3-46532072-3	chr3	46531468	46532782	+
Merged-chr9-22105242-3	chr9	22104688	22105852	+
Merged-chr5-169135-3	chr5	168557	169675	+
Merged-chr9-121404736-3	chr9	121404137	121405286	+
Merged-chr8-130491003-3	chr8	130490327	130491856	+
Merged-chr3-81328357-3	chr3	81327775	81328899	+
Merged-chr10-98617287-3	chr10	98616747	98617808	+
Merged-chr10-84684130-3	chr10	84683621	84684635	+
Merged-chr13-31442659-3	chr13	31442033	31443411	+
Merged-chr3-159555285-3	chr3	159554641	159556074	+
Merged-chr4-99342389-3	chr4	99341889	99342891	+
Merged-chr7-51443934-3	chr7	51443359	51444586	+
Merged-chr1-109128112-3	chr1	109127468	109128901	+
Merged-chr6-106976086-3	chr6	106975416	106976672	+
Merged-chr9-111230802-3	chr9	111230162	111231583	+
Merged-chr4-152666018-3	chr4	152665156	152666699	+
Merged-chr4-7210801-3	chr4	7210067	7211770	+
Merged-chr1-28438640-3	chr1	28438083	28439256	+
Merged-chr2-169856079-3	chr2	169855313	169857113	+
Merged-chr1-68176655-3	chr1	68175867	68177300	+
Merged-chr6-56755516-3	chr6	56755012	56756019	+
Merged-chr14-59584797-3	chr14	59584285	59585323	+
Merged-chr6-148764175-3	chr6	148763379	148765268	+
Merged-chr1-40445060-3	chr1	40444158	40445762	+
Merged-chr10-112207015-3	chr10	112206304	112207621	+
Merged-chr2-100901684-3	chr2	100901028	100902262	+
Merged-chr10-125757239-3	chr10	125756720	125757778	+
Merged-chr15-89612274-3	chr15	89611446	89612938	+
Merged-chr10-123716950-3	chr10	123716075	123717638	+
Merged-chr6-140065090-3	chr6	140064505	140065633	+
Merged-chr10-29274905-3	chr10	29274224	29275496	+
Merged-chr5-88573229-3	chr5	88572505	88573841	+
Merged-chr5-10231564-3	chr5	10230942	10232126	+
Merged-chr1-154404594-3	chr1	154403933	154405175	+
Merged-chr3-112816223-3	chr3	112815704	112816762	+
Merged-chr14-71882180-3	chr14	71881474	71882784	+
Merged-chr9-109680560-3	chr9	109679859	109681161	+
Merged-chr11-19048332-3	chr11	19047807	19048882	+
Merged-chr6-166757504-3	chr6	166756520	166758246	+
Merged-chr3-189949277-3	chr3	189948711	189949811	+
Merged-chr6-126265602-3	chr6	126265071	126266118	+
Merged-chr16-14052619-3	chr16	14052073	14053143	+
Merged-chr12-92382186-3	chr12	92381384	92383291	+
Merged-chr15-39495248-3	chr15	39494666	39495790	+
Merged-chr4-160338924-3	chr4	160337833	160339720	+
Merged-chr3-177489319-3	chr3	177488368	177490045	+
Merged-chr5-71764985-3	chr5	71764435	71765585	+
Merged-chr18-65267144-3	chr18	65266553	65267828	+
Merged-chr8-32624658-3	chr8	32624033	32625408	+
Merged-chr12-125138763-3	chr12	125138072	125139359	+
Merged-chr10-29875658-3	chr10	29874996	29876240	+
Merged-chr2-54564038-3	chr2	54563512	54564552	+
Merged-chr12-76032691-3	chr12	76032175	76033199	+
Merged-chr6-21751868-3	chr6	21751345	21752380	+
Merged-chr6-123016461-3	chr6	123015922	123017039	+
Merged-chr8-40031504-3	chr8	40030896	40032222	+
Merged-chr22-29439112-3	chr22	29438561	29439638	+
Merged-chr2-238524945-3	chr2	238524181	238525577	+
Merged-chr4-106543649-3	chr4	106542871	106544707	+
Merged-chr7-30183721-3	chr7	30183013	30184325	+
Merged-chr4-169779622-3	chr4	169779115	169780126	+
Merged-chr5-72735369-3	chr5	72734579	72736015	+
Merged-chr1-28743704-3	chr1	28743073	28744467	+
Merged-chr7-29029043-3	chr7	29028487	29029572	+
Merged-chr8-23602890-3	chr8	23601880	23603645	+
Merged-chr2-113695680-3	chr2	113694913	113696314	+
Merged-chr7-115854890-3	chr7	115854292	115855586	+
Merged-chrX-153601482-3	chrX	153600974	153601986	+
Merged-chr6-9647858-3	chr6	9647275	9648526	+
Merged-chr20-33169091-3	chr20	33168555	33169610	+
Merged-chr11-116182287-3	chr11	116181566	116182898	+
Merged-chr6-134287921-3	chr6	134287233	134288516	+
Merged-chr20-5096964-3	chr20	5096192	5098010	+
Merged-chr1-44388160-3	chr1	44387400	44388791	+
Merged-chr10-49572773-3	chr10	49572251	49573319	+
Merged-chr5-141394448-3	chr5	141393436	141395205	+
Merged-chr18-32348068-3	chr18	32347565	32348574	+
Merged-chr12-93483252-3	chr12	93482444	93483906	+
Merged-chr5-112385577-3	chr5	112384961	112386136	+
Merged-chr7-20423973-3	chr7	20423394	20424632	+
Merged-chr7-32133226-3	chr7	32132623	32133778	+
Merged-chr1-12220423-3	chr1	12219623	12221525	+
Merged-chr3-37304129-3	chr3	37303562	37304663	+
Merged-chr16-48047698-3	chr16	48047184	48048227	+
Merged-chr10-62676277-3	chr10	62675771	62676790	+
Merged-chr2-179971169-3	chr2	179970629	179971689	+
Merged-chr20-2113005-3	chr20	2112453	2113609	+
Merged-chr5-145227888-3	chr5	145227314	145228537	+
Merged-chr13-42139530-3	chr13	42138964	42140064	+
Merged-chr11-86976176-3	chr11	86975660	86976685	+
Merged-chr6-152636559-3	chr6	152635971	152637235	+
Merged-chr14-75137052-3	chr14	75136534	75137561	+
Merged-chr11-67890786-3	chr11	67889642	67891608	+
Merged-chr10-54300792-3	chr10	54300217	54301330	+
Merged-chr2-123493384-3	chr2	123492514	123494070	+
Merged-chr12-15753745-3	chr12	15753121	15754493	+
Merged-chr20-50249621-3	chr20	50248834	50250265	+
Merged-chr2-69403347-3	chr2	69402561	69403990	+
Merged-chr3-8529808-3	chr3	8529040	8530845	+
Merged-chr12-113653760-3	chr12	113653195	113654390	+
Merged-chr9-27421648-3	chr9	27421063	27422191	+
Merged-chr6-145337710-3	chr6	145337205	145338222	+
Merged-chr1-215075096-3	chr1	215074580	215075604	+
Merged-chr1-64436267-3	chr1	64435753	64436796	+
Merged-chr1-173161901-3	chr1	173161281	173162642	+
Merged-chr22-18517626-3	chr22	18517083	18518148	+
Merged-chr5-32234332-3	chr5	32233632	32234932	+
Merged-chr2-204360143-3	chr2	204359564	204360683	+
Merged-chr2-227538150-3	chr2	227537462	227539028	+
Merged-chr3-172404522-3	chr3	172403571	172405248	+
Merged-chr5-106719848-3	chr5	106719198	106720649	+
Merged-chr11-86355202-3	chr11	86354586	86355760	+
Merged-chr2-218902416-3	chr2	218901344	218903202	+
Merged-chr15-88307099-3	chr15	88306554	88307690	+
Merged-chr6-18433605-3	chr6	18433058	18434201	+
Merged-chr4-111079558-3	chr4	111078994	111080090	+
Merged-chr7-80961400-3	chr7	80960875	80961950	+
Merged-chr5-148568959-3	chr5	148568293	148569542	+
Merged-chr8-118622204-3	chr8	118621536	118622788	+
Merged-chr7-23421435-3	chr7	23420753	23422027	+
Merged-chr9-83645250-3	chr9	83644534	83646183	+
Merged-chr17-53237387-3	chr17	53236860	53237941	+
Merged-chr15-99992999-3	chr15	99992449	99993600	+
Merged-chr5-108135948-3	chr5	108135220	108136904	+
Merged-chr6-119198165-3	chr6	119197524	119198736	+
Merged-chr8-6500885-3	chr8	6500239	6501459	+
Merged-chr16-11327906-3	chr16	11327254	11328482	+
Merged-chr5-36460511-3	chr5	36459996	36461042	+
Merged-chrX-16857338-3	chrX	16856779	16857956	+
Merged-chr11-64532027-3	chr11	64530866	64532858	+
Merged-chr7-46825307-3	chr7	46824452	46825985	+
Merged-chr18-45409863-3	chr18	45409213	45410438	+
Merged-chr19-45945085-3	chr19	45944456	45945843	+
Merged-chr20-15654861-3	chr20	15653852	15655616	+
Merged-chr3-17680064-3	chr3	17678915	17680889	+
Merged-chr1-2464817-3	chr1	2464306	2465341	+
Merged-chr22-33018997-3	chr22	33018244	33019624	+
Merged-chr1-17666957-3	chr1	17666451	17667471	+
Merged-chr14-95066997-3	chr14	95066375	95067559	+
Merged-chr4-186188618-3	chr4	186188098	186189128	+
Merged-chr2-202297420-3	chr2	202296824	202297968	+
Merged-chr12-115354338-3	chr12	115353384	115355066	+
Merged-chr18-3321957-3	chr18	3321315	3322528	+
Merged-chr16-23509128-3	chr16	23508512	23509687	+
Merged-chr10-101101409-3	chr10	101100862	101102003	+
Merged-chr9-95510292-3	chr9	95509767	95510805	+
Merged-chr8-94869939-3	chr8	94869428	94870463	+
Merged-chr22-41877213-3	chr22	41876618	41877903	+
Merged-chr8-26429693-3	chr8	26429039	26430270	+
Merged-chr21-38282343-3	chr21	38281621	38283288	+
Merged-chr7-4097657-3	chr7	4097013	4098229	+
Merged-chr2-221962283-3	chr2	221961716	221962919	+
Merged-chr9-18458814-3	chr9	18458294	18459355	+
Merged-chr9-118761388-3	chr9	118760695	118762274	+
Merged-chr7-135375979-3	chr7	135375323	135376558	+
Merged-chr18-76301267-3	chr18	76300753	76301795	+
Merged-chr1-196435755-3	chr1	196435245	196436276	+
Merged-chr7-40960303-3	chr7	40959583	40960913	+
Merged-chr15-63511232-3	chr15	63510262	63511967	+
Merged-chr21-39649654-3	chr21	39649130	39650202	+
Merged-chr17-69991604-3	chr17	69990886	69992542	+
Merged-chr4-81134839-3	chr4	81134170	81135424	+
Merged-chr18-60519236-3	chr18	60518406	60520397	+
Merged-chr18-68302145-3	chr18	68301555	68302825	+
Merged-chr3-58984094-3	chr3	58983178	58984803	+
Merged-chr10-76897263-3	chr10	76896759	76897773	+
Merged-chr9-72628409-3	chr9	72627853	72629023	+
Merged-chr1-160917920-3	chr1	160917331	160918600	+
Merged-chr2-107588674-3	chr2	107588092	107589215	+
Merged-chr9-5529783-3	chr9	5528863	5530494	+
Merged-chr1-172292623-3	chr1	172292107	172293156	+
Merged-chr17-51798517-3	chr17	51797898	51799256	+
Merged-chr20-353127-3	chr20	352597	353689	+
Merged-chr6-141169525-3	chr6	141169007	141170035	+
Merged-chr5-102053001-3	chr5	102052435	102053635	+
Merged-chr16-53253461-3	chr16	53252726	53254433	+
Merged-chr16-68789263-3	chr16	68788564	68790163	+
Merged-chr12-682307-3	chr12	681749	682836	+
Merged-chr2-26240895-3	chr2	26240282	26241622	+
Merged-chr20-53237771-3	chr20	53236845	53238484	+
Merged-chr13-44845053-3	chr13	44844200	44845730	+
Merged-chr4-8518072-3	chr4	8517433	8518642	+
Merged-chr3-119832937-3	chr3	119832371	119833470	+
Merged-chr3-70904922-3	chr3	70904113	70905577	+
Merged-chr20-17523570-3	chr20	17522987	17524238	+
Merged-chr1-178614583-3	chr1	178614050	178615150	+
Merged-chr13-101094213-3	chr13	101093078	101095031	+
Merged-chr2-181902329-3	chr2	181901805	181902878	+
Merged-chr12-13375868-3	chr12	13375156	13376794	+
Merged-chr1-78298749-3	chr1	78298241	78299266	+
Merged-chr12-64384475-3	chr12	64383755	64385085	+
Merged-chr8-133958771-3	chr8	133958118	133959348	+
Merged-chr17-37437747-3	chr17	37437189	37438277	+
Merged-chr5-39441308-3	chr5	39440777	39441870	+
Merged-chr10-94790089-3	chr10	94789567	94790600	+
Merged-chr9-73203564-3	chr9	73203062	73204066	+
Merged-chr19-43336534-3	chr19	43335997	43337109	+
Merged-chr6-83586943-3	chr6	83586415	83587499	+
Merged-chr5-115264952-3	chr5	115264323	115265712	+
Merged-chr5-140984334-3	chr5	140983682	140985140	+
Merged-chr5-123054711-3	chr5	123054145	123055245	+
Merged-chr2-229595491-3	chr2	229594975	229595999	+
Merged-chr15-63075104-3	chr15	63074545	63075634	+
Merged-chr12-117301619-3	chr12	117301082	117302195	+
Merged-chr1-172917173-3	chr1	172916622	172917776	+
Merged-chr3-194873920-3	chr3	194873235	194874513	+
Merged-chr3-27699817-3	chr3	27699310	27700321	+
Merged-chr13-77428771-3	chr13	77428234	77429290	+
Merged-chr3-39952846-3	chr3	39951946	39953546	+
Merged-chr1-95203728-3	chr1	95202882	95204401	+
Merged-chr6-46963191-3	chr6	46962511	46963782	+
Merged-chr12-47166326-3	chr12	47165711	47167056	+
Merged-chr4-7894211-3	chr4	7893388	7894873	+
Merged-chr15-90993409-3	chr15	90992821	90994086	+
Merged-chr4-151152109-3	chr4	151151600	151152629	+
Merged-chr5-75913774-3	chr5	75912750	75914536	+
Merged-chr7-962562-3	chr7	961653	963267	+
Merged-chr8-67472822-3	chr8	67472201	67473383	+
Merged-chr10-92076394-3	chr10	92075874	92076934	+
Merged-chr20-22753480-3	chr20	22752805	22754331	+
Merged-chr2-145417655-3	chr2	145417148	145418171	+
Merged-chr6-140393106-3	chr6	140392580	140393619	+
Merged-chr1-64311351-3	chr1	64310672	64312210	+
Merged-chr1-95220901-3	chr1	95220297	95221453	+
Merged-chr14-65310809-3	chr14	65310260	65311408	+
Merged-chr17-41478746-3	chr17	41478222	41479258	+
Merged-chr9-75194866-3	chr9	75194351	75195396	+
Merged-chr17-30052075-3	chr17	30050923	30052901	+
Merged-chr12-13319077-3	chr12	13318360	13320013	+
Merged-chr10-121161423-3	chr10	121160591	121162090	+
Merged-chr13-78083621-3	chr13	78083065	78084150	+
Merged-chr3-42161220-3	chr3	42160629	42161903	+
Merged-chr2-224761631-3	chr2	224760494	224762450	+
Merged-chr3-158908977-3	chr3	158908325	158909781	+
Merged-chr9-106126403-3	chr9	106125814	106126948	+
Merged-chr6-110857765-3	chr6	110857237	110858323	+
Merged-chr16-22799830-3	chr16	22799277	22800437	+
Merged-chr8-20237277-3	chr8	20236390	20237971	+
Merged-chr4-141055640-3	chr4	141054873	141056274	+
Merged-chr4-101658958-3	chr4	101658404	101659485	+
Merged-chr11-131747460-3	chr11	131746911	131748060	+
Merged-chrX-16684182-3	chrX	16683661	16684725	+
Merged-chr10-32981307-3	chr10	32980604	32982215	+
Merged-chr22-45639964-3	chr22	45639336	45640722	+
Merged-chr2-189994701-3	chr2	189994043	189995517	+
Merged-chr6-15309242-3	chr6	15308403	15309912	+
Merged-chr9-97811614-3	chr9	97810886	97812228	+
Merged-chr3-123387172-3	chr3	123386342	123387838	+
Merged-chr8-80276003-3	chr8	80275407	80276697	+
Merged-chr2-224725793-3	chr2	224725159	224726563	+
Merged-chr6-105879017-3	chr6	105878477	105879597	+
Merged-chr6-81348272-3	chr6	81347763	81348792	+
Merged-chr12-12931384-3	chr12	12930680	12932294	+
Merged-chr3-66480737-3	chr3	66480160	66481276	+
Merged-chr15-48895774-3	chr15	48894941	48896441	+
Merged-chr3-107706265-3	chr3	107705625	107706836	+
Merged-chr9-130151575-3	chr9	130151063	130152100	+
Merged-chr2-219446736-3	chr2	219446132	219447445	+
Merged-chr5-39524877-3	chr5	39524347	39525392	+
Merged-chr1-89229375-3	chr1	89228737	89230152	+
Merged-chr1-210620015-3	chr1	210619496	210620554	+
Merged-chr7-121185211-3	chr7	121184213	121185961	+
Merged-chr18-53499835-3	chr18	53499189	53500628	+
Merged-chr20-11829452-3	chr20	11828866	11830124	+
Merged-chr4-169372487-3	chr4	169371912	169373025	+
Merged-chr17-38179076-3	chr17	38178310	38180108	+
Merged-chr7-46803996-3	chr7	46803197	46804646	+
Merged-chr1-36765994-3	chr1	36765395	36766544	+
Merged-chr1-101652624-3	chr1	101652079	101653216	+
Merged-chr4-159794963-3	chr4	159794422	159795545	+
Merged-chr2-119455890-3	chr2	119455332	119456508	+
Merged-chr10-74327430-3	chr10	74326798	74327996	+
Merged-chr15-41082544-3	chr15	41081987	41083159	+
Merged-chr6-31719639-3	chr6	31719077	31720264	+
Merged-chr16-9052408-3	chr16	9051754	9052985	+
Merged-chr8-131378361-3	chr8	131377597	131379391	+
Merged-chr1-92199991-3	chr1	92199374	92200726	+
Merged-chr2-19106823-3	chr2	19106046	19107877	+
Merged-chr14-65770196-3	chr14	65769637	65770726	+
Merged-chr6-18345567-3	chr6	18344843	18346179	+
Merged-chr1-168271600-3	chr1	168270887	168272207	+
Merged-chr16-66521358-3	chr16	66520780	66521897	+
Merged-chr8-42409131-3	chr8	42408532	42409831	+
Merged-chr10-31102367-3	chr10	31101749	31103104	+
Merged-chr1-173394459-3	chr1	173393913	173394983	+
Merged-chr17-30081149-3	chr17	30080123	30081913	+
Merged-chr6-12575192-3	chr6	12574642	12575793	+
Merged-chr20-31665961-3	chr20	31665354	31666515	+
Merged-chr10-78112024-3	chr10	78111229	78113114	+
Merged-chr1-110415622-3	chr1	110415016	110416336	+
Merged-chr3-35464987-3	chr3	35464478	35465505	+
Merged-chr12-1567037-3	chr12	1566499	1567614	+
Merged-chr11-114032915-3	chr11	114032404	114033421	+
Merged-chr11-9352129-3	chr11	9351601	9352685	+
Merged-chr8-8126920-3	chr8	8126236	8127790	+
Merged-chr1-38206168-3	chr1	38205628	38206689	+
Merged-chr3-37155836-3	chr3	37155123	37156764	+
Merged-chr1-9501175-3	chr1	9500589	9501848	+
Merged-chr4-54797430-3	chr4	54796761	54798268	+
Merged-chr4-101942596-3	chr4	101942030	101943130	+
Merged-chr9-99620880-3	chr9	99620338	99621466	+
Merged-chr8-28458109-3	chr8	28457573	28458628	+
Merged-chr7-114459715-3	chr7	114459213	114460220	+
Merged-chr2-208670870-3	chr2	208670310	208671401	+
Merged-chr8-74372681-3	chr8	74371845	74373349	+
Merged-chr9-110472653-3	chr9	110471912	110473635	+
Merged-chr2-40962775-3	chr2	40962275	40963275	+
Merged-chr1-20062879-3	chr1	20062200	20063469	+
Merged-chr8-30397769-3	chr8	30396890	30398459	+
Merged-chr4-46214217-3	chr4	46213607	46214773	+
Merged-chr8-74479981-3	chr8	74479461	74480491	+
Merged-chr17-46676227-3	chr17	46675221	46676981	+
Merged-chr21-34660309-3	chr21	34659776	34660876	+
Merged-chr13-110524803-3	chr13	110524210	110525489	+
Merged-chr7-71268303-3	chr7	71267721	71268967	+
Merged-chr9-116319350-3	chr9	116318292	116320130	+
Merged-chr15-30356173-3	chr15	30355581	30356858	+
Merged-chr5-134964097-3	chr5	134963499	134964793	+
Merged-chr16-29278457-3	chr16	29277520	29279176	+
Merged-chr1-198546399-3	chr1	198545781	198547137	+
Merged-chr6-144699267-3	chr6	144698711	144699881	+
Merged-chr21-35501131-3	chr21	35500549	35501673	+
Merged-chr17-46045289-3	chr17	46044669	46045849	+
Merged-chr2-96350557-3	chr2	96349819	96351177	+
Merged-chr8-40603665-3	chr8	40603104	40604196	+
Merged-chr4-102152934-3	chr4	102152364	102153575	+
Merged-chr17-25773943-3	chr17	25773340	25774651	+
Merged-chr3-184405495-3	chr3	184404894	184406197	+
Merged-chr15-44321902-3	chr15	44321378	44322450	+
Merged-chr10-73857575-3	chr10	73856916	73858393	+
Merged-chr19-45128616-3	chr19	45128046	45129151	+
Merged-chr6-167106165-3	chr6	167105649	167106697	+
Merged-chr3-111448382-3	chr3	111447794	111449059	+
Merged-chr12-97204299-3	chr12	97203509	97205379	+
Merged-chr2-190029229-3	chr2	190028676	190029835	+
Merged-chr2-197114973-3	chr2	197113965	197115727	+
Merged-chr18-57448496-3	chr18	57447976	57449006	+
Merged-chr7-32194804-3	chr7	32194137	32195639	+
Merged-chr11-121764118-3	chr11	121763468	121764918	+
Merged-chr21-44832238-3	chr21	44831724	44832766	+
Merged-chr8-32962824-3	chr8	32962242	32963365	+
Merged-chr15-91224271-3	chr15	91223692	91224929	+
Merged-chr10-33444785-3	chr10	33444205	33445445	+
Merged-chr6-131494989-3	chr6	131494411	131495645	+
Merged-chr16-16082796-3	chr16	16082145	16083372	+
Merged-chr8-16846045-3	chr8	16845371	16846632	+
Merged-chr6-83667730-3	chr6	83667179	83668334	+
Merged-chr18-42233340-3	chr18	42232660	42233930	+
Merged-chr2-138843707-3	chr2	138842841	138844391	+
Merged-chr9-72562265-3	chr9	72561243	72563027	+
Merged-chr1-151487090-3	chr1	151485973	151487899	+
Merged-chr9-81227398-3	chr9	81226886	81227904	+
Merged-chr2-187438626-3	chr2	187438010	187439359	+
Merged-chr18-44287068-3	chr18	44286428	44287848	+
Merged-chr6-134911218-3	chr6	134910476	134911840	+
Merged-chr9-136923634-3	chr9	136923017	136924193	+
Merged-chr5-96215308-3	chr5	96214513	96215956	+
Merged-chr8-98929865-3	chr8	98929147	98930801	+
Merged-chr10-18845590-3	chr10	18845028	18846214	+
Merged-chr21-30447876-3	chr21	30447241	30448647	+
Merged-chr4-186702546-3	chr4	186702005	186703067	+
Merged-chr17-40517401-3	chr17	40516615	40518044	+
Merged-chr4-10764245-3	chr4	10763544	10764846	+
Merged-chr14-79483843-3	chr14	79483113	79484458	+
Merged-chr3-173378823-3	chr3	173378214	173379378	+
Merged-chr3-125020244-3	chr3	125019271	125020981	+
Merged-chr12-3422993-3	chr12	3422474	3423532	+
Merged-chr3-137762164-3	chr3	137761607	137762780	+
Merged-chr20-47449530-3	chr20	47449029	47450031	+
Merged-chr4-73763770-3	chr4	73763102	73764607	+
Merged-chr10-45430630-3	chr10	45430082	45431155	+
Merged-chr9-130978018-3	chr9	130977399	130978578	+
Merged-chr13-27558144-3	chr13	27557438	27558747	+
Merged-chr14-71447977-3	chr14	71447351	71448729	+
Merged-chr2-217418908-3	chr2	217417850	217419688	+
Merged-chr11-74643841-3	chr11	74643279	74644466	+
Merged-chr13-64814010-3	chr13	64813488	64814521	+
Merged-chr8-25772184-3	chr8	25771506	25772773	+
Merged-chr3-151741841-3	chr3	151741081	151742863	+
Merged-chr5-137484110-3	chr5	137483402	137484714	+
Merged-chr5-131774374-3	chr5	131773808	131775006	+
Merged-chr11-28110414-3	chr11	28109360	28111192	+
Merged-chr17-48767219-3	chr17	48766323	48767917	+
Merged-chr3-106054715-3	chr3	106054112	106055422	+
Merged-chr14-38166560-3	chr14	38166051	38167079	+
Merged-chr21-36570141-3	chr21	36569319	36571286	+
Merged-chr3-119039722-3	chr3	119039094	119040478	+
Merged-chr9-16246706-3	chr9	16246127	16247366	+
Merged-chr3-159745662-3	chr3	159744962	159746263	+
Merged-chr16-8423225-3	chr16	8422118	8424029	+
Merged-chr3-20097553-3	chr3	20097029	20098065	+
Merged-chr17-44820114-3	chr17	44819527	44820788	+
Merged-chr16-66303010-3	chr16	66302431	66303668	+
Merged-chr4-150926623-3	chr4	150925986	150927398	+
Merged-chr4-75339798-3	chr4	75339280	75340308	+
Merged-chr3-110062160-3	chr3	110061350	110063281	+
Merged-chr6-90021821-3	chr6	90021255	90022354	+
Merged-chr10-89870435-3	chr10	89869427	89871189	+
Merged-chr5-166635096-3	chr5	166634556	166635616	+
Merged-chr2-218199428-3	chr2	218198903	218199980	+
Merged-chr20-44749030-3	chr20	44748470	44749560	+
Merged-chr6-43766914-3	chr6	43766386	43767429	+
Merged-chr10-112134214-3	chr10	112133644	112134750	+
Merged-chr9-100837526-3	chr9	100836877	100838325	+
Merged-chr16-72508510-3	chr16	72507938	72509046	+
Merged-chr16-15972581-3	chr16	15971955	15973334	+
Merged-chr22-26738845-3	chr22	26737770	26739633	+
Merged-chr3-10264592-3	chr3	10264083	10265097	+
Merged-chr16-67346010-3	chr16	67345209	67346661	+
Merged-chr2-12164181-3	chr2	12163555	12164745	+
Merged-chr8-107937605-3	chr8	107936832	107938242	+
Merged-chr15-38065222-3	chr15	38064675	38065816	+
Merged-chr3-38765874-3	chr3	38765286	38766419	+
Merged-chr18-20959355-3	chr18	20958801	20959963	+
Merged-chr5-133474732-3	chr5	133474170	133475356	+
Merged-chr6-91115083-3	chr6	91114106	91115822	+
Merged-chr11-64101757-3	chr11	64101207	64102357	+
Merged-chr11-100556300-3	chr11	100555654	100557094	+
Merged-chr9-111435859-3	chr9	111434903	111436587	+
Merged-chr2-45926326-3	chr2	45925741	45926996	+
Merged-chr5-149658692-3	chr5	149658051	149659474	+
Merged-chr20-32481472-3	chr20	32480565	32482176	+
Merged-chr8-91900978-3	chr8	91900413	91901610	+
Merged-chr11-2952000-3	chr11	2951345	2952811	+
Merged-chr17-2083814-3	chr17	2083077	2084789	+
Merged-chr5-144078007-3	chr5	144077343	144078589	+
Merged-chr4-145216721-3	chr4	145216185	145217239	+
Merged-chr11-59935759-3	chr11	59935035	59936372	+
Merged-chr1-180555709-3	chr1	180555098	180556265	+
Merged-chr1-52421276-3	chr1	52420660	52421834	+
Merged-chr2-238374583-3	chr2	238373869	238375190	+
Merged-chr2-198002342-3	chr2	198001699	198002914	+
Merged-chr14-32352258-3	chr14	32351630	32353014	+
Merged-chr1-87582202-3	chr1	87581644	87582731	+
Merged-chr11-14397178-3	chr11	14396590	14397855	+
Merged-chr9-75733023-3	chr9	75732251	75734068	+
Merged-chr11-86650821-3	chr11	86650125	86651715	+
Merged-chr19-18412212-3	chr19	18411643	18412852	+
Merged-chr11-119247612-3	chr11	119247030	119248278	+
Merged-chr16-762415-3	chr16	761650	763446	+
Merged-chr11-131793752-3	chr11	131793166	131794295	+
Merged-chr9-100602921-3	chr9	100602403	100603458	+
Merged-chr7-70771004-3	chr7	70770453	70771607	+
Merged-chr19-55985694-3	chr19	55984882	55986818	+
Merged-chr8-97111415-3	chr8	97110602	97112541	+
Merged-chr2-39349486-3	chr2	39348341	39350309	+
Merged-chr17-28286484-3	chr17	28285883	28287035	+
Merged-chr7-93976155-3	chr7	93975608	93976679	+
Merged-chr2-234937882-3	chr2	234937270	234938439	+
Merged-chr17-63019567-3	chr17	63018945	63020128	+
Merged-chr10-32034849-3	chr10	32034289	32035470	+
Merged-chr3-96390699-3	chr3	96389987	96391624	+
Merged-chr5-6421554-3	chr5	6420936	6422290	+
Merged-chr5-77906619-3	chr5	77906075	77907208	+
Merged-chr6-167719150-3	chr6	167718626	167719698	+
Merged-chr4-172801725-3	chr4	172801153	172802370	+
Merged-chr14-55894480-3	chr14	55893884	55895174	+
Merged-chr3-88761848-3	chr3	88761322	88762400	+
Merged-chr9-130485247-3	chr9	130484443	130485900	+
Merged-chr16-15585747-3	chr16	15585071	15586601	+
Merged-chr1-65878538-3	chr1	65877966	65879075	+
Merged-chr15-90880435-3	chr15	90879728	90881039	+
Merged-chr4-82374593-3	chr4	82374090	82375101	+
Merged-chr3-148897390-3	chr3	148896803	148898065	+
Merged-chr5-71707391-3	chr5	71706798	71708079	+
Merged-chr3-120512082-3	chr3	120511495	120512626	+
Merged-chr6-138131435-3	chr6	138130448	138132179	+
Merged-chr5-148493744-3	chr5	148493167	148494283	+
Merged-chr20-44635850-3	chr20	44635058	44636496	+
Merged-chr15-75913403-3	chr15	75912807	75914096	+
Merged-chr18-57574469-3	chr18	57573879	57575014	+
Merged-chr1-30438163-3	chr1	30437525	30438732	+
Merged-chr12-132350723-3	chr12	132350219	132351231	+
Merged-chr17-39695553-3	chr17	39694934	39696113	+
Merged-chr1-202026605-3	chr1	202025767	202027274	+
Merged-chr10-97107209-3	chr10	97106635	97107747	+
Merged-chr4-159992508-3	chr4	159991985	159993056	+
Merged-chr4-156525580-3	chr4	156524791	156526225	+
Merged-chr4-23024255-3	chr4	23023735	23024796	+
Merged-chr10-16993819-3	chr10	16993237	16994361	+
Merged-chr8-30359764-3	chr8	30359130	30360332	+
Merged-chr9-111383029-3	chr9	111382372	111383843	+
Merged-chr14-30692850-3	chr14	30692268	30693391	+
Merged-chr14-31021578-3	chr14	31020897	31022440	+
Merged-chr8-18521325-3	chr8	18520801	18521873	+
Merged-chr5-52693902-3	chr5	52693347	52694514	+
Merged-chr6-106995228-3	chr6	106994637	106995912	+
Merged-chr12-122592611-3	chr12	122592027	122593280	+
Merged-chrX-20532976-3	chrX	20532462	20533484	+
Merged-chr3-64305411-3	chr3	64304715	64306010	+
Merged-chr17-49136040-3	chr17	49135372	49136624	+
Merged-chr1-174028821-3	chr1	174028206	174029379	+
Merged-chr7-100626948-3	chr7	100626356	100627633	+
Merged-chr4-150035547-3	chr4	150034991	150036075	+
Merged-chr4-7831886-3	chr4	7831214	7832473	+
Merged-chr3-29107597-3	chr3	29106717	29108287	+
Merged-chr1-180742811-3	chr1	180742264	180743405	+
Merged-chr15-71269613-3	chr15	71268758	71270291	+
Merged-chr3-13641887-3	chr3	13641369	13642424	+
Merged-chr4-5039656-3	chr4	5038960	5040255	+
Merged-chr6-166439587-3	chr6	166438723	166440270	+
Merged-chr15-44835382-3	chr15	44834559	44836529	+
Merged-chr5-72390804-3	chr5	72390222	72391469	+
Merged-chr6-113966312-3	chr6	113965771	113966833	+
Merged-chr14-32405117-3	chr14	32404606	32405641	+
Merged-chr5-118610348-3	chr5	118609739	118611067	+
Merged-chr20-61186779-3	chr20	61186238	61187361	+
Merged-chr15-82452569-3	chr15	82452049	82453109	+
Merged-chr3-49504202-3	chr3	49503393	49504857	+
Merged-chr8-22045934-3	chr8	22045416	22046471	+
Merged-chr8-116462469-3	chr8	116461731	116463445	+
Merged-chr1-171437626-3	chr1	171437117	171438146	+
Merged-chr6-152407946-3	chr6	152407380	152408580	+
Merged-chr12-57703228-3	chr12	57702575	57703805	+
Merged-chr4-15896259-3	chr4	15895601	15897076	+
Merged-chr1-206847570-3	chr1	206846846	206848518	+
Merged-chr3-54247948-3	chr3	54247222	54248562	+
Merged-chr10-34090825-3	chr10	34090032	34091911	+
Merged-chr2-10455691-3	chr2	10454858	10456858	+
Merged-chr4-165493614-3	chr4	165492925	165494493	+
Merged-chr5-103184597-3	chr5	103184078	103185107	+
Merged-chr13-104759496-3	chr13	104758964	104760062	+
Merged-chr15-42261361-3	chr15	42260535	42262514	+
Merged-chr9-117671291-3	chr9	117670667	117671853	+
Merged-chr15-25789578-3	chr15	25789004	25790228	+
Merged-chr4-89787236-3	chr4	89786696	89787818	+
Merged-chr1-153550333-3	chr1	153549781	153550937	+
Merged-chr13-26595343-3	chr13	26594832	26595867	+
Merged-chr10-54094639-3	chr10	54093873	54095671	+
Merged-chr2-11850326-3	chr2	11849235	11851122	+
Merged-chr11-93308017-3	chr11	93307454	93308643	+
Merged-chr14-59809616-3	chr14	59808950	59810199	+
Merged-chr13-74863328-3	chr13	74862630	74864226	+
Merged-chr11-121109069-3	chr11	121108475	121109616	+
Merged-chr15-74191199-3	chr15	74190691	74191715	+
Merged-chr5-174660101-3	chr5	174659333	174660736	+
Merged-chr1-55370614-3	chr1	55369960	55371192	+
Merged-chr14-23368198-3	chr14	23367632	23368832	+
Merged-chr3-149033604-3	chr3	149033037	149034240	+
Merged-chr17-81150780-3	chr17	81149964	81151438	+
Merged-chr6-150732100-3	chr6	150731310	150732745	+
Merged-chr1-24592321-3	chr1	24591731	24593002	+
Merged-chr8-122691769-3	chr8	122691134	122692337	+
Merged-chr3-129549857-3	chr3	129549221	129550425	+
Merged-chr4-122061266-3	chr4	122060679	122061940	+
Merged-chr13-52255968-3	chr13	52254946	52256729	+
Merged-chr4-108980764-3	chr4	108979704	108981545	+
Merged-chr6-155697986-3	chr6	155697204	155699050	+
Merged-chr9-117148812-3	chr9	117147840	117149548	+
Merged-chr2-153427934-3	chr2	153427349	153428605	+
Merged-chr3-141428321-3	chr3	141427796	141428834	+
Merged-chr7-22768497-3	chr7	22767965	22769061	+
Merged-chr10-31532377-3	chr10	31531857	31532917	+
Merged-chr17-77768883-3	chr17	77768300	77769549	+
Merged-chr4-164462378-3	chr4	164461812	164463011	+
Merged-chr3-170718066-3	chr3	170717529	170718641	+
Merged-chr6-164008104-3	chr6	164007574	164008666	+
Merged-chr1-16415465-3	chr1	16414957	16415983	+
Merged-chr15-38363619-3	chr15	38363084	38364137	+
Merged-chr4-89581969-3	chr4	89581468	89582473	+
Merged-chr13-98906735-3	chr13	98906192	98907322	+
Merged-chr11-75366189-3	chr11	75365661	75366704	+
Merged-chr1-94264196-3	chr1	94263682	94264703	+
Merged-chr2-10564089-3	chr2	10563555	10564658	+
Merged-chr6-21947790-3	chr6	21947097	21948387	+
Merged-chr11-10948955-3	chr11	10948088	10949639	+
Merged-chr3-141023340-3	chr3	141022825	141023872	+
Merged-chr4-89241002-3	chr4	89240392	89241558	+
Merged-chr11-130903420-3	chr11	130902916	130903922	+
Merged-chr3-8501376-3	chr3	8500854	8501887	+
Merged-chr2-28325241-3	chr2	28324723	28325779	+
Merged-chr10-29979359-3	chr10	29978595	29979991	+
Merged-chr14-93428951-3	chr14	93428397	93429479	+
Merged-chr14-54446542-3	chr14	54446033	54447060	+
Merged-chr2-20816162-3	chr2	20815475	20816756	+
Merged-chr5-38783069-3	chr5	38782407	38783895	+
Merged-chr6-134084058-3	chr6	134083522	134084630	+
Merged-chr7-75346860-3	chr7	75346357	75347368	+
Merged-chr2-223873640-3	chr2	223872867	223874688	+
Merged-chr5-174644124-3	chr5	174643210	174644831	+
Merged-chr15-36722255-3	chr15	36721701	36722863	+
Merged-chr6-140265225-3	chr6	140264680	140265815	+
Merged-chr4-8560929-3	chr4	8560427	8561435	+
Merged-chr17-62925239-3	chr17	62924679	62925769	+
Merged-chr4-127810805-3	chr4	127809892	127811512	+
Merged-chr7-16456621-3	chr7	16456076	16457213	+
Merged-chr4-74527533-3	chr4	74527029	74528035	+
Merged-chr5-77802523-3	chr5	77801875	77803097	+
Merged-chr19-32559711-3	chr19	32558879	32560378	+
Merged-chr9-127315295-3	chr9	127314766	127315854	+
Merged-chr1-66286536-3	chr1	66285970	66287070	+
Merged-chr10-78990213-3	chr10	78989659	78990740	+
Merged-chr16-80199617-3	chr16	80199055	80200242	+
Merged-chr3-8881155-3	chr3	8880579	8881694	+
Merged-chr1-21778624-3	chr1	21778050	21779272	+
Merged-chr4-134787249-3	chr4	134786644	134787802	+
Merged-chr5-29079585-3	chr5	29079000	29080256	+
Merged-chr8-96236997-3	chr8	96236447	96237523	+
Merged-chr11-17767247-3	chr11	17766537	17768168	+
Merged-chr2-231532940-3	chr2	231532377	231533472	+
Merged-chr2-129492523-3	chr2	129491934	129493202	+
Merged-chr14-55182137-3	chr14	55181420	55183072	+
Merged-chr10-99227307-3	chr10	99226426	99227998	+
Merged-chr11-106338332-3	chr11	106337714	106338891	+
Merged-chr11-44323096-3	chr11	44322516	44323756	+
Merged-chr5-169579552-3	chr5	169579034	169580089	+
Merged-chr1-159010183-3	chr1	159009610	159010831	+
Merged-chr13-35037677-3	chr13	35037175	35038182	+
Merged-chr4-150330349-3	chr4	150329788	150330972	+
Merged-chr11-46734609-3	chr11	46733947	46735433	+
Merged-chr15-55573326-3	chr15	55572751	55573976	+
Merged-chr8-106762080-3	chr8	106761401	106762938	+
Merged-chr14-61714855-3	chr14	61714311	61715378	+
Merged-chr6-72077467-3	chr6	72076797	72078052	+
Merged-chr4-24772032-3	chr4	24771451	24772695	+
Merged-chr21-16794674-3	chr21	16794028	16795467	+
Merged-chr20-1808870-3	chr20	1808330	1809390	+
Merged-chr7-100488949-3	chr7	100487786	100489781	+
Merged-chr3-193109552-3	chr3	193109007	193110143	+
Merged-chr6-144626981-3	chr6	144626395	144627524	+
Merged-chr1-202537685-3	chr1	202537046	202538255	+
Merged-chr5-134544863-3	chr5	134544205	134545442	+
Merged-chr3-25600435-3	chr3	25599426	25601190	+
Merged-chr9-33131541-3	chr9	33130551	33132287	+
Merged-chr13-106762635-3	chr13	106762108	106763191	+
Merged-chr6-4319941-3	chr6	4318803	4320760	+
Merged-chr2-81877229-3	chr2	81876515	81878159	+
Merged-chr11-27883508-3	chr11	27882928	27884170	+
Merged-chr15-65176132-3	chr15	65175545	65176807	+
Merged-chr5-57075061-3	chr5	57074246	57076193	+
Merged-chr8-41573357-3	chr8	41572697	41574177	+
Merged-chr3-112828985-3	chr3	112828354	112829551	+
Merged-chr3-61559301-3	chr3	61558623	61560158	+
Merged-chr3-188038252-3	chr3	188037616	188039025	+
Merged-chr13-80065832-3	chr13	80065194	80066402	+
Merged-chr6-43246211-3	chr6	43245688	43246723	+
Merged-chr16-23517367-3	chr16	23516401	23518101	+
Merged-chr8-136555771-3	chr8	136555188	136556437	+
Merged-chr17-71069253-3	chr17	71068514	71070231	+
Merged-chr15-87898250-3	chr15	87897261	87898995	+
Merged-chr1-23603210-3	chr1	23602540	23604050	+
Merged-chr1-155619001-3	chr1	155618481	155619511	+
Merged-chr17-36176898-3	chr17	36176247	36177474	+
Merged-chrX-23917811-3	chrX	23917295	23918344	+
Merged-chr5-141227808-3	chr5	141227244	141228436	+
Merged-chr1-10788427-3	chr1	10787904	10788939	+
Merged-chr3-58668178-3	chr3	58667616	58668802	+
Merged-chr4-49516423-3	chr4	49515100	49517821	+
Merged-chr1-183538602-3	chr1	183538082	183539112	+
Merged-chr4-125861395-3	chr4	125860769	125862147	+
Merged-chr2-123114935-3	chr2	123113971	123115667	+
Merged-chr3-64149238-3	chr3	64148671	64149874	+
Merged-chr2-98734187-3	chr2	98733597	98734869	+
Merged-chr5-14353932-3	chr5	14353314	14354491	+
Merged-chrX-16179104-3	chrX	16178580	16179617	+
Merged-chr11-34236292-3	chr11	34235716	34236830	+
Merged-chr13-24193843-3	chr13	24193293	24194368	+
Merged-chr11-17695660-3	chr11	17695110	17696260	+
Merged-chr4-173904997-3	chr4	173904466	173905559	+
Merged-chr2-192491366-3	chr2	192490827	192491944	+
Merged-chr1-156066604-3	chr1	156065818	156067677	+
Merged-chr3-123981026-3	chr3	123980467	123981646	+
Merged-chr14-71256030-3	chr14	71255477	71256557	+
Merged-chr8-49549972-3	chr8	49549344	49550537	+
Merged-chr10-118979109-3	chr10	118978387	118980053	+
Merged-chr16-7649535-3	chr16	7649012	7650083	+
Merged-chr8-140289604-3	chr8	140289092	140290130	+
Merged-chr1-116072641-3	chr1	116071997	116073214	+
Merged-chr5-146240325-3	chr5	146239792	146240892	+
Merged-chr22-40364074-3	chr22	40363421	40364881	+
Merged-chr15-52554589-3	chr15	52553806	52555231	+
Merged-chr2-102335772-3	chr2	102335074	102336668	+
Merged-chr18-29069172-3	chr18	29068444	29069786	+
Merged-chr10-98759492-3	chr10	98758826	98760075	+
Merged-chr22-27915345-3	chr22	27914728	27916080	+
Merged-chr4-3438677-3	chr4	3438121	3439206	+
Merged-chr3-31453961-3	chr3	31453397	31454589	+
Merged-chr2-223006383-3	chr2	223005862	223006925	+
Merged-chr1-234690465-3	chr1	234689876	234691144	+
Merged-chr5-169144074-3	chr5	169143406	169144659	+
Merged-chr4-108930671-3	chr4	108930051	108931412	+
Merged-chr8-96805364-3	chr8	96804850	96805892	+
Merged-chr14-50511531-3	chr14	50511015	50512040	+
Merged-chr9-90000283-3	chr9	89999247	90001051	+
Merged-chr1-31382802-3	chr1	31381748	31383580	+
Merged-chr7-7951734-3	chr7	7950761	7952471	+
Merged-chr7-116738586-3	chr7	116738001	116739129	+
Merged-chr17-42079474-3	chr17	42078902	42080118	+
Merged-chr17-41776274-3	chr17	41775622	41777078	+
Merged-chr1-89268237-3	chr1	89267553	89268829	+
Merged-chr3-46523753-3	chr3	46522823	46524468	+
Merged-chr10-45296870-3	chr10	45296186	45297462	+
Merged-chr5-169055810-3	chr5	169055289	169056353	+
Merged-chr5-146548746-3	chr5	146548214	146549263	+
Merged-chr16-10834349-3	chr16	10833577	10835395	+
Merged-chr10-102632750-3	chr10	102632168	102633292	+
Merged-chr6-45446392-3	chr6	45445378	45447149	+
Merged-chr4-119889410-3	chr4	119888898	119889934	+
Merged-chr1-201445570-3	chr1	201444877	201446457	+
Merged-chr11-33485645-3	chr11	33485077	33486180	+
Merged-chr13-76586674-3	chr13	76586154	76587214	+
Merged-chr22-30057268-3	chr22	30056489	30057908	+
Merged-chr2-175644072-3	chr2	175643499	175644720	+
Merged-chr18-46261389-3	chr18	46260419	46262124	+
Merged-chr6-15352759-3	chr6	15351997	15353390	+
Merged-chr2-97205533-3	chr2	97204871	97206357	+
Merged-chr15-41397000-3	chr15	41396416	41397670	+
Merged-chr17-38609224-3	chr17	38608572	38610029	+
Merged-chr5-159265533-3	chr5	159265007	159266086	+
Merged-chr13-42120251-3	chr13	42119705	42120845	+
Merged-chr11-10689333-3	chr11	10688605	10689948	+
Merged-chr7-103300430-3	chr7	103299827	103301138	+
Merged-chr18-21792691-3	chr18	21791971	21793632	+
Merged-chr1-118656619-3	chr1	118655793	118657283	+
Merged-chr3-78556150-3	chr3	78555482	78556735	+
Merged-chr1-7462575-3	chr1	7461695	7463266	+
Merged-chr16-67540998-3	chr16	67540186	67541655	+
Merged-chr4-162635872-3	chr4	162635341	162636436	+
Merged-chr6-100381625-3	chr6	100380919	100382229	+
Merged-chr3-139963959-3	chr3	139963091	139964643	+
Merged-chr8-117902181-3	chr8	117901203	117902920	+
Merged-chr19-38570411-3	chr19	38569871	38570991	+
Merged-chr19-28712990-3	chr19	28712433	28713604	+
Merged-chr10-29282907-3	chr10	29281995	29283614	+
Merged-chr1-187659669-3	chr1	187659122	187660263	+
Merged-chr14-35135563-3	chr14	35135006	35136177	+
Merged-chr5-36359778-3	chr5	36358676	36360580	+
Merged-chr8-19247033-3	chr8	19246527	19247547	+
Merged-chr7-3995566-3	chr7	3995052	3996095	+
Merged-chrX-140556911-3	chrX	140556356	140557522	+
Merged-chr7-98395395-3	chr7	98394849	98395988	+
Merged-chr9-116247201-3	chr9	116246583	116247937	+
Merged-chr2-17825638-3	chr2	17825030	17826192	+
Merged-chr17-17804580-3	chr17	17803682	17805279	+
Merged-chr4-8540270-3	chr4	8539746	8540782	+
Merged-chr21-39723059-3	chr21	39722229	39723725	+
Merged-chr6-125509777-3	chr6	125509131	125510350	+
Merged-chr13-40449953-3	chr13	40449408	40450544	+
Merged-chr18-65530884-3	chr18	65530371	65531391	+
Merged-chr9-13750822-3	chr9	13750203	13751560	+
Merged-chr14-35683758-3	chr14	35683098	35684579	+
Merged-chrX-17613128-3	chrX	17612076	17613904	+
Merged-chr3-29281629-3	chr3	29281032	29282325	+
Merged-chr6-45933668-3	chr6	45933093	45934319	+
Merged-chr1-77415832-3	chr1	77415111	77416443	+
Merged-chr5-149925678-3	chr5	149924854	149926826	+
Merged-chr3-195443503-3	chr3	195442720	195444145	+
Merged-chr9-116217988-3	chr9	116217428	116218518	+
Merged-chr4-159080088-3	chr4	159079510	159080746	+
Merged-chr22-18539880-3	chr22	18539257	18540442	+
Merged-chr7-77199275-3	chr7	77198572	77200181	+
Merged-chr20-4034387-3	chr20	4033642	4035379	+
Merged-chr6-134695095-3	chr6	134694493	134695647	+
Merged-chr15-70881561-3	chr15	70880944	70882120	+
Merged-chr2-85685242-3	chr2	85684714	85685756	+
Merged-chr1-59289625-3	chr1	59289084	59290207	+
Merged-chr16-27590582-3	chr16	27590067	27591112	+
Merged-chr10-15187196-3	chr10	15186555	15187979	+
Merged-chr4-41137435-3	chr4	41136391	41138208	+
Merged-chr11-19462368-3	chr11	19461699	19462953	+
Merged-chr9-23684999-3	chr9	23684463	23685571	+
Merged-chr12-50018767-3	chr12	50018180	50019443	+
Merged-chr18-45495457-3	chr18	45494640	45496116	+
Merged-chr11-35605572-3	chr11	35604910	35606396	+
Merged-chr2-119007538-3	chr2	119006576	119008269	+
Merged-chr1-8179766-3	chr1	8178839	8180480	+
Merged-chr1-94429864-3	chr1	94429047	94431000	+
Merged-chr2-47150360-3	chr2	47149676	47150953	+
Merged-chr10-111103568-3	chr10	111102932	111104136	+
Merged-chr14-51993690-3	chr14	51992778	51994397	+
Merged-chr12-19171459-3	chr12	19170825	19172227	+
Merged-chr6-37686078-3	chr6	37685440	37686647	+
Merged-chr4-160149478-3	chr4	160148942	160149996	+
Merged-chr15-71853462-3	chr15	71852848	71854192	+
Merged-chr16-80182835-3	chr16	80182178	80183649	+
Merged-chr15-57509603-3	chr15	57508445	57510432	+
Merged-chr2-225385507-3	chr2	225384421	225386300	+
Merged-chr22-50767337-3	chr22	50766755	50768003	+
Merged-chr9-99316478-3	chr9	99315766	99317085	+
Merged-chr19-41170868-3	chr19	41170280	41171412	+
Merged-chr4-86747662-3	chr4	86747092	86748197	+
Merged-chr18-48395713-3	chr18	48395167	48396236	+
Merged-chr9-18587892-3	chr9	18587345	18588488	+
Merged-chr14-62076106-3	chr14	62075369	62076725	+
Merged-chr12-105812519-3	chr12	105811803	105813451	+
Merged-chr7-3470957-3	chr7	3470095	3471639	+
Merged-chr15-60375267-3	chr15	60374697	60375803	+
Merged-chr12-58788633-3	chr12	58788118	58789164	+
Merged-chr7-140349857-3	chr7	140348803	140350635	+
Merged-chr10-12988144-3	chr10	12987441	12989052	+
Merged-chr5-80077985-3	chr5	80077387	80078534	+
Merged-chr5-158086921-3	chr5	158086325	158087614	+
Merged-chr12-125184770-3	chr12	125184177	125185458	+
Merged-chr4-6808549-3	chr4	6807892	6809364	+
Merged-chr1-110394136-3	chr1	110393529	110394851	+
Merged-chr6-100731397-3	chr6	100730871	100731910	+
Merged-chr20-10339910-3	chr20	10339271	10340688	+
Merged-chr3-114965782-3	chr3	114965227	114966394	+
Merged-chr17-78486931-3	chr17	78485871	78487711	+
Merged-chr3-73550361-3	chr3	73549651	73550966	+
Merged-chr3-30730114-3	chr3	30729452	30730939	+
Merged-chr5-98091003-3	chr5	98090455	98091600	+
Merged-chr2-170664951-3	chr2	170664410	170665534	+
Merged-chr17-48113651-3	chr17	48112926	48114603	+
Merged-chr2-174000995-3	chr2	174000394	174001697	+
Merged-chr1-193291518-3	chr1	193290974	193292108	+
Merged-chr6-34632621-3	chr6	34631797	34633283	+
Merged-chr6-110089780-3	chr6	110089250	110090340	+
Merged-chr12-94946963-3	chr12	94946309	94947772	+
Merged-chr3-179529364-3	chr3	179528842	179529875	+
Merged-chr1-90185900-3	chr1	90185286	90186629	+
Merged-chr10-33404252-3	chr10	33403678	33404901	+
Merged-chrX-39588012-3	chrX	39587368	39588584	+
Merged-chr7-81679509-3	chr7	81678826	81680101	+
Merged-chr4-152356572-3	chr4	152355968	152357124	+
Merged-chr18-46545321-3	chr18	46544789	46545838	+
Merged-chr4-11314275-3	chr4	11313749	11314788	+
Merged-chr11-19102206-3	chr11	19101332	19102893	+
Merged-chr16-2896895-3	chr16	2896283	2897452	+
Merged-chr1-202262679-3	chr1	202262147	202263196	+
Merged-chr11-12776659-3	chr11	12776145	12777188	+
Merged-chr16-84392829-3	chr16	84392134	84393427	+
Merged-chr4-69133309-3	chr4	69132757	69133836	+
Merged-chr21-40387426-3	chr21	40386830	40387975	+
Merged-chr12-76496941-3	chr12	76496393	76497539	+
Merged-chr21-27497006-3	chr21	27496178	27497671	+
Merged-chr5-142105787-3	chr5	142105281	142106299	+
Merged-chr19-51149614-3	chr19	51149114	51150115	+
Merged-chr2-179269136-3	chr2	179268584	179269663	+
Merged-chr3-153868636-3	chr3	153868128	153869140	+
Merged-chr2-224711311-3	chr2	224710764	224711907	+
Merged-chr10-124052825-3	chr10	124052264	124053356	+
Merged-chr3-45035682-3	chr3	45035089	45036229	+
Merged-chr12-79274556-3	chr12	79273746	79275211	+
Merged-chr15-40170992-3	chr15	40170074	40171702	+
Merged-chr9-6931219-3	chr9	6930538	6931810	+
Merged-chr1-144989825-3	chr1	144989224	144990529	+
Merged-chr11-34340479-3	chr11	34339968	34341001	+
Merged-chr3-35986936-3	chr3	35986403	35987502	+
Merged-chr14-52836105-3	chr14	52834999	52836909	+
Merged-chr13-31747142-3	chr13	31746464	31747731	+
Merged-chr13-34618801-3	chr13	34618227	34619339	+
Merged-chr5-59056544-3	chr5	59055967	59057200	+
Merged-chr10-81182483-3	chr10	81181482	81183234	+
Merged-chr1-120328742-3	chr1	120327943	120329841	+
Merged-chr21-39857685-3	chr21	39856549	39858503	+
Merged-chr2-46344933-3	chr2	46344428	46345443	+
Merged-chr18-76574237-3	chr18	76573543	76575127	+
Merged-chr7-111801815-3	chr7	111801285	111802375	+
Merged-chr5-40231683-3	chr5	40231116	40232318	+
Merged-chr14-61719625-3	chr14	61719082	61720211	+
Merged-chr14-74163712-3	chr14	74162859	74164389	+
Merged-chr9-128693468-3	chr9	128692732	128694440	+
Merged-chr18-14840913-3	chr18	14840400	14841440	+
Merged-chr2-45510317-3	chr2	45509692	45510880	+
Merged-chr20-42008650-3	chr20	42007667	42009392	+
Merged-chr17-31789391-3	chr17	31788779	31789948	+
Merged-chr2-201344498-3	chr2	201343768	201345113	+
Merged-chr5-142916421-3	chr5	142915883	142916997	+
Merged-chr10-122161666-3	chr10	122161093	122162314	+
Merged-chr3-63958401-3	chr3	63957599	63959053	+
Merged-chr15-40375227-3	chr15	40374659	40375865	+
Merged-chr8-99159183-3	chr8	99158585	99159880	+
Merged-chr20-58404198-3	chr20	58403469	58405157	+
Merged-chr5-73569561-3	chr5	73569058	73570067	+
Merged-chr8-141909367-3	chr8	141908535	141910034	+
Merged-chr2-119955165-3	chr2	119954487	119955755	+
Merged-chr9-36551677-3	chr9	36550801	36552365	+
Merged-chr6-96750073-3	chr6	96749366	96750677	+
Merged-chr11-102127543-3	chr11	102126937	102128097	+
Merged-chr15-60364989-3	chr15	60364207	60365630	+
Merged-chr15-39432612-3	chr15	39432079	39433179	+
Merged-chr1-173064890-3	chr1	173064237	173065467	+
Merged-chr6-154780371-3	chr6	154779479	154781068	+
Merged-chr10-78872203-3	chr10	78871683	78872745	+
Merged-chr9-79432857-3	chr9	79432263	79433545	+
Merged-chr7-104859779-3	chr7	104859149	104860541	+
Merged-chr9-114568328-3	chr9	114567727	114569030	+
Merged-chr4-107335958-3	chr4	107335409	107336558	+
Merged-chr10-115234651-3	chr10	115234137	115235180	+
Merged-chr1-100065515-3	chr1	100064936	100066055	+
Merged-chr10-30971456-3	chr10	30970854	30972160	+
Merged-chr11-116165517-3	chr11	116164798	116166457	+
Merged-chr21-33829590-3	chr21	33828850	33830210	+
Merged-chr3-107363590-3	chr3	107362999	107364273	+
Merged-chr6-44146129-3	chr6	44145576	44146737	+
Merged-chr6-57129899-3	chr6	57129286	57130625	+
Merged-chr3-164168987-3	chr3	164168429	164169517	+
Merged-chr5-10789570-3	chr5	10789057	10790098	+
Merged-chr11-116742287-3	chr11	116741754	116742804	+
Merged-chr3-193513347-3	chr3	193512811	193513920	+
Merged-chr9-112877338-3	chr9	112876646	112878223	+
Merged-chr5-9188636-3	chr5	9188008	9189201	+
Merged-chr1-92076966-3	chr1	92076407	92077584	+
Merged-chr10-122125712-3	chr10	122125142	122126353	+
Merged-chr13-59661589-3	chr13	59660926	59662416	+
Merged-chr11-128050489-3	chr11	128049956	128051057	+
Merged-chr3-157505117-3	chr3	157504519	157505666	+
Merged-chr14-78315483-3	chr14	78314392	78316279	+
Merged-chr17-63719873-3	chr17	63719297	63720526	+
Merged-chr1-101725677-3	chr1	101724693	101726419	+
Merged-chr4-17030973-3	chr4	17030351	17031534	+
Merged-chr11-102632042-3	chr11	102631499	102632629	+
Merged-chr15-99779469-3	chr15	99778951	99780006	+
Merged-chr5-52725982-3	chr5	52725315	52726566	+
Merged-chr3-194013348-3	chr3	194012778	194013989	+
Merged-chr5-127033750-3	chr5	127033113	127034524	+
Merged-chr2-79944655-3	chr2	79944039	79945387	+
Merged-chr4-58367317-3	chr4	58366800	58367853	+
Merged-chr3-152950851-3	chr3	152950334	152951385	+
Merged-chr14-77404444-3	chr14	77403500	77405167	+
Merged-chr9-79152876-3	chr9	79152320	79153490	+
Merged-chr1-19378922-3	chr1	19378115	19380036	+
Merged-chr15-51413247-3	chr15	51412653	51413937	+
Merged-chr5-19929116-3	chr5	19928611	19929628	+
Merged-chr2-113715372-3	chr2	113714749	113715934	+
Merged-chr14-74129314-3	chr14	74128653	74129895	+
Merged-chr12-95563290-3	chr12	95562776	95563820	+
Merged-chr1-52472143-3	chr1	52471630	52472650	+
Merged-chr7-113277870-3	chr7	113277346	113278419	+
Merged-chr3-93904230-3	chr3	93903342	93904925	+
Merged-chr7-130682447-3	chr7	130681678	130683487	+
Merged-chr17-59490737-3	chr17	59490196	59491321	+
Merged-chr5-52701661-3	chr5	52701100	52702283	+
Merged-chr2-154796313-3	chr2	154795623	154797194	+
Merged-chr12-25075432-3	chr12	25074718	25076039	+
Merged-chr2-130646907-3	chr2	130646094	130648034	+
Merged-chr1-192508954-3	chr1	192508408	192509547	+
Merged-chr20-32011550-3	chr20	32011037	32012057	+
Merged-chr2-101348960-3	chr2	101348432	101349516	+
Merged-chr14-76668615-3	chr14	76667868	76669610	+
Merged-chr8-139949980-3	chr8	139949378	139950532	+
Merged-chr17-4582933-3	chr17	4582191	4583554	+
Merged-chr3-103852686-3	chr3	103852160	103853240	+
Merged-chr6-32044156-3	chr6	32043612	32044679	+
Merged-chr4-174173148-3	chr4	174172550	174173698	+
Merged-chr1-7283320-3	chr1	7282796	7283832	+
Merged-chr1-62699053-3	chr1	62698274	62699693	+
Merged-chr21-43378666-3	chr21	43378149	43379202	+
Merged-chr2-232243512-3	chr2	232242989	232244024	+
Merged-chr17-74248387-3	chr17	74247856	74248951	+
Merged-chr10-70757599-3	chr10	70757086	70758125	+
Merged-chr16-69256548-3	chr16	69255712	69257217	+
Merged-chr1-110350743-3	chr1	110350107	110351311	+
Merged-chr10-115087210-3	chr10	115086578	115087777	+
Merged-chr3-190955317-3	chr3	190954791	190955869	+
Merged-chr4-129259959-3	chr4	129259149	129261081	+
Merged-chr7-104738321-3	chr7	104737792	104738880	+
Merged-chr2-135576372-3	chr2	135575561	135577028	+
Merged-chr8-94971888-3	chr8	94971360	94972446	+
Merged-chr9-79148402-3	chr9	79147894	79148919	+
Merged-chr14-22858178-3	chr14	22857668	22858698	+
Merged-chr12-1006598-3	chr12	1005997	1007301	+
Merged-chr5-103523731-3	chr5	103523198	103524248	+
Merged-chr11-35571654-3	chr11	35571084	35572189	+
Merged-chr2-232045570-3	chr2	232044969	232046274	+
Merged-chr1-162943374-3	chr1	162942804	162943909	+
Merged-chr4-8279696-3	chr4	8278909	8280771	+
Merged-chr19-55032187-3	chr19	55031591	55032880	+
Merged-chr2-7350292-3	chr2	7349790	7350798	+
Merged-chr1-181280099-3	chr1	181279493	181280653	+
Merged-chr20-43323399-3	chr20	43322429	43324134	+
Merged-chr2-43539307-3	chr2	43538701	43540021	+
Merged-chr15-68219278-3	chr15	68218770	68219794	+
Merged-chr13-42187099-3	chr13	42186596	42187601	+
Merged-chr4-78618752-3	chr4	78618190	78619376	+
Merged-chr4-139531689-3	chr4	139531106	139532231	+
Merged-chr2-13110808-3	chr2	13110226	13111474	+
Merged-chr2-56070422-3	chr2	56069909	56070949	+
Merged-chr1-205317788-3	chr1	205317149	205318567	+
Merged-chr9-132880701-3	chr9	132880096	132881254	+
Merged-chr6-4811421-3	chr6	4810799	4811982	+
Merged-chr1-165085584-3	chr1	165084950	165086352	+
Merged-chr13-40979141-3	chr13	40978335	40979794	+
Merged-chr3-112323459-3	chr3	112322699	112324481	+
Merged-chr9-71993888-3	chr9	71993200	71994482	+
Merged-chr8-116981721-3	chr8	116981211	116982227	+
Merged-chr12-69928739-3	chr12	69927989	69929364	+
Merged-chr6-143249462-3	chr6	143248931	143250026	+
Merged-chr3-187950810-3	chr3	187949982	187951475	+
Merged-chr1-68578404-3	chr1	68577895	68578923	+
Merged-chr1-241755616-3	chr1	241755075	241756137	+
Merged-chr10-73272783-3	chr10	73272278	73273295	+
Merged-chr18-52490344-3	chr18	52489734	52490900	+
Merged-chr3-150462237-3	chr3	150461615	150462798	+
Merged-chr16-48191796-3	chr16	48190742	48192574	+
Merged-chr11-93640761-3	chr11	93640141	93641502	+
Merged-chr6-111895508-3	chr6	111894843	111896339	+
Merged-chr7-32181909-3	chr7	32181348	32182533	+
Merged-chr6-42661365-3	chr6	42660813	42661969	+
Merged-chr9-127515904-3	chr9	127515072	127516570	+
Merged-chr1-4438451-3	chr1	4437764	4439327	+
Merged-chr2-163116274-3	chr2	163115490	163117342	+
Merged-chr15-81197655-3	chr15	81197077	81198312	+
Merged-chr15-80303025-3	chr15	80302331	80303622	+
Merged-chr5-10633883-3	chr5	10633243	10634664	+
Merged-chr12-22424284-3	chr12	22423756	22424842	+
Merged-chrX-64864110-3	chrX	64863516	64864658	+
Merged-chr18-25784227-3	chr18	25783673	25784836	+
Merged-chr6-127043048-3	chr6	127042357	127043932	+
Merged-chr9-118013235-3	chr9	118012657	118013891	+
Merged-chr8-10210142-3	chr8	10209332	10210798	+
Merged-chr1-242999256-3	chr1	242998683	242999793	+
Merged-chr11-43957403-3	chr11	43956810	43958089	+
Merged-chr4-171595102-3	chr4	171594510	171595648	+
Merged-chr18-37527452-3	chr18	37526810	37528024	+
Merged-chr8-53030963-3	chr8	53029895	53031747	+
Merged-chr6-34881513-3	chr6	34880905	34882230	+
Merged-chrX-149253651-3	chrX	149253071	149254191	+
Merged-chr18-21298456-3	chr18	21297728	21299414	+
Merged-chr5-160120-3	chr5	159451	160959	+
Merged-chr15-63011397-3	chr15	63010817	63012057	+
Merged-chr15-64959392-3	chr15	64958649	64960380	+
Merged-chr17-25711340-3	chr17	25710810	25711855	+
Merged-chr3-190298960-3	chr3	190298259	190299863	+
Merged-chr2-109802326-3	chr2	109801779	109802850	+
Merged-chr12-6470896-3	chr12	6470383	6471424	+
Merged-chr12-27339034-3	chr12	27338531	27339542	+
Merged-chr6-125513674-3	chr6	125513102	125514319	+
Merged-chr13-44937111-3	chr13	44936401	44937716	+
Merged-chr10-87303760-3	chr10	87303243	87304295	+
Merged-chr14-35441077-3	chr14	35440409	35441662	+
Merged-chr8-73589869-3	chr8	73589099	73590505	+
Merged-chr14-34508476-3	chr14	34507718	34509493	+
Merged-chr9-118367867-3	chr9	118367249	118368427	+
Merged-chr2-176702156-3	chr2	176701430	176702770	+
Merged-chr6-82732686-3	chr6	82731921	82733319	+
Merged-chr16-61855012-3	chr16	61854354	61855591	+
Merged-chr3-132261992-3	chr3	132261359	132262758	+
Merged-chr8-25969604-3	chr8	25968954	25970179	+
Merged-chr3-142219930-3	chr3	142219416	142220438	+
Merged-chr11-9011063-3	chr11	9010337	9011676	+
Merged-chr6-42768336-3	chr6	42767757	42768995	+
Merged-chr4-169141318-3	chr4	169140694	169141880	+
Merged-chr21-43034935-3	chr21	43034416	43035473	+
Merged-chr1-153854160-3	chr1	153853635	153854673	+
Merged-chr5-71677176-3	chr5	71676640	71677694	+
Merged-chr19-41338511-3	chr19	41337987	41339059	+
Merged-chr14-88338049-3	chr14	88337308	88338670	+
Merged-chr9-13719764-3	chr9	13719036	13720722	+
Merged-chr10-14188459-3	chr10	14187814	14189032	+
Merged-chr20-51693074-3	chr20	51692371	51694350	+
Merged-chr3-185698774-3	chr3	185698246	185699331	+
Merged-chr19-38780500-3	chr19	38779924	38781039	+
Merged-chr9-104275756-3	chr9	104275234	104276267	+
Merged-chr1-158985577-3	chr1	158985055	158986122	+
Merged-chrX-151988559-3	chrX	151987633	151989273	+
Merged-chr16-12633284-3	chr16	12632589	12634174	+
Merged-chr11-31666629-3	chr11	31665994	31667399	+
Merged-chr11-32159069-3	chr11	32158555	32159577	+
Merged-chr15-85901442-3	chr15	85900866	85901981	+
Merged-chr3-123437631-3	chr3	123437128	123438138	+
Merged-chr10-91282981-3	chr10	91282166	91283639	+
Merged-chr4-115305015-3	chr4	115304463	115305619	+
Merged-chr2-237624031-3	chr2	237623475	237624559	+
Merged-chr4-163604371-3	chr4	163603694	163605226	+
Merged-chr3-60072254-3	chr3	60071716	60072774	+
Merged-chr7-148469727-3	chr7	148469185	148470312	+
Merged-chr3-12278886-3	chr3	12278280	12279440	+
Merged-chr6-118709762-3	chr6	118708824	118710482	+
Merged-chr2-191914922-3	chr2	191914344	191915578	+
Merged-chr2-163020839-3	chr2	163020258	163021380	+
Merged-chr1-235069682-3	chr1	235069125	235070296	+
Merged-chr11-64089360-3	chr11	64088792	64089998	+
Merged-chr1-16228799-3	chr1	16228299	16229299	+
Merged-chr8-127146125-3	chr8	127145174	127146851	+
Merged-chr12-56455258-3	chr12	56454521	56455877	+
Merged-chr2-88337894-3	chr2	88337194	88338795	+
Merged-chr4-26016998-3	chr4	26016420	26017656	+
Merged-chr3-105749177-3	chr3	105748499	105749766	+
Merged-chr19-35803135-3	chr19	35802466	35803975	+
Merged-chr5-73813365-3	chr5	73812787	73813905	+
Merged-chr4-40123327-3	chr4	40122796	40123843	+
Merged-chr4-142606814-3	chr4	142605996	142607474	+
Merged-chr5-82879968-3	chr5	82879244	82880917	+
Merged-chr5-66191176-3	chr5	66190475	66192079	+
Merged-chr11-119469687-3	chr11	119468991	119470285	+
Merged-chr1-24719692-3	chr1	24719078	24720249	+
Merged-chr2-120890977-3	chr2	120890470	120891481	+
Merged-chrX-13398989-3	chrX	13398465	13399539	+
Merged-chr9-81599284-3	chr9	81598410	81599972	+
Merged-chr12-107807954-3	chr12	107807315	107808733	+
Merged-chr5-53954834-3	chr5	53954289	53955425	+
Merged-chr10-24745994-3	chr10	24745482	24746500	+
Merged-chrX-13240712-3	chrX	13240160	13241239	+
Merged-chr13-93457132-3	chr13	93456552	93457672	+
Merged-chr11-69503329-3	chr11	69502636	69503926	+
Merged-chr4-159918845-3	chr4	159918194	159919647	+
Merged-chr14-74106615-3	chr14	74106045	74107257	+
Merged-chr11-106239894-3	chr11	106239210	106240487	+
Merged-chr7-45729240-3	chr7	45728639	45729944	+
Merged-chr14-34670334-3	chr14	34669465	34671019	+
Merged-chr3-105547959-3	chr3	105547395	105548588	+
Merged-chr6-149449937-3	chr6	149449426	149450461	+
Merged-chr22-23035538-3	chr22	23034585	23036265	+
Merged-chr19-41149068-3	chr19	41148501	41149702	+
Merged-chr2-43521353-3	chr2	43520746	43521907	+
Merged-chr1-242950027-3	chr1	242949370	242950843	+
Merged-chr16-11041833-3	chr16	11040749	11042625	+
Merged-chr18-65439056-3	chr18	65438511	65439579	+
Merged-chr19-3142320-3	chr19	3141722	3142869	+
Merged-chr11-108304192-3	chr11	108303542	108304992	+
Merged-chr2-173564260-3	chr2	173563736	173564810	+
Merged-chr10-35722535-3	chr10	35721859	35723387	+
Merged-chr14-68827413-3	chr14	68826805	68827967	+
Merged-chr22-28059491-3	chr22	28058987	28060001	+
Merged-chr5-135029090-3	chr5	135028382	135030008	+
Merged-chr3-53839878-3	chr3	53839316	53840504	+
Merged-chr4-81035712-3	chr4	81034898	81036841	+
Merged-chr17-44889495-3	chr17	44888939	44890023	+
Merged-chr1-33240925-3	chr1	33240312	33241653	+
Merged-chr5-6438493-3	chr5	6437917	6439147	+
Merged-chr9-2261717-3	chr9	2261111	2262271	+
Merged-chr3-194243357-3	chr3	194242587	194244397	+
Merged-chr2-216659505-3	chr2	216658375	216660320	+
Merged-chr3-43789920-3	chr3	43789381	43790499	+
Merged-chr15-29570226-3	chr15	29569716	29570747	+
Merged-chr14-97645827-3	chr14	97645239	97646505	+
Merged-chr3-108207094-3	chr3	108206312	108207735	+
Merged-chr20-48221151-3	chr20	48220485	48221735	+
[truncated: 7,763 more rows]

## Sheet: RPE1_Promoter+H3K4me3 in M
Peak ID	Chr	Start	End	Strand
Merged-chr14-23939396-3	chr14	23938687	23939938	+
Merged-chr8-33343430-3	chr8	33342930	33343930	+
Merged-chrX-63005139-3	chrX	63004639	63005639	+
Merged-chr20-17551113-3	chr20	17550613	17551613	+
Merged-chr19-14117258-3	chr19	14116758	14117758	+
Merged-chr15-52970793-3	chr15	52970293	52971293	+
Merged-chrX-122865981-3	chrX	122865481	122866481	+
Merged-chr16-69345723-3	chr16	69344727	69346323	+
Merged-chr20-62152467-3	chr20	62151916	62153069	+
Merged-chr6-159309856-3	chr6	159309343	159310384	+
Merged-chr17-73717595-3	chr17	73717095	73718095	+
Merged-chr3-128997954-3	chr3	128997454	128998454	+
Merged-chr2-75874378-3	chr2	75873878	75874878	+
Merged-chr10-102505944-3	chr10	102505444	102506444	+
Merged-chr15-52044120-3	chr15	52043620	52044620	+
Merged-chr1-38273567-3	chr1	38273067	38274067	+
Merged-chr6-42953157-3	chr6	42952657	42953657	+
Merged-chr6-127840454-3	chr6	127839954	127840954	+
Merged-chr11-74952492-3	chr11	74951963	74953137	+
Merged-chr6-87865578-3	chr6	87865078	87866078	+
Merged-chr12-123755653-3	chr12	123755149	123756177	+
Merged-chr7-12610109-3	chr7	12609530	12610768	+
Merged-chr12-93835053-3	chr12	93834553	93835553	+
Merged-chr17-53342809-3	chr17	53342309	53343309	+
Merged-chr17-4843651-3	chr17	4843151	4844151	+
Merged-chrX-38663789-3	chrX	38663289	38664289	+
Merged-chr20-47836493-3	chr20	47835993	47836993	+
Merged-chr4-13628915-3	chr4	13628415	13629415	+
Merged-chr1-155164005-3	chr1	155163505	155164505	+
Merged-chr8-1922001-3	chr8	1921491	1922507	+
Merged-chr9-36276888-3	chr9	36276374	36277417	+
Merged-chr5-89854435-3	chr5	89853932	89854937	+
Merged-chr17-48624901-3	chr17	48624253	48625431	+
Merged-chr4-120548787-3	chr4	120548287	120549287	+
Merged-chr7-44058617-3	chr7	44058117	44059117	+
Merged-chr5-1800563-3	chr5	1800063	1801063	+
Merged-chr1-23694897-3	chr1	23694397	23695397	+
Merged-chr6-26538346-3	chr6	26537846	26538846	+
Merged-chr1-116185430-3	chr1	116184930	116185930	+
Merged-chr15-40075676-3	chr15	40075176	40076176	+
Merged-chr18-29673199-3	chr18	29672699	29673699	+
Merged-chr9-99381591-3	chr9	99381091	99382091	+
Merged-chr2-98765594-3	chr2	98765094	98766094	+
Merged-chr11-119599527-3	chr11	119598911	119600607	+
Merged-chr16-15596033-3	chr16	15595533	15596533	+
Merged-chr17-28256651-3	chr17	28256151	28257151	+
Merged-chr3-137906897-3	chr3	137906397	137907397	+
Merged-chr2-137523241-3	chr2	137522741	137523741	+
Merged-chr2-233470914-3	chr2	233470386	233471472	+
Merged-chr2-113300498-3	chr2	113299998	113300998	+
Merged-chr11-94227039-3	chr11	94226539	94227539	+
Merged-chr17-36585648-3	chr17	36585148	36586148	+
Merged-chr8-27941508-3	chr8	27941008	27942008	+
Merged-chr12-51612244-3	chr12	51611744	51612744	+
Merged-chr1-201083832-3	chr1	201083061	201084468	+
Merged-chr9-136857918-3	chr9	136857413	136858445	+
Merged-chr6-37467261-3	chr6	37466761	37467761	+
Merged-chr5-179160807-3	chr5	179160307	179161307	+
Merged-chr4-109093773-3	chr4	109093273	109094273	+
Merged-chr13-100741459-3	chr13	100740959	100741959	+
Merged-chr19-893138-3	chr19	892631	893642	+
Merged-chr12-95868346-3	chr12	95867846	95868846	+
Merged-chr14-48144100-3	chr14	48143600	48144600	+
Merged-chr7-45960970-3	chr7	45960162	45961795	+
Merged-chr8-63950778-3	chr8	63950278	63951278	+
Merged-chr19-11925168-3	chr19	11924668	11925668	+
Merged-chr9-118916881-3	chr9	118916381	118917381	+
Merged-chr11-9780686-3	chr11	9779801	9781263	+
Merged-chr12-8234900-3	chr12	8234400	8235400	+
Merged-chr14-105647491-3	chr14	105646963	105648006	+
Merged-chr12-50017187-3	chr12	50016668	50017783	+
Merged-chr18-5543762-3	chr18	5542850	5544469	+
Merged-chr10-81892164-3	chr10	81891664	81892664	+
Merged-chr6-35632248-3	chr6	35631748	35632748	+
Merged-chr19-8008592-3	chr19	8008038	8009365	+
Merged-chr4-113067125-3	chr4	113066625	113067625	+
Merged-chrX-111326271-3	chrX	111325771	111326771	+
Merged-chr1-89873279-3	chr1	89872779	89873779	+
Merged-chr14-88852134-3	chr14	88851634	88852634	+
Merged-chr9-34179571-3	chr9	34179071	34180071	+
Merged-chrX-69675647-3	chrX	69674817	69676312	+
Merged-chr6-101847109-3	chr6	101846609	101847609	+
Merged-chr14-54954810-3	chr14	54954310	54955310	+
Merged-chr3-15901241-3	chr3	15900741	15901741	+
Merged-chr15-75918176-3	chr15	75917676	75918676	+
Merged-chr4-18022886-3	chr4	18022386	18023386	+
Merged-chr15-23034365-3	chr15	23033865	23034865	+
Merged-chr16-84150313-3	chr16	84149756	84150842	+
Merged-chr9-130341279-3	chr9	130340779	130341779	+
Merged-chr6-30852431-3	chr6	30851931	30852931	+
Merged-chr3-40518769-3	chr3	40518269	40519269	+
Merged-chr17-1627749-3	chr17	1627249	1628249	+
Merged-chrX-102318521-3	chrX	102318021	102319021	+
Merged-chr11-27720276-3	chr11	27719747	27720925	+
Merged-chr4-187112880-3	chr4	187112380	187113380	+
Merged-chr2-15732583-3	chr2	15732083	15733083	+
Merged-chr1-40255027-3	chr1	40254386	40255624	+
Merged-chr14-105715237-3	chr14	105714571	105716071	+
Merged-chr19-4007872-3	chr19	4007372	4008372	+
Merged-chr10-10839086-3	chr10	10838586	10839586	+
Merged-chr6-107436247-3	chr6	107435246	107436874	+
Merged-chr16-77224794-3	chr16	77224294	77225294	+
Merged-chr3-12838090-3	chr3	12837590	12838590	+
Merged-chr18-77906056-3	chr18	77905547	77906576	+
Merged-chr1-159751045-3	chr1	159750346	159751645	+
Merged-chr12-39299551-3	chr12	39298971	39300455	+
Merged-chr10-105128455-3	chr10	105127955	105128955	+
Merged-chr18-33768385-3	chr18	33767885	33768885	+
Merged-chr14-85998462-3	chr14	85997962	85998962	+
Merged-chr20-4130023-3	chr20	4129523	4130523	+
Merged-chr1-19578549-3	chr1	19578049	19579049	+
Merged-chr16-88877917-3	chr16	88877417	88878417	+
Merged-chr10-25351248-3	chr10	25350748	25351748	+
Merged-chr3-132975601-3	chr3	132975101	132976101	+
Merged-chr21-44395308-3	chr21	44394785	44395854	+
Merged-chr19-3762083-3	chr19	3761525	3762613	+
Merged-chr20-33999196-3	chr20	33998696	33999696	+
Merged-chr4-25915912-3	chr4	25915412	25916412	+
Merged-chr5-141061214-3	chr5	141060714	141061714	+
Merged-chr17-8151685-3	chr17	8151185	8152185	+
Merged-chr16-771089-3	chr16	770535	771698	+
Merged-chr8-96281596-3	chr8	96281071	96282146	+
Merged-chr3-136470514-3	chr3	136469961	136471282	+
Merged-chr11-5646218-3	chr11	5645707	5646741	+
Merged-chr22-41698336-3	chr22	41697173	41698969	+
Merged-chr1-90286954-3	chr1	90286443	90287476	+
Merged-chr1-3816768-3	chr1	3816101	3817352	+
Merged-chr10-21823618-3	chr10	21823059	21824236	+
Merged-chr1-23751350-3	chr1	23750850	23751850	+
Merged-chr16-19729059-3	chr16	19728559	19729559	+
Merged-chr9-139872444-3	chr9	139871916	139873001	+
Merged-chr1-213189330-3	chr1	213188830	213189830	+
Merged-chr1-200709670-3	chr1	200709170	200710170	+
Merged-chr7-96338627-3	chr7	96338127	96339127	+
Merged-chr9-79074845-3	chr9	79074247	79075835	+
Merged-chr14-24564088-3	chr14	24563588	24564588	+
Merged-chrX-118109790-3	chrX	118109290	118110290	+
Merged-chr4-206783-3	chr4	206283	207283	+
Merged-chr1-53387254-3	chr1	53386754	53387754	+
Merged-chr15-89089557-3	chr15	89089010	89090081	+
Merged-chr8-97399361-3	chr8	97398861	97399861	+
Merged-chr14-21905599-3	chr14	21905099	21906099	+
Merged-chr22-38668194-3	chr22	38667694	38668694	+
Merged-chrX-47004871-3	chrX	47004252	47005395	+
Merged-chr2-27256413-3	chr2	27255913	27256913	+
Merged-chr17-17875418-3	chr17	17874878	17875938	+
Merged-chr2-102686917-3	chr2	102686401	102687449	+
Merged-chr17-18266008-3	chr17	18265485	18266520	+
Merged-chr7-45128690-3	chr7	45128190	45129190	+
Merged-chr6-12957935-3	chr6	12957435	12958435	+
Merged-chrX-19362478-3	chrX	19361978	19362978	+
Merged-chr1-160068557-3	chr1	160067708	160069232	+
Merged-chr9-33447111-3	chr9	33446586	33447624	+
Merged-chr17-48046251-3	chr17	48045751	48046751	+
Merged-chr12-28344357-3	chr12	28343857	28344857	+
Merged-chr10-126480751-3	chr10	126480251	126481251	+
Merged-chr14-62214837-3	chr14	62214337	62215337	+
Merged-chr3-157828147-3	chr3	157827647	157828647	+
Merged-chr14-23299869-3	chr14	23299369	23300369	+
Merged-chr7-100803209-3	chr7	100802709	100803709	+
Merged-chr3-146261833-3	chr3	146261333	146262333	+
Merged-chr11-71782920-3	chr11	71782420	71783420	+
Merged-chr1-153930387-3	chr1	153929887	153930887	+
Merged-chr1-236558716-3	chr1	236558216	236559216	+
Merged-chr18-59561007-3	chr18	59560431	59561545	+
Merged-chr6-18122880-3	chr6	18122380	18123380	+
Merged-chr6-25280033-3	chr6	25279034	25280633	+
Merged-chr11-75379329-3	chr11	75378829	75379829	+
Merged-chr12-118499014-3	chr12	118498514	118499514	+
Merged-chr17-78389296-3	chr17	78388796	78389796	+
Merged-chr2-11052043-3	chr2	11051543	11052543	+
Merged-chr5-172484032-3	chr5	172483532	172484532	+
Merged-chr1-156391291-3	chr1	156390791	156391791	+
Merged-chr2-45878761-3	chr2	45878081	45879297	+
Merged-chr2-95831793-3	chr2	95831293	95832293	+
Merged-chr20-42838713-3	chr20	42838213	42839213	+
Merged-chr16-57318603-3	chr16	57318103	57319103	+
Merged-chr19-57901754-3	chr19	57901147	57902468	+
Merged-chr5-145719014-3	chr5	145718384	145719579	+
Merged-chr18-32869609-3	chr18	32869109	32870109	+
Merged-chr15-55700462-3	chr15	55699862	55701467	+
Merged-chr1-41707021-3	chr1	41706521	41707521	+
Merged-chr5-44809933-3	chr5	44809433	44810433	+
Merged-chr8-72987670-3	chr8	72987170	72988170	+
Merged-chr5-175395344-3	chr5	175394844	175395844	+
Merged-chr17-80250997-3	chr17	80250486	80251520	+
Merged-chr4-183065889-3	chr4	183065389	183066389	+
Merged-chr8-62602363-3	chr8	62601863	62602863	+
Merged-chr13-42622354-3	chr13	42621854	42622854	+
Merged-chrX-117862218-3	chrX	117861718	117862718	+
Merged-chr11-113185427-3	chr11	113184927	113185927	+
Merged-chr1-46669592-3	chr1	46669092	46670092	+
Merged-chr1-89357708-3	chr1	89357208	89358208	+
Merged-chrX-15693795-3	chrX	15693295	15694295	+
Merged-chr1-222818257-3	chr1	222817757	222818757	+
Merged-chr6-149353426-3	chr6	149352926	149353926	+
Merged-chr19-56091472-3	chr19	56090972	56091972	+
Merged-chr3-75834556-3	chr3	75834056	75835056	+
Merged-chr12-57504820-3	chr12	57504320	57505320	+
Merged-chr4-118006113-3	chr4	118005495	118006849	+
Merged-chr3-43663301-3	chr3	43662801	43663801	+
Merged-chr5-141349546-3	chr5	141348803	141350095	+
Merged-chr2-39005562-3	chr2	39005062	39006062	+
Merged-chr8-22526061-3	chr8	22525561	22526561	+
Merged-chr15-45880467-3	chr15	45879967	45880967	+
Merged-chr2-242576721-3	chr2	242576211	242577241	+
Merged-chr22-31644726-3	chr22	31644226	31645226	+
Merged-chr11-706876-3	chr11	706376	707376	+
Merged-chr1-76540233-3	chr1	76539733	76540733	+
Merged-chr11-105481256-3	chr11	105480709	105481852	+
Merged-chr1-110546680-3	chr1	110546180	110547180	+
Merged-chr20-35807660-3	chr20	35806448	35808303	+
Merged-chr21-33103450-3	chr21	33102950	33103950	+
Merged-chr15-65903491-3	chr15	65902991	65903991	+
Merged-chr6-116937971-3	chr6	116937471	116938471	+
Merged-chr20-61273817-3	chr20	61273127	61274697	+
Merged-chr2-122513607-3	chr2	122513107	122514107	+
Merged-chr1-156261109-3	chr1	156260609	156261609	+
Merged-chr13-31191939-3	chr13	31191439	31192439	+
Merged-chr16-30206027-3	chr16	30205527	30206527	+
Merged-chr1-168105942-3	chr1	168105442	168106442	+
Merged-chr1-17215986-3	chr1	17215468	17216524	+
Merged-chr16-5084054-3	chr16	5083211	5084726	+
Merged-chr14-77278457-3	chr14	77277957	77278957	+
Merged-chr9-97137359-3	chr9	97136811	97137957	+
Merged-chr7-96635358-3	chr7	96634853	96635868	+
Merged-chr12-2113540-3	chr12	2112771	2114175	+
Merged-chr9-139377571-3	chr9	139377071	139378071	+
Merged-chr19-45996571-3	chr19	45996022	45997216	+
Merged-chr14-93673713-3	chr14	93673213	93674213	+
Merged-chr10-94449908-3	chr10	94449408	94450408	+
Merged-chr12-133614242-3	chr12	133613718	133614790	+
Merged-chr8-67687382-3	chr8	67686698	67688251	+
Merged-chr16-67700468-3	chr16	67699968	67700968	+
Merged-chr1-45956104-3	chr1	45955604	45956604	+
Merged-chr10-91062021-3	chr10	91061521	91062521	+
Merged-chr2-220025704-3	chr2	220025079	220026230	+
Merged-chr5-54602765-3	chr5	54602265	54603265	+
Merged-chr10-1102415-3	chr10	1101915	1102915	+
Merged-chr16-67208094-3	chr16	67207594	67208594	+
Merged-chr1-40840814-3	chr1	40840314	40841314	+
Merged-chr11-6411611-3	chr11	6411084	6412165	+
Merged-chr13-99853415-3	chr13	99852915	99853915	+
Merged-chr1-38019387-3	chr1	38018887	38019887	+
Merged-chr11-1410813-3	chr11	1410313	1411313	+
Merged-chr6-58287610-3	chr6	58287093	58288193	+
Merged-chr7-123672861-3	chr7	123672361	123673361	+
Merged-chr8-95487146-3	chr8	95486335	95487802	+
Merged-chr1-202508518-3	chr1	202508018	202509018	+
Merged-chr9-108007638-3	chr9	108007138	108008138	+
Merged-chr19-33865934-3	chr19	33865081	33866533	+
Merged-chr2-128848965-3	chr2	128848465	128849465	+
Merged-chr8-41348702-3	chr8	41348202	41349202	+
Merged-chr11-115374598-3	chr11	115374037	115375404	+
Merged-chr10-5137061-3	chr10	5136550	5137585	+
Merged-chr12-102514621-3	chr12	102514121	102515121	+
Merged-chr11-46403570-3	chr11	46403070	46404070	+
Merged-chr3-9290834-3	chr3	9290334	9291334	+
Merged-chr16-67194058-3	chr16	67193558	67194558	+
Merged-chr1-236444877-3	chr1	236444062	236445535	+
Merged-chr11-45944793-3	chr11	45944293	45945293	+
Merged-chr1-156163443-3	chr1	156162943	156163943	+
Merged-chr8-7212613-3	chr8	7212074	7213246	+
Merged-chr4-103681894-3	chr4	103681384	103682415	+
Merged-chr17-33905524-3	chr17	33905024	33906024	+
Merged-chr3-176913842-3	chr3	176913342	176914342	+
Merged-chr16-58718167-3	chr16	58717667	58718667	+
Merged-chr2-159825787-3	chr2	159825287	159826287	+
Merged-chr6-82461447-3	chr6	82460947	82461947	+
Merged-chr3-184080571-3	chr3	184080051	184081174	+
Merged-chr12-71833806-3	chr12	71833306	71834306	+
Merged-chr17-900801-3	chr17	899610	901542	+
Merged-chr22-50780769-3	chr22	50780269	50781269	+
Merged-chr1-211432915-3	chr1	211432288	211433441	+
Merged-chr10-14645715-3	chr10	14645215	14646215	+
Merged-chr2-111434848-3	chr2	111434348	111435348	+
Merged-chr3-138312367-3	chr3	138311778	138313317	+
Merged-chr10-126150660-3	chr10	126150158	126151161	+
Merged-chr2-219536478-3	chr2	219535978	219536978	+
Merged-chr3-101546924-3	chr3	101546424	101547424	+
Merged-chr2-209119417-3	chr2	209118680	209120480	+
Merged-chr14-51411008-3	chr14	51410508	51411508	+
Merged-chr2-241074882-3	chr2	241074382	241075382	+
Merged-chr19-41195188-3	chr19	41194688	41195688	+
Merged-chr18-811733-3	chr18	811233	812233	+
Merged-chr13-28024565-3	chr13	28024065	28025065	+
Merged-chr16-4898757-3	chr16	4898257	4899257	+
Merged-chr11-64781682-3	chr11	64781182	64782182	+
Merged-chr3-126373497-3	chr3	126372997	126373997	+
Merged-chr4-108852685-3	chr4	108852185	108853185	+
Merged-chr10-63213158-3	chr10	63212658	63213658	+
Merged-chr11-64073084-3	chr11	64072584	64073584	+
Merged-chr20-18568414-3	chr20	18567914	18568914	+
Merged-chr11-47207725-3	chr11	47207225	47208225	+
Merged-chr1-46270142-3	chr1	46269642	46270642	+
Merged-chr19-5623050-3	chr19	5622550	5623550	+
Merged-chr17-57642982-3	chr17	57642482	57643482	+
Merged-chr6-32158367-3	chr6	32157867	32158867	+
Merged-chr1-110090413-3	chr1	110089609	110090974	+
Merged-chr10-21785101-3	chr10	21784056	21785711	+
Merged-chrX-16738128-3	chrX	16737628	16738628	+
Merged-chrX-53448827-3	chrX	53448327	53449327	+
Merged-chr16-54963217-3	chr16	54962717	54963717	+
Merged-chr17-1090174-3	chr17	1089583	1090876	+
Merged-chr9-7798996-3	chr9	7798496	7799496	+
Merged-chr13-38924501-3	chr13	38924001	38925001	+
Merged-chr7-148937610-3	chr7	148937110	148938110	+
Merged-chr5-1294575-3	chr5	1294053	1295121	+
Merged-chr3-52272666-3	chr3	52272166	52273166	+
Merged-chr13-27745480-3	chr13	27744980	27745980	+
Merged-chr15-45021595-3	chr15	45021095	45022095	+
Merged-chr15-55488519-3	chr15	55488019	55489019	+
Merged-chr19-49371174-3	chr19	49370674	49371674	+
Merged-chr7-12443399-3	chr7	12442899	12443899	+
Merged-chr7-100660930-3	chr7	100660430	100661430	+
Merged-chr16-56458506-3	chr16	56457906	56459506	+
Merged-chr7-107221518-3	chr7	107221018	107222018	+
Merged-chr9-124990760-3	chr9	124990260	124991260	+
Merged-chr4-2263418-3	chr4	2262815	2263970	+
Merged-chr14-74111317-3	chr14	74110817	74111817	+
Merged-chr10-65281172-3	chr10	65280672	65281672	+
Merged-chr10-35484881-3	chr10	35484381	35485381	+
Merged-chr15-100890208-3	chr15	100889702	100890742	+
Merged-chr2-74154666-3	chr2	74154166	74155166	+
Merged-chr1-156571214-3	chr1	156570714	156571714	+
Merged-chr22-17566266-3	chr22	17565609	17567081	+
Merged-chr3-119040994-3	chr3	119040494	119041494	+
Merged-chr9-95087873-3	chr9	95087373	95088373	+
Merged-chr1-117113119-3	chr1	117112617	117113620	+
Merged-chr5-39075062-3	chr5	39074562	39075562	+
Merged-chr17-57784637-3	chr17	57784137	57785137	+
Merged-chr7-148787949-3	chr7	148787449	148788449	+
Merged-chr5-63986471-3	chr5	63985971	63986971	+
Merged-chr1-156831055-3	chr1	156830555	156831555	+
Merged-chr4-668204-3	chr4	667704	668704	+
Merged-chr6-10838663-3	chr6	10837926	10839282	+
Merged-chr2-204104028-3	chr2	204103528	204104528	+
Merged-chr14-92413655-3	chr14	92413155	92414155	+
Merged-chr5-38846790-3	chr5	38846290	38847290	+
Merged-chr6-391872-3	chr6	391372	392372	+
Merged-chr17-37783367-3	chr17	37782862	37783879	+
Merged-chr19-7554028-3	chr19	7553528	7554528	+
Merged-chr2-231192266-3	chr2	231191766	231192766	+
Merged-chr10-101988898-3	chr10	101988398	101989398	+
Merged-chr1-19923980-3	chr1	19923480	19924480	+
Merged-chr19-51611561-3	chr19	51611061	51612061	+
Merged-chr2-130939580-3	chr2	130939067	130940150	+
Merged-chr12-32112849-3	chr12	32112349	32113349	+
Merged-chr2-9563237-3	chr2	9562737	9563737	+
Merged-chr11-4414423-3	chr11	4413923	4414923	+
Merged-chr19-11039754-3	chr19	11039254	11040254	+
Merged-chr19-45926153-3	chr19	45925653	45926653	+
Merged-chr11-117102885-3	chr11	117102361	117103510	+
Merged-chr4-107956565-3	chr4	107956065	107957065	+
Merged-chr20-5731699-3	chr20	5731165	5732269	+
Merged-chr7-766876-3	chr7	766376	767376	+
Merged-chr9-99145472-3	chr9	99144972	99145972	+
Merged-chr17-80605632-3	chr17	80605132	80606132	+
Merged-chr19-56825490-3	chr19	56824890	56826040	+
Merged-chr12-121648212-3	chr12	121647626	121648730	+
Merged-chr6-33267101-3	chr6	33266573	33267745	+
Merged-chr11-47788377-3	chr11	47787877	47788877	+
Merged-chr2-48542661-3	chr2	48542161	48543161	+
Merged-chr9-140500427-3	chr9	140499927	140500927	+
Merged-chr1-190447362-3	chr1	190446862	190447862	+
Merged-chr17-5323681-3	chr17	5323181	5324181	+
Merged-chr13-77600498-3	chr13	77599998	77600998	+
Merged-chr1-39957246-3	chr1	39956746	39957746	+
Merged-chr10-51623264-3	chr10	51622763	51623765	+
Merged-chr1-46769367-3	chr1	46768867	46769867	+
Merged-chrX-134186118-3	chrX	134185308	134186773	+
Merged-chr5-42757619-3	chr5	42757119	42758119	+
Merged-chr1-235531627-3	chr1	235531127	235532127	+
Merged-chr16-70333644-3	chr16	70333144	70334144	+
Merged-chr1-207992639-3	chr1	207992139	207993139	+
Merged-chr12-22488265-3	chr12	22487431	22488933	+
Merged-chr12-29936300-3	chr12	29935734	29936833	+
Merged-chr8-146024733-3	chr8	146024184	146025333	+
Merged-chr2-242255896-3	chr2	242255396	242256396	+
Merged-chr9-12813613-3	chr9	12813113	12814113	+
Merged-chr8-53626865-3	chr8	53626365	53627365	+
Merged-chr7-128002068-3	chr7	128001568	128002568	+
Merged-chr4-86748894-3	chr4	86748394	86749394	+
Merged-chr6-74172110-3	chr6	74171610	74172610	+
Merged-chr4-17812407-3	chr4	17811907	17812907	+
Merged-chr9-15553439-3	chr9	15552565	15554197	+
Merged-chr12-106752303-3	chr12	106751614	106753181	+
Merged-chr17-29641011-3	chr17	29640377	29641579	+
Merged-chr1-38157736-3	chr1	38157236	38158236	+
Merged-chr7-95064478-3	chr7	95063978	95064978	+
Merged-chr2-172865585-3	chr2	172865085	172866085	+
Merged-chr3-53925064-3	chr3	53924564	53925564	+
Merged-chr10-11207557-3	chr10	11206999	11208351	+
Merged-chr17-62207098-3	chr17	62206598	62207598	+
Merged-chr3-9834487-3	chr3	9833987	9834987	+
Merged-chr4-38870378-3	chr4	38869878	38870878	+
Merged-chr4-154605662-3	chr4	154605162	154606162	+
Merged-chr11-63994164-3	chr11	63993664	63994664	+
Merged-chr12-49182976-3	chr12	49182476	49183476	+
Merged-chr3-124303718-3	chr3	124303218	124304218	+
Merged-chr9-100615743-3	chr9	100615243	100616243	+
Merged-chr10-118032604-3	chr10	118032104	118033104	+
Merged-chr5-132082798-3	chr5	132082298	132083298	+
Merged-chrX-154841649-3	chrX	154841149	154842149	+
Merged-chr2-46927034-3	chr2	46926534	46927534	+
Merged-chr4-155665020-3	chr4	155664520	155665520	+
Merged-chr12-46661238-3	chr12	46660738	46661738	+
Merged-chr2-28113477-3	chr2	28112977	28113977	+
Merged-chr5-443383-3	chr5	442883	443883	+
Merged-chr3-170625824-3	chr3	170625324	170626324	+
Merged-chr3-52444470-3	chr3	52443970	52444970	+
Merged-chr6-2877222-3	chr6	2876637	2877765	+
Merged-chr1-226496808-3	chr1	226496308	226497308	+
Merged-chr20-39767084-3	chr20	39766584	39767584	+
Merged-chr1-6052741-3	chr1	6052215	6053254	+
Merged-chr10-27530482-3	chr10	27529982	27530982	+
Merged-chrX-107019520-3	chrX	107019020	107020020	+
Merged-chr11-62368071-3	chr11	62367571	62368571	+
Merged-chr16-21964598-3	chr16	21964098	21965098	+
Merged-chr16-30440620-3	chr16	30440034	30441555	+
Merged-chr9-706600-3	chr9	706100	707100	+
Merged-chr14-64009384-3	chr14	64008884	64009884	+
Merged-chr1-26185886-3	chr1	26185386	26186386	+
Merged-chr17-29151868-3	chr17	29151317	29152623	+
Merged-chr7-138665928-3	chr7	138665211	138666714	+
Merged-chr15-65669893-3	chr15	65669374	65670431	+
Merged-chr12-99038343-3	chr12	99037843	99038843	+
Merged-chr20-33292382-3	chr20	33291882	33292882	+
Merged-chr6-33422159-3	chr6	33421659	33422659	+
Merged-chr19-10024429-3	chr19	10023799	10024995	+
Merged-chr12-48513068-3	chr12	48512568	48513568	+
Merged-chr3-9932697-3	chr3	9932197	9933197	+
Merged-chr12-56511611-3	chr12	56511111	56512111	+
Merged-chr9-94877210-3	chr9	94876710	94877710	+
Merged-chr8-95907257-3	chr8	95906757	95907757	+
Merged-chr22-18893928-3	chr22	18893428	18894428	+
Merged-chr17-1465544-3	chr17	1465044	1466044	+
Merged-chr5-140080742-3	chr5	140080242	140081242	+
Merged-chr14-67826951-3	chr14	67826451	67827451	+
Merged-chr10-135186718-3	chr10	135186218	135187218	+
Merged-chr8-56686223-3	chr8	56685723	56686723	+
Merged-chr19-15311306-3	chr19	15310806	15311806	+
Merged-chr17-80292419-3	chr17	80291919	80292919	+
Merged-chr2-70484966-3	chr2	70484257	70485886	+
Merged-chr15-63414401-3	chr15	63413901	63414901	+
Merged-chr7-72476257-3	chr7	72475757	72476757	+
Merged-chr19-19313471-3	chr19	19312971	19313971	+
Merged-chr5-34008275-3	chr5	34007775	34008775	+
Merged-chr1-33366928-3	chr1	33366428	33367428	+
Merged-chr3-126423319-3	chr3	126422780	126423898	+
Merged-chrX-153627177-3	chrX	153626677	153627677	+
Merged-chr16-70099692-3	chr16	70099192	70100192	+
Merged-chr10-124768125-3	chr10	124767625	124768625	+
Merged-chr22-50708900-3	chr22	50708400	50709400	+
Merged-chr1-183441176-3	chr1	183440676	183441676	+
Merged-chrX-153706899-3	chrX	153706353	153707422	+
Merged-chr11-8009427-3	chr11	8008927	8009927	+
Merged-chr10-977067-3	chr10	976567	977567	+
Merged-chr17-55334706-3	chr17	55334206	55335206	+
Merged-chr9-102669298-3	chr9	102668798	102669798	+
Merged-chr8-12522852-3	chr8	12522299	12523483	+
Merged-chr19-57107241-3	chr19	57106741	57107741	+
Merged-chr10-120924989-3	chr10	120924489	120925489	+
Merged-chr6-150347045-3	chr6	150346545	150347545	+
Merged-chr2-18741410-3	chr2	18740910	18741910	+
Merged-chr10-62759952-3	chr10	62759452	62760452	+
Merged-chr1-78355493-3	chr1	78354993	78355993	+
Merged-chr2-114736577-3	chr2	114735887	114737203	+
Merged-chr17-34890545-3	chr17	34890018	34891051	+
Merged-chr10-92632271-3	chr10	92631771	92632771	+
Merged-chr7-2271869-3	chr7	2271369	2272369	+
Merged-chr5-171614396-3	chr5	171613896	171614896	+
Merged-chr11-62529874-3	chr11	62529374	62530374	+
Merged-chr6-55443907-3	chr6	55443407	55444407	+
Merged-chrX-153060316-3	chrX	153059816	153060816	+
Merged-chr5-140800844-3	chr5	140800344	140801344	+
Merged-chr9-136202535-3	chr9	136202035	136203035	+
Merged-chr7-150924165-3	chr7	150923665	150924665	+
Merged-chr19-55592420-3	chr19	55591920	55592920	+
Merged-chr1-150899119-3	chr1	150898619	150899619	+
Merged-chr8-91013808-3	chr8	91012792	91014412	+
Merged-chr6-17102288-3	chr6	17101788	17102788	+
Merged-chr17-45569465-3	chr17	45568907	45569994	+
Merged-chr10-75671302-3	chr10	75670802	75671802	+
Merged-chr11-393921-3	chr11	393379	394443	+
Merged-chr2-110962581-3	chr2	110962081	110963081	+
Merged-chr19-44507479-3	chr19	44506979	44507979	+
Merged-chr5-38258923-3	chr5	38258419	38259443	+
Merged-chr5-32312941-3	chr5	32312441	32313441	+
Merged-chr17-60004789-3	chr17	60004289	60005289	+
Merged-chr2-102759478-3	chr2	102758978	102759978	+
Merged-chr5-130600131-3	chr5	130599631	130600631	+
Merged-chr17-1928461-3	chr17	1927961	1928961	+
Merged-chr12-70133123-3	chr12	70132393	70133670	+
Merged-chr3-119421285-3	chr3	119420595	119421881	+
Merged-chr19-13229060-3	chr19	13228560	13229560	+
Merged-chr1-6761397-3	chr1	6760856	6762106	+
Merged-chr17-46970273-3	chr17	46969773	46970773	+
Merged-chr2-62115101-3	chr2	62114601	62115601	+
Merged-chr18-35146052-3	chr18	35145552	35146552	+
Merged-chr1-178511934-3	chr1	178511342	178512618	+
Merged-chr13-52159357-3	chr13	52158857	52159857	+
Merged-chr11-3078132-3	chr11	3077632	3078632	+
Merged-chr10-27444154-3	chr10	27443654	27444654	+
Merged-chr20-60698053-3	chr20	60697553	60698553	+
Merged-chr16-88870902-3	chr16	88870402	88871402	+
Merged-chrX-129299750-3	chrX	129299250	129300250	+
Merged-chr1-32802026-3	chr1	32801158	32802600	+
Merged-chr21-43368519-3	chr21	43367986	43369086	+
Merged-chr9-137271767-3	chr9	137271267	137272267	+
Merged-chr7-27182858-3	chr7	27182300	27183650	+
Merged-chr7-92462524-3	chr7	92462024	92463024	+
Merged-chr7-116141088-3	chr7	116140588	116141588	+
Merged-chr19-12949196-3	chr19	12948528	12950032	+
Merged-chrX-11682987-3	chrX	11682321	11683819	+
Merged-chr20-60981877-3	chr20	60981110	60982754	+
Merged-chr20-29612316-3	chr20	29611816	29612816	+
Merged-chr11-9113144-3	chr11	9112594	9113670	+
Merged-chr19-8456115-3	chr19	8455599	8456647	+
Merged-chr8-120844418-3	chr8	120843918	120844918	+
Merged-chr17-72427698-3	chr17	72427041	72428513	+
Merged-chr11-64126920-3	chr11	64126420	64127420	+
Merged-chr4-151935873-3	chr4	151935373	151936373	+
Merged-chr16-85646942-3	chr16	85646412	85647502	+
Merged-chr6-42982067-3	chr6	42981567	42982567	+
Merged-chr19-4831496-3	chr19	4830996	4831996	+
Merged-chr20-31071277-3	chr20	31070777	31071777	+
Merged-chr3-185215870-3	chr3	185215370	185216370	+
Merged-chr19-45682417-3	chr19	45681917	45682917	+
Merged-chr7-5323304-3	chr7	5322804	5323804	+
Merged-chr20-46130953-3	chr20	46130453	46131453	+
Merged-chr16-70381017-3	chr16	70380517	70381517	+
Merged-chr5-68485388-3	chr5	68484888	68485888	+
Merged-chr9-130160144-3	chr9	130159349	130160792	+
Merged-chr2-179059680-3	chr2	179059164	179060188	+
Merged-chr20-52791317-3	chr20	52790802	52791825	+
Merged-chr2-187351263-3	chr2	187350763	187351763	+
Merged-chr1-113257742-3	chr1	113257216	113258296	+
Merged-chr6-139694656-3	chr6	139694156	139695156	+
Merged-chr8-71315264-3	chr8	71314600	71315797	+
Merged-chr11-82782614-3	chr11	82782114	82783114	+
Merged-chr22-20008952-3	chr22	20008452	20009452	+
Merged-chr11-96122821-3	chr11	96122321	96123321	+
Merged-chr16-2012316-3	chr16	2011816	2012816	+
Merged-chr1-111747026-3	chr1	111746490	111747600	+
Merged-chr17-30185639-3	chr17	30185139	30186139	+
Merged-chr5-107716973-3	chr5	107716473	107717473	+
Merged-chr17-4710285-3	chr17	4709557	4710899	+
Merged-chr3-119298629-3	chr3	119298055	119299167	+
Merged-chr5-162887549-3	chr5	162887049	162888049	+
Merged-chr13-44453175-3	chr13	44452675	44453675	+
Merged-chr16-89574285-3	chr16	89573785	89574785	+
Merged-chr1-45308893-3	chr1	45308393	45309393	+
Merged-chr5-172571996-3	chr5	172571407	172572514	+
Merged-chr19-52773471-3	chr19	52772806	52774303	+
Merged-chrX-128674588-3	chrX	128674088	128675088	+
Merged-chr12-45269662-3	chr12	45269162	45270162	+
Merged-chr18-45936161-3	chr18	45935661	45936661	+
Merged-chr17-46688819-3	chr17	46688319	46689319	+
Merged-chr4-4543504-3	chr4	4543004	4544004	+
Merged-chr14-96000490-3	chr14	95999990	96000990	+
Merged-chr18-9613858-3	chr18	9613358	9614358	+
Merged-chr1-222885421-3	chr1	222884921	222885921	+
Merged-chr16-72042492-3	chr16	72041992	72042992	+
Merged-chr2-157293091-3	chr2	157292591	157293591	+
Merged-chr5-140937554-3	chr5	140937054	140938054	+
Merged-chr6-31670057-3	chr6	31669557	31670557	+
Merged-chr4-122723021-3	chr4	122722521	122723521	+
Merged-chr5-43067267-3	chr5	43066767	43067767	+
Merged-chr21-34602945-3	chr21	34602445	34603445	+
Merged-chr17-73511125-3	chr17	73510550	73512002	+
Merged-chr1-53686033-3	chr1	53685533	53686533	+
Merged-chr1-147994385-3	chr1	147993829	147994913	+
Merged-chr8-80678919-3	chr8	80678033	80679497	+
Merged-chr17-8065509-3	chr17	8065009	8066009	+
Merged-chr8-55013199-3	chr8	55012699	55013699	+
Merged-chr3-112737900-3	chr3	112737400	112738400	+
Merged-chr12-53739158-3	chr12	53738658	53739658	+
Merged-chr19-14201188-3	chr19	14200459	14201803	+
Merged-chr11-116706559-3	chr11	116706059	116707059	+
Merged-chr7-76178737-3	chr7	76178237	76179237	+
Merged-chr16-2301433-3	chr16	2300933	2301933	+
Merged-chr2-3382688-3	chr2	3382188	3383188	+
Merged-chrX-110339507-3	chrX	110339007	110340007	+
Merged-chr7-32535243-3	chr7	32534580	32536070	+
Merged-chr6-30923499-3	chr6	30922999	30923999	+
Merged-chr13-24462980-3	chr13	24462211	24463782	+
Merged-chr10-38383832-3	chr10	38383223	38384552	+
Merged-chr10-70940370-3	chr10	70939870	70940870	+
Merged-chr19-18263808-3	chr19	18263308	18264308	+
Merged-chr9-130889910-3	chr9	130889410	130890410	+
Merged-chr8-67940518-3	chr8	67940018	67941018	+
Merged-chr20-17949634-3	chr20	17949134	17950134	+
Merged-chr20-54987397-3	chr20	54986897	54987897	+
Merged-chr19-58987263-3	chr19	58986751	58987770	+
Merged-chr7-102158488-3	chr7	102157988	102158988	+
Merged-chr17-3599088-3	chr17	3598588	3599588	+
Merged-chr5-180287521-3	chr5	180286979	180288043	+
Merged-chr3-45017918-3	chr3	45017418	45018418	+
Merged-chr6-7312710-3	chr6	7312210	7313210	+
Merged-chr13-50018712-3	chr13	50018212	50019212	+
Merged-chr5-172069112-3	chr5	172068612	172069612	+
Merged-chrX-55186959-3	chrX	55186459	55187459	+
Merged-chr10-51372028-3	chr10	51371528	51372528	+
Merged-chr15-66858306-3	chr15	66857725	66859212	+
Merged-chr6-52285855-3	chr6	52285355	52286355	+
Merged-chr7-98871513-3	chr7	98871013	98872013	+
Merged-chr11-85521961-3	chr11	85521461	85522461	+
Merged-chr8-23082065-3	chr8	23081565	23082565	+
Merged-chr7-35841591-3	chr7	35841091	35842091	+
Merged-chr8-22014363-3	chr8	22013863	22014863	+
Merged-chr8-143694902-3	chr8	143694402	143695402	+
Merged-chr12-107168533-3	chr12	107168033	107169033	+
Merged-chr12-27091348-3	chr12	27090848	27091848	+
Merged-chr8-28559460-3	chr8	28558767	28559999	+
Merged-chr10-128110418-3	chr10	128109918	128110918	+
Merged-chr11-124981325-3	chr11	124980825	124981825	+
Merged-chr19-45873197-3	chr19	45872697	45873697	+
Merged-chr5-80689819-3	chr5	80689319	80690319	+
Merged-chr7-107301996-3	chr7	107301496	107302496	+
Merged-chr4-38806134-3	chr4	38805634	38806634	+
Merged-chr4-128886296-3	chr4	128885796	128886796	+
Merged-chr2-74692403-3	chr2	74691903	74692903	+
Merged-chr3-42845263-3	chr3	42844763	42845763	+
Merged-chr7-43768471-3	chr7	43767971	43768971	+
Merged-chrX-21858055-3	chrX	21857555	21858555	+
Merged-chr16-25122129-3	chr16	25121629	25122629	+
Merged-chr13-37248227-3	chr13	37247727	37248727	+
Merged-chr3-135969783-3	chr3	135969283	135970283	+
Merged-chr2-48757971-3	chr2	48757471	48758471	+
Merged-chr1-155948802-3	chr1	155948302	155949302	+
Merged-chr13-96329526-3	chr13	96329026	96330026	+
Merged-chr17-4692619-3	chr17	4691853	4693335	+
Merged-chr17-6947079-3	chr17	6946537	6947664	+
Merged-chr22-43010812-3	chr22	43010312	43011312	+
Merged-chr11-69489553-3	chr11	69489053	69490053	+
Merged-chr14-31925710-3	chr14	31925210	31926210	+
Merged-chr17-7479383-3	chr17	7478883	7479883	+
Merged-chrX-2847124-3	chrX	2846598	2847637	+
Merged-chr8-11323819-3	chr8	11323271	11324344	+
Merged-chr12-110318180-3	chr12	110317676	110318701	+
Merged-chr6-170123667-3	chr6	170123146	170124178	+
Merged-chr19-50270387-3	chr19	50269887	50270887	+
Merged-chr2-130902641-3	chr2	130902141	130903141	+
Merged-chr8-82644936-3	chr8	82644345	82645894	+
Merged-chr12-53646190-3	chr12	53645690	53646690	+
Merged-chr1-227752009-3	chr1	227751509	227752509	+
Merged-chr6-163745919-3	chr6	163745355	163746549	+
Merged-chr8-12294373-3	chr8	12293845	12294887	+
Merged-chr9-123555279-3	chr9	123554779	123555779	+
Merged-chr6-134757946-3	chr6	134757446	134758446	+
Merged-chr2-128283559-3	chr2	128283059	128284059	+
Merged-chr8-144732835-3	chr8	144732335	144733335	+
Merged-chr20-9050529-3	chr20	9049961	9051063	+
Merged-chr3-87138850-3	chr3	87138014	87139582	+
Merged-chr4-82136349-3	chr4	82135834	82136880	+
Merged-chr7-99678876-3	chr7	99678376	99679376	+
Merged-chr7-142987001-3	chr7	142986429	142987646	+
Merged-chr11-64864231-3	chr11	64863731	64864731	+
Merged-chr5-134369001-3	chr5	134368450	134369604	+
Merged-chr9-100396574-3	chr9	100396074	100397074	+
Merged-chr18-11689534-3	chr18	11689034	11690034	+
Merged-chrX-70316335-3	chrX	70315529	70316998	+
Merged-chr8-68255736-3	chr8	68255236	68256236	+
Merged-chr17-1132887-3	chr17	1132387	1133387	+
Merged-chr6-99962855-3	chr6	99962227	99963419	+
Merged-chr15-76197001-3	chr15	76196501	76197501	+
Merged-chr21-46707812-3	chr21	46707305	46708316	+
Merged-chr20-3827713-3	chr20	3827213	3828213	+
Merged-chr16-85784799-3	chr16	85784299	85785299	+
Merged-chr20-33865302-3	chr20	33864802	33865802	+
Merged-chr19-50169028-3	chr19	50168528	50169528	+
Merged-chr2-98703482-3	chr2	98702982	98703982	+
Merged-chr9-67927147-3	chr9	67926647	67927647	+
Merged-chr10-91152360-3	chr10	91151860	91152860	+
Merged-chr19-36120138-3	chr19	36119638	36120638	+
Merged-chr17-77023026-3	chr17	77022526	77023526	+
Merged-chr2-191273859-3	chr2	191273359	191274359	+
Merged-chr19-2237360-3	chr19	2236510	2237930	+
Merged-chr16-29973349-3	chr16	29972602	29973973	+
Merged-chr3-9811103-3	chr3	9810603	9811603	+
Merged-chr15-34331067-3	chr15	34330555	34331573	+
Merged-chr19-11999133-3	chr19	11998633	11999633	+
Merged-chr8-143808116-3	chr8	143807387	143809074	+
Merged-chr20-60718135-3	chr20	60717559	60718673	+
Merged-chr17-78120633-3	chr17	78120133	78121133	+
Merged-chr9-139440108-3	chr9	139439608	139440608	+
Merged-chr14-94595954-3	chr14	94595454	94596454	+
Merged-chr3-142682562-3	chr3	142682062	142683062	+
Merged-chr2-208119453-3	chr2	208118953	208119953	+
Merged-chr18-61442804-3	chr18	61442304	61443304	+
Merged-chr4-110834310-3	chr4	110833810	110834810	+
Merged-chr9-2622215-3	chr9	2621715	2622715	+
Merged-chr14-92572530-3	chr14	92572030	92573030	+
Merged-chr10-73079262-3	chr10	73078665	73079782	+
Merged-chr3-139063629-3	chr3	139063129	139064129	+
Merged-chr12-94656229-3	chr12	94655729	94656729	+
Merged-chr1-52342752-3	chr1	52342252	52343252	+
Merged-chr18-3263537-3	chr18	3263037	3264037	+
Merged-chr12-38710342-3	chr12	38709842	38710842	+
Merged-chr5-75698817-3	chr5	75698317	75699317	+
Merged-chr19-11909120-3	chr19	11908498	11909645	+
Merged-chr2-230578751-3	chr2	230578184	230579285	+
Merged-chr4-119771947-3	chr4	119771447	119772447	+
Merged-chr2-86426825-3	chr2	86426325	86427325	+
Merged-chr17-75447176-3	chr17	75446676	75447676	+
Merged-chr9-123836664-3	chr9	123836144	123837175	+
Merged-chr10-71333228-3	chr10	71332704	71333778	+
Merged-chr2-136741900-3	chr2	136741400	136742400	+
Merged-chr11-27240098-3	chr11	27239598	27240598	+
Merged-chr7-92157773-3	chr7	92157259	92158346	+
Merged-chr2-70352532-3	chr2	70352032	70353032	+
Merged-chr5-176854365-3	chr5	176853865	176854865	+
Merged-chr1-35324426-3	chr1	35323886	35325131	+
Merged-chr9-129568075-3	chr9	129567575	129568575	+
Merged-chr19-53899233-3	chr19	53898733	53899733	+
Merged-chr13-21475939-3	chr13	21475439	21476439	+
Merged-chr7-128784591-3	chr7	128784091	128785091	+
Merged-chr6-110501534-3	chr6	110501034	110502034	+
Merged-chr17-77770698-3	chr17	77770198	77771198	+
Merged-chr17-618221-3	chr17	617721	618721	+
Merged-chr20-271793-3	chr20	271293	272293	+
Merged-chr3-132137192-3	chr3	132136692	132137692	+
Merged-chr3-120067267-3	chr3	120066767	120067767	+
Merged-chr16-431940-3	chr16	431440	432440	+
Merged-chr8-145060503-3	chr8	145060003	145061003	+
Merged-chr5-131347467-3	chr5	131346967	131347967	+
Merged-chr12-6875419-3	chr12	6874865	6876190	+
Merged-chr7-6746572-3	chr7	6746072	6747072	+
Merged-chr2-32287924-3	chr2	32287424	32288424	+
Merged-chr2-75937257-3	chr2	75936642	75938336	+
Merged-chr10-94333353-3	chr10	94332794	94334153	+
Merged-chr5-158634772-3	chr5	158634272	158635272	+
Merged-chr12-16065083-3	chr12	16064583	16065583	+
Merged-chr20-1207311-3	chr20	1206797	1207841	+
Merged-chr1-89990544-3	chr1	89989769	89991182	+
Merged-chr16-67143911-3	chr16	67143411	67144411	+
Merged-chr12-57940284-3	chr12	57939784	57940784	+
Merged-chr20-47538783-3	chr20	47538283	47539283	+
Merged-chr2-228190673-3	chr2	228190173	228191173	+
Merged-chr11-61522107-3	chr11	61521607	61522607	+
Merged-chr1-9295231-3	chr1	9294238	9295840	+
Merged-chr14-58618901-3	chr14	58618401	58619401	+
Merged-chr17-43138691-3	chr17	43138191	43139191	+
Merged-chr1-247579748-3	chr1	247579196	247580275	+
Merged-chr20-42219108-3	chr20	42218608	42219608	+
Merged-chr13-49822585-3	chr13	49821924	49823407	+
Merged-chr13-67804748-3	chr13	67804248	67805248	+
Merged-chr1-112298890-3	chr1	112297815	112299505	+
Merged-chr5-154230371-3	chr5	154229859	154230877	+
Merged-chr15-86337517-3	chr15	86337017	86338017	+
Merged-chr9-140083290-3	chr9	140082790	140083790	+
Merged-chr6-99873129-3	chr6	99872629	99873629	+
Merged-chr2-87035330-3	chr2	87034830	87035830	+
Merged-chr16-58549492-3	chr16	58548992	58549992	+
Merged-chr17-30668990-3	chr17	30668490	30669490	+
Merged-chr4-152681997-3	chr4	152681497	152682497	+
Merged-chr2-133427640-3	chr2	133426907	133428257	+
Merged-chr14-24740883-3	chr14	24740383	24741383	+
Merged-chr17-17739958-3	chr17	17739458	17740458	+
Merged-chr5-16616935-3	chr5	16616431	16617437	+
Merged-chr19-44100117-3	chr19	44099617	44100617	+
Merged-chr20-2489394-3	chr20	2488894	2489894	+
Merged-chr15-41187128-3	chr15	41186353	41187683	+
Merged-chr9-108457180-3	chr9	108456680	108457680	+
Merged-chr9-130861755-3	chr9	130861255	130862255	+
Merged-chr5-95998272-3	chr5	95997772	95998772	+
Merged-chr19-42900882-3	chr19	42900382	42901382	+
Merged-chr17-14205118-3	chr17	14204618	14205618	+
Merged-chr10-52834350-3	chr10	52833683	52835184	+
Merged-chr13-70681936-3	chr13	70681429	70682440	+
Merged-chr16-66730173-3	chr16	66729673	66730673	+
Merged-chr19-10765607-3	chr19	10765107	10766107	+
Merged-chr12-30948485-3	chr12	30947985	30948985	+
Merged-chr15-45004425-3	chr15	45003925	45004925	+
Merged-chr15-74421804-3	chr15	74421304	74422304	+
Merged-chr19-58458322-3	chr19	58457781	58459028	+
Merged-chr20-44421116-3	chr20	44420616	44421616	+
Merged-chr22-21772048-3	chr22	21771545	21772555	+
Merged-chr8-20055665-3	chr8	20055165	20056165	+
Merged-chr1-95583862-3	chr1	95583362	95584362	+
Merged-chr5-61699344-3	chr5	61698844	61699844	+
Merged-chr3-181670608-3	chr3	181670087	181671119	+
Merged-chr5-119801217-3	chr5	119800717	119801717	+
Merged-chr15-74833457-3	chr15	74832957	74833957	+
Merged-chr2-96676149-3	chr2	96675545	96676858	+
Merged-chr15-59730330-3	chr15	59729830	59730830	+
Merged-chr9-4793472-3	chr9	4792902	4794113	+
Merged-chr17-43394381-3	chr17	43393881	43394881	+
Merged-chr2-10862055-3	chr2	10861555	10862555	+
Merged-chr4-6577345-3	chr4	6576845	6577845	+
Merged-chr12-49932758-3	chr12	49932258	49933258	+
Merged-chr8-29206464-3	chr8	29205964	29206964	+
Merged-chr3-124931450-3	chr3	124930950	124931950	+
Merged-chr6-80656523-3	chr6	80655911	80657248	+
Merged-chr16-29802933-3	chr16	29802433	29803433	+
Merged-chr1-55182147-3	chr1	55181515	55182912	+
Merged-chr16-46723693-3	chr16	46723193	46724193	+
Merged-chr7-89874796-3	chr7	89874296	89875296	+
Merged-chr5-176037344-3	chr5	176036355	176038089	+
Merged-chr4-2964813-3	chr4	2964310	2965315	+
Merged-chr21-11099398-3	chr21	11098898	11099898	+
Merged-chr19-11639619-3	chr19	11639119	11640119	+
Merged-chr1-29241329-3	chr1	29240829	29241829	+
Merged-chr1-16861542-3	chr1	16861042	16862042	+
Merged-chr6-170604760-3	chr6	170604260	170605260	+
Merged-chr9-85881860-3	chr9	85881344	85882369	+
Merged-chr5-59995470-3	chr5	59994970	59995970	+
Merged-chr4-20702666-3	chr4	20702166	20703166	+
Merged-chr4-71767978-3	chr4	71767478	71768478	+
Merged-chr3-69128710-3	chr3	69128210	69129210	+
Merged-chr6-26365015-3	chr6	26364515	26365515	+
Merged-chr4-174291897-3	chr4	174291397	174292397	+
Merged-chr17-56296551-3	chr17	56296051	56297051	+
Merged-chr13-49551441-3	chr13	49550941	49551941	+
Merged-chr11-8615680-3	chr11	8615180	8616180	+
Merged-chr1-47645553-3	chr1	47644696	47646258	+
Merged-chr10-43931769-3	chr10	43931269	43932269	+
Merged-chr5-473596-3	chr5	473046	474122	+
Merged-chr9-128024389-3	chr9	128023889	128024889	+
Merged-chr16-19897608-3	chr16	19897108	19898108	+
Merged-chr3-137833516-3	chr3	137833016	137834016	+
Merged-chr8-87355785-3	chr8	87355285	87356285	+
Merged-chr3-129830129-3	chr3	129829613	129830661	+
Merged-chr6-134372806-3	chr6	134372306	134373306	+
Merged-chr17-38475247-3	chr17	38474747	38475747	+
Merged-chr10-15130603-3	chr10	15130103	15131103	+
Merged-chr22-43343479-3	chr22	43342979	43343979	+
Merged-chr22-22336879-3	chr22	22336379	22337379	+
Merged-chr3-56501630-3	chr3	56501063	56502467	+
Merged-chr5-150603100-3	chr5	150602600	150603600	+
Merged-chr2-54342310-3	chr2	54341810	54342810	+
Merged-chr1-109633759-3	chr1	109633259	109634259	+
Merged-chr19-1271053-3	chr19	1270553	1271553	+
Merged-chr1-85155661-3	chr1	85155161	85156161	+
Merged-chr1-212606910-3	chr1	212606410	212607410	+
Merged-chr22-40440750-3	chr22	40440218	40441315	+
Merged-chr2-70141544-3	chr2	70141044	70142044	+
Merged-chr22-29427435-3	chr22	29426935	29427935	+
Merged-chrX-71791987-3	chrX	71791487	71792487	+
Merged-chr20-43280698-3	chr20	43280198	43281198	+
Merged-chr8-95449009-3	chr8	95448509	95449509	+
Merged-chr14-68140870-3	chr14	68140370	68141370	+
Merged-chr19-14184833-3	chr19	14184099	14185713	+
Merged-chr5-158689864-3	chr5	158689364	158690364	+
Merged-chr22-30752384-3	chr22	30751884	30752884	+
Merged-chr15-42565978-3	chr15	42565478	42566478	+
Merged-chr2-203736161-3	chr2	203735661	203736661	+
Merged-chr5-72252002-3	chr5	72251398	72252523	+
Merged-chr22-42915956-3	chr22	42915456	42916456	+
Merged-chr17-7452249-3	chr17	7451661	7452794	+
Merged-chr14-91282109-3	chr14	91281533	91282648	+
Merged-chr19-23300209-3	chr19	23299709	23300709	+
Merged-chrX-102631553-3	chrX	102631053	102632053	+
Merged-chr18-74533554-3	chr18	74533050	74534063	+
Merged-chr9-5832694-3	chr9	5831854	5833365	+
Merged-chr17-19913024-3	chr17	19912443	19913612	+
Merged-chr1-118149049-3	chr1	118148367	118149641	+
Merged-chr11-74700127-3	chr11	74699627	74700627	+
Merged-chr14-50160588-3	chr14	50160088	50161088	+
Merged-chr16-67563005-3	chr16	67562505	67563505	+
Merged-chr12-121453523-3	chr12	121453023	121454023	+
Merged-chr19-2841142-3	chr19	2840642	2841642	+
Merged-chr6-71277154-3	chr6	71276654	71277654	+
Merged-chr3-195807987-3	chr3	195807487	195808487	+
Merged-chr1-236306467-3	chr1	236305904	236307093	+
Merged-chr20-62680550-3	chr20	62680050	62681050	+
Merged-chrX-108780366-3	chrX	108779866	108780866	+
Merged-chr4-47034145-3	chr4	47033573	47034937	+
Merged-chr11-804424-3	chr11	803924	804924	+
Merged-chr16-89767150-3	chr16	89766618	89767657	+
Merged-chr16-30904878-3	chr16	30904378	30905378	+
Merged-chr11-4208730-3	chr11	4208146	4209267	+
Merged-chr11-65149866-3	chr11	65149366	65150370	+
Merged-chr19-16178619-3	chr19	16178119	16179119	+
Merged-chr2-25265528-3	chr2	25264977	25266054	+
Merged-chr10-105992123-3	chr10	105991623	105992623	+
Merged-chr6-22148247-3	chr6	22147747	22148747	+
Merged-chr15-49256012-3	chr15	49255512	49256512	+
Merged-chr17-3539630-3	chr17	3539122	3540134	+
Merged-chr20-32307695-3	chr20	32307154	32308216	+
Merged-chr12-7245044-3	chr12	7244531	7245612	+
Merged-chr16-68878217-3	chr16	68877717	68878717	+
Merged-chr17-47785340-3	chr17	47784753	47786278	+
Merged-chr4-40631130-3	chr4	40630630	40631630	+
Merged-chr12-58025918-3	chr12	58025357	58026724	+
Merged-chr7-128865318-3	chr7	128864818	128865818	+
Merged-chr1-211500115-3	chr1	211499615	211500615	+
Merged-chr3-50649216-3	chr3	50648716	50649716	+
Merged-chr15-79103707-3	chr15	79103095	79104431	+
Merged-chr22-30987072-3	chr22	30986572	30987572	+
Merged-chr8-145597966-3	chr8	145597046	145598551	+
Merged-chr10-74114024-3	chr10	74113524	74114524	+
Merged-chr2-219924233-3	chr2	219923733	219924733	+
Merged-chr5-150080177-3	chr5	150079261	150080761	+
Merged-chr19-15543181-3	chr19	15542681	15543681	+
Merged-chr21-40141352-3	chr21	40140852	40141852	+
Merged-chr3-160473293-3	chr3	160472793	160473793	+
Merged-chr5-122372210-3	chr5	122371710	122372710	+
Merged-chr16-89642137-3	chr16	89641637	89642637	+
Merged-chr10-97049996-3	chr10	97049496	97050496	+
Merged-chr1-84543758-3	chr1	84543258	84544258	+
Merged-chr5-58335369-3	chr5	58334869	58335869	+
Merged-chr9-131103636-3	chr9	131103136	131104136	+
Merged-chr18-28622246-3	chr18	28621746	28622746	+
Merged-chr22-37584166-3	chr22	37583666	37584666	+
Merged-chr13-102068736-3	chr13	102068236	102069236	+
Merged-chr2-133110453-3	chr2	133109953	133110953	+
Merged-chr6-45295960-3	chr6	45295460	45296460	+
Merged-chr1-201915553-3	chr1	201915053	201916053	+
Merged-chr14-75470214-3	chr14	75469714	75470714	+
Merged-chr3-72150161-3	chr3	72149661	72150661	+
Merged-chr1-24740720-3	chr1	24740220	24741220	+
Merged-chr4-159690807-3	chr4	159690307	159691307	+
Merged-chrX-83756672-3	chrX	83756172	83757172	+
Merged-chr9-75568539-3	chr9	75568039	75569039	+
Merged-chr7-44647013-3	chr7	44646513	44647513	+
Merged-chr11-47599788-3	chr11	47599288	47600288	+
Merged-chr22-22006565-3	chr22	22006065	22007065	+
Merged-chr11-67183400-3	chr11	67182900	67183900	+
Merged-chr1-168148935-3	chr1	168147880	168149546	+
Merged-chr1-113008650-3	chr1	113008101	113009249	+
Merged-chr1-32688461-3	chr1	32687961	32688961	+
Merged-chr2-32582933-3	chr2	32582433	32583433	+
Merged-chr16-74331425-3	chr16	74330925	74331925	+
Merged-chr19-11708890-3	chr19	11708237	11709696	+
Merged-chr17-18760993-3	chr17	18760493	18761493	+
Merged-chr1-121261212-3	chr1	121260702	121261717	+
Merged-chr14-50862918-3	chr14	50862418	50863418	+
Merged-chr10-125852298-3	chr10	125851768	125852814	+
Merged-chr11-65547497-3	chr11	65546997	65547997	+
Merged-chr2-20866293-3	chr2	20865769	20866918	+
Merged-chr4-48834278-3	chr4	48833778	48834778	+
Merged-chr11-76381358-3	chr11	76380858	76381858	+
Merged-chr4-40058274-3	chr4	40057768	40058804	+
Merged-chr3-14219947-3	chr3	14219447	14220447	+
Merged-chr18-59854964-3	chr18	59854464	59855464	+
Merged-chr8-63998491-3	chr8	63997991	63998991	+
Merged-chr3-39450313-3	chr3	39449813	39450813	+
Merged-chr17-1419882-3	chr17	1419382	1420382	+
Merged-chr6-32121234-3	chr6	32120734	32121734	+
Merged-chr19-17446740-3	chr19	17446240	17447240	+
Merged-chr17-61904882-3	chr17	61904382	61905382	+
Merged-chr20-55044080-3	chr20	55043580	55044580	+
Merged-chr8-145639139-3	chr8	145638602	145639658	+
Merged-chr12-110433437-3	chr12	110432937	110433937	+
Merged-chr9-106857055-3	chr9	106856555	106857555	+
Merged-chr2-232651518-3	chr2	232651018	232652018	+
Merged-chr14-37642295-3	chr14	37641795	37642795	+
Merged-chr12-49659485-3	chr12	49658985	49659985	+
Merged-chr1-8378288-3	chr1	8377788	8378788	+
Merged-chr16-739979-3	chr16	739479	740479	+
Merged-chr6-26045657-3	chr6	26045157	26046157	+
Merged-chr1-84764576-3	chr1	84764076	84765076	+
Merged-chr22-20307971-3	chr22	20307471	20308471	+
Merged-chr10-101945386-3	chr10	101944886	101945886	+
Merged-chr2-99225384-3	chr2	99224884	99225884	+
Merged-chr12-123459897-3	chr12	123459397	123460397	+
Merged-chr1-67391268-3	chr1	67390768	67391768	+
Merged-chr9-130533466-3	chr9	130532954	130533972	+
Merged-chr6-136571067-3	chr6	136570567	136571567	+
Merged-chr12-9217493-3	chr12	9216993	9217993	+
Merged-chr5-272415-3	chr5	271915	272915	+
Merged-chr1-1242724-3	chr1	1242224	1243224	+
Merged-chr9-73483643-3	chr9	73483143	73484143	+
Merged-chr1-11752254-3	chr1	11751754	11752754	+
Merged-chr12-57399664-3	chr12	57399141	57400280	+
Merged-chr4-57302717-3	chr4	57302217	57303217	+
Merged-chr7-66147804-3	chr7	66147304	66148304	+
Merged-chr1-99127935-3	chr1	99127435	99128435	+
Merged-chr3-49466728-3	chr3	49466228	49467228	+
Merged-chr1-183386889-3	chr1	183386389	183387389	+
Merged-chr4-146020274-3	chr4	146019774	146020774	+
Merged-chrX-54835781-3	chrX	54834920	54836572	+
Merged-chr11-22850359-3	chr11	22849859	22850859	+
Merged-chr19-12917961-3	chr19	12917461	12918461	+
Merged-chr22-29138007-3	chr22	29137507	29138507	+
Merged-chr12-94853420-3	chr12	94852920	94853920	+
Merged-chr9-99775216-3	chr9	99774525	99775812	+
Merged-chr18-32821686-3	chr18	32821186	32822186	+
Merged-chr2-62733523-3	chr2	62733023	62734023	+
Merged-chr15-63892642-3	chr15	63892008	63893172	+
Merged-chr1-109289916-3	chr1	109289103	109290479	+
Merged-chr12-58005552-3	chr12	58005052	58006052	+
Merged-chr12-77158024-3	chr12	77157524	77158524	+
Merged-chr5-176514663-3	chr5	176513816	176515290	+
Merged-chr2-27294606-3	chr2	27294106	27295106	+
Merged-chr5-179718907-3	chr5	179718407	179719407	+
Merged-chr2-55844644-3	chr2	55844144	55845144	+
Merged-chr1-52522157-3	chr1	52521657	52522657	+
Merged-chr9-139560645-3	chr9	139560145	139561145	+
Merged-chr11-62105183-3	chr11	62104683	62105683	+
Merged-chr6-42110024-3	chr6	42109524	42110524	+
Merged-chr22-24988848-3	chr22	24988312	24989421	+
Merged-chr2-36924014-3	chr2	36923481	36924582	+
Merged-chr7-99516612-3	chr7	99516112	99517112	+
Merged-chr19-52552195-3	chr19	52551695	52552695	+
Merged-chrX-123095498-3	chrX	123094998	123095998	+
Merged-chr15-55610530-3	chr15	55610030	55611030	+
Merged-chr9-33817929-3	chr9	33817429	33818429	+
Merged-chr9-136890796-3	chr9	136890173	136891543	+
Merged-chr4-39639910-3	chr4	39639410	39640410	+
Merged-chr1-6556622-3	chr1	6556122	6557122	+
Merged-chr19-57999919-3	chr19	57999419	58000419	+
Merged-chr5-140345947-3	chr5	140345447	140346447	+
Merged-chr15-83952157-3	chr15	83951657	83952657	+
Merged-chr19-4123218-3	chr19	4122718	4123718	+
Merged-chr21-45660968-3	chr21	45660468	45661468	+
Merged-chr15-91204354-3	chr15	91203835	91204893	+
Merged-chr20-30865983-3	chr20	30865483	30866483	+
Merged-chr19-461038-3	chr19	460411	461602	+
Merged-chr20-62205672-3	chr20	62205172	62206172	+
Merged-chr3-148803443-3	chr3	148802943	148803943	+
Merged-chr6-43423342-3	chr6	43422440	43423923	+
Merged-chr1-9488795-3	chr1	9488295	9489295	+
Merged-chr3-100053692-3	chr3	100053192	100054192	+
Merged-chr13-46039248-3	chr13	46038605	46040036	+
Merged-chr14-74353820-3	chr14	74353320	74354320	+
Merged-chr10-70166908-3	chr10	70166408	70167408	+
Merged-chr19-46149358-3	chr19	46148858	46149858	+
Merged-chr8-28347841-3	chr8	28347304	28348529	+
Merged-chr2-62081353-3	chr2	62080853	62081853	+
Merged-chr4-6565437-3	chr4	6564916	6565948	+
Merged-chr14-102606623-3	chr14	102606123	102607123	+
Merged-chr5-63461810-3	chr5	63461270	63462392	+
Merged-chr6-117587244-3	chr6	117586744	117587744	+
Merged-chr6-33217306-3	chr6	33216411	33217886	+
Merged-chr11-9685714-3	chr11	9685214	9686214	+
Merged-chr9-119449880-3	chr9	119449380	119450380	+
Merged-chr3-87277134-3	chr3	87276634	87277634	+
Merged-chr19-9546336-3	chr19	9545634	9546937	+
Merged-chr3-13521147-3	chr3	13520647	13521647	+
Merged-chr17-30772477-3	chr17	30771977	30772977	+
Merged-chrX-101967890-3	chrX	101967390	101968390	+
Merged-chr20-3762007-3	chr20	3761384	3762569	+
Merged-chr17-47438639-3	chr17	47438139	47439139	+
Merged-chr5-140090804-3	chr5	140090304	140091304	+
Merged-chr10-63660827-3	chr10	63660327	63661327	+
Merged-chr3-119395860-3	chr3	119395360	119396360	+
Merged-chr2-176866820-3	chr2	176866320	176867320	+
Merged-chr18-29078732-3	chr18	29078232	29079232	+
Merged-chr19-59056825-3	chr19	59056325	59057325	+
Merged-chr11-63953535-3	chr11	63953035	63954035	+
Merged-chr21-17908766-3	chr21	17908263	17909273	+
Merged-chr5-177098533-3	chr5	177098033	177099033	+
Merged-chr19-56631964-3	chr19	56631464	56632464	+
Merged-chr11-57227132-3	chr11	57226555	57227754	+
Merged-chr19-23432619-3	chr19	23432119	23433119	+
Merged-chr1-216896824-3	chr1	216896324	216897324	+
Merged-chr7-140178478-3	chr7	140177978	140178978	+
Merged-chr1-200864030-3	chr1	200863166	200864933	+
Merged-chr4-170947340-3	chr4	170946541	170948082	+
Merged-chr14-24911573-3	chr14	24911073	24912073	+
Merged-chr12-72057088-3	chr12	72056588	72057588	+
Merged-chr1-19811183-3	chr1	19810683	19811683	+
Merged-chr11-5705866-3	chr11	5705366	5706366	+
Merged-chr5-34839418-3	chr5	34838918	34839918	+
Merged-chr6-149068441-3	chr6	149067941	149068941	+
Merged-chr4-141294946-3	chr4	141294446	141295446	+
Merged-chr6-43140742-3	chr6	43140242	43141242	+
Merged-chr15-76136202-3	chr15	76135702	76136702	+
Merged-chr5-126408652-3	chr5	126408152	126409152	+
Merged-chr14-95623156-3	chr14	95622656	95623656	+
Merged-chr9-178745-3	chr9	178245	179245	+
Merged-chr2-97203649-3	chr2	97203149	97204149	+
Merged-chr16-66959369-3	chr16	66958869	66959869	+
Merged-chr8-145703552-3	chr8	145703028	145704177	+
Merged-chr1-201709033-3	chr1	201708533	201709533	+
Merged-chr2-75750795-3	chr2	75750295	75751295	+
Merged-chr1-16767678-3	chr1	16767178	16768178	+
Merged-chr3-89156699-3	chr3	89156199	89157199	+
Merged-chr12-49488316-3	chr12	49487816	49488816	+
Merged-chr4-74123604-3	chr4	74122939	74124138	+
Merged-chr10-126433065-3	chr10	126432565	126433565	+
Merged-chr14-21978722-3	chr14	21978222	21979222	+
Merged-chr6-31939710-3	chr6	31939210	31940210	+
Merged-chr10-60028107-3	chr10	60027607	60028607	+
Merged-chr6-11094945-3	chr6	11094199	11095495	+
Merged-chr13-35516445-3	chr13	35515945	35516945	+
Merged-chr19-23456436-3	chr19	23455635	23457087	+
Merged-chr15-59980289-3	chr15	59979789	59980789	+
Merged-chr15-43478185-3	chr15	43477685	43478685	+
Merged-chr1-161123846-3	chr1	161123346	161124346	+
Merged-chr5-108084542-3	chr5	108084042	108085042	+
Merged-chr5-94983097-3	chr5	94982597	94983597	+
Merged-chr5-148961077-3	chr5	148960577	148961577	+
Merged-chr1-110210674-3	chr1	110210174	110211174	+
Merged-chr6-33755458-3	chr6	33754958	33755958	+
Merged-chr6-155635520-3	chr6	155635020	155636020	+
Merged-chr12-122750928-3	chr12	122750428	122751428	+
Merged-chr17-72968709-3	chr17	72968209	72969209	+
Merged-chr7-139876267-3	chr7	139875767	139876767	+
Merged-chr8-124053785-3	chr8	124053285	124054285	+
Merged-chr10-101089526-3	chr10	101088951	101090124	+
Merged-chr6-11538528-3	chr6	11538028	11539028	+
Merged-chr6-139013512-3	chr6	139013012	139014012	+
Merged-chr15-35838545-3	chr15	35838014	35839108	+
Merged-chr6-74405872-3	chr6	74405372	74406372	+
Merged-chr21-42792571-3	chr21	42792071	42793071	+
Merged-chr5-77071209-3	chr5	77070709	77071709	+
Merged-chr4-159592897-3	chr4	159592258	159594094	+
Merged-chr15-90233603-3	chr15	90233103	90234103	+
Merged-chr2-171572094-3	chr2	171571594	171572594	+
Merged-chr1-27114611-3	chr1	27114111	27115111	+
Merged-chr1-24970317-3	chr1	24969817	24970817	+
Merged-chr17-67322607-3	chr17	67322107	67323107	+
Merged-chr19-35418548-3	chr19	35418024	35419098	+
Merged-chr19-44808460-3	chr19	44807836	44809210	+
Merged-chr9-127951673-3	chr9	127951173	127952173	+
Merged-chr8-55048690-3	chr8	55048190	55049190	+
Merged-chr2-173793175-3	chr2	173792675	173793675	+
Merged-chr1-116519994-3	chr1	116519494	116520494	+
Merged-chr7-99006111-3	chr7	99005611	99006611	+
Merged-chr15-67834863-3	chr15	67834363	67835363	+
Merged-chr2-11483848-3	chr2	11483348	11484348	+
Merged-chr8-107282979-3	chr8	107282279	107283520	+
Merged-chr5-150137906-3	chr5	150137406	150138406	+
Merged-chr6-37522215-3	chr6	37521715	37522715	+
Merged-chr16-22012922-3	chr16	22012322	22013442	+
Merged-chr15-80353056-3	chr15	80352556	80353556	+
Merged-chr14-105634833-3	chr14	105634333	105635333	+
Merged-chr12-133707068-3	chr12	133706550	133707578	+
Merged-chr1-64971538-3	chr1	64971038	64972038	+
Merged-chr11-35440996-3	chr11	35440496	35441496	+
Merged-chr1-186649832-3	chr1	186649332	186650332	+
Merged-chr12-120426884-3	chr12	120426384	120427384	+
Merged-chr1-28414407-3	chr1	28413907	28414907	+
Merged-chr15-55790512-3	chr15	55790012	55791012	+
Merged-chr22-40743043-3	chr22	40742543	40743543	+
Merged-chr13-60842213-3	chr13	60841713	60842713	+
Merged-chr15-48624603-3	chr15	48624103	48625103	+
Merged-chr12-6833613-3	chr12	6833113	6834113	+
Merged-chr10-105614828-3	chr10	105614328	105615328	+
Merged-chr2-63277679-3	chr2	63277179	63278179	+
Merged-chr4-2757402-3	chr4	2756482	2758113	+
Merged-chr8-10697030-3	chr8	10696530	10697530	+
Merged-chr4-156588967-3	chr4	156588467	156589467	+
Merged-chr14-39901013-3	chr14	39900513	39901513	+
Merged-chr4-56213023-3	chr4	56212365	56213611	+
Merged-chr8-30013950-3	chr8	30013450	30014450	+
Merged-chr13-25496808-3	chr13	25496308	25497308	+
Merged-chr11-108338037-3	chr11	108337537	108338537	+
Merged-chr19-21542623-3	chr19	21542123	21543123	+
Merged-chr3-128968394-3	chr3	128967894	128968894	+
Merged-chr12-121078799-3	chr12	121078107	121079338	+
Merged-chr12-7036991-3	chr12	7036491	7037491	+
Merged-chr2-69870135-3	chr2	69869635	69870635	+
Merged-chr5-145215263-3	chr5	145214763	145215763	+
Merged-chr17-42200849-3	chr17	42200349	42201349	+
Merged-chr9-140336365-3	chr9	140335865	140336865	+
Merged-chr20-34043746-3	chr20	34043101	34044319	+
Merged-chr16-22218456-3	chr16	22217429	22219062	+
Merged-chr12-120740392-3	chr12	120739789	120740928	+
Merged-chr2-228735718-3	chr2	228735188	228736280	+
Merged-chr4-110223685-3	chr4	110223156	110224243	+
Merged-chr2-102804187-3	chr2	102803687	102804687	+
Merged-chr15-55880187-3	chr15	55879687	55880687	+
Merged-chr3-114477901-3	chr3	114477386	114478433	+
Merged-chr17-53829149-3	chr17	53828649	53829649	+
Merged-chr5-40755496-3	chr5	40754894	40756506	+
Merged-chr5-78280777-3	chr5	78280277	78281277	+
Merged-chr17-3748861-3	chr17	3748295	3749691	+
Merged-chrX-106361277-3	chrX	106360777	106361777	+
Merged-chr14-75896017-3	chr14	75895517	75896517	+
Merged-chr17-79519924-3	chr17	79519424	79520424	+
Merged-chr19-38270434-3	chr19	38269934	38270934	+
Merged-chr5-37248677-3	chr5	37248177	37249177	+
Merged-chr9-37079918-3	chr9	37079418	37080418	+
Merged-chr19-52097252-3	chr19	52096694	52097781	+
Merged-chr19-36208606-3	chr19	36207847	36209158	+
Merged-chr7-102782898-3	chr7	102782398	102783398	+
Merged-chr10-134755943-3	chr10	134755443	134756443	+
Merged-chr1-220267921-3	chr1	220267421	220268421	+
Merged-chr16-57481152-3	chr16	57480652	57481652	+
Merged-chr2-197125218-3	chr2	197124718	197125718	+
Merged-chr19-50194880-3	chr19	50194380	50195380	+
Merged-chr12-112280346-3	chr12	112279846	112280846	+
Merged-chr5-118604460-3	chr5	118603960	118604960	+
Merged-chr11-8284798-3	chr11	8284250	8285541	+
Merged-chr12-113416131-3	chr12	113415631	113416631	+
Merged-chr6-148830517-3	chr6	148830017	148831017	+
Merged-chr22-29469192-3	chr22	29468689	29469699	+
Merged-chr8-66753231-3	chr8	66752731	66753731	+
Merged-chr7-1609375-3	chr7	1608838	1610064	+
Merged-chr6-88032171-3	chr6	88031671	88032671	+
Merged-chr2-71204699-3	chr2	71204199	71205199	+
Merged-chr6-39901517-3	chr6	39901017	39902017	+
Merged-chr11-62521695-3	chr11	62521176	62522205	+
Merged-chr19-32896705-3	chr19	32896205	32897205	+
Merged-chr12-133657319-3	chr12	133656819	133657819	+
Merged-chr14-105781141-3	chr14	105780435	105782054	+
Merged-chr2-169103382-3	chr2	169102882	169103882	+
Merged-chr13-52586398-3	chr13	52585846	52586925	+
Merged-chr18-44526827-3	chr18	44526313	44527334	+
Merged-chr11-113345951-3	chr11	113345451	113346451	+
Merged-chr19-1812134-3	chr19	1811443	1813017	+
Merged-chr11-14379232-3	chr11	14378732	14379732	+
Merged-chr19-10380574-3	chr19	10379962	10381097	+
Merged-chr14-23397866-3	chr14	23397366	23398366	+
Merged-chr11-57297569-3	chr11	57297069	57298069	+
Merged-chr19-45908629-3	chr19	45908129	45909129	+
Merged-chr3-24536200-3	chr3	24535700	24536700	+
Merged-chr2-208394767-3	chr2	208394267	208395267	+
Merged-chr4-187065933-3	chr4	187065421	187066439	+
Merged-chr16-30346136-3	chr16	30345636	30346636	+
Merged-chr6-167413034-3	chr6	167412534	167413534	+
Merged-chr5-173319245-3	chr5	173318745	173319745	+
Merged-chr14-24476305-3	chr14	24475783	24476849	+
Merged-chr2-162930664-3	chr2	162930080	162931206	+
Merged-chr16-88729049-3	chr16	88728346	88729651	+
Merged-chr7-95402481-3	chr7	95401981	95402981	+
Merged-chr9-71940139-3	chr9	71939639	71940639	+
Merged-chr6-86113961-3	chr6	86113461	86114461	+
Merged-chr18-42260579-3	chr18	42259961	42261315	+
Merged-chr9-123341836-3	chr9	123341336	123342336	+
Merged-chr6-26021671-3	chr6	26021171	26022171	+
Merged-chr5-67512115-3	chr5	67511615	67512615	+
Merged-chr12-133532892-3	chr12	133532351	133533474	+
Merged-chr17-7487041-3	chr17	7486541	7487541	+
Merged-chr3-35681393-3	chr3	35680893	35681893	+
Merged-chr11-62608119-3	chr11	62607619	62608619	+
Merged-chr5-133702592-3	chr5	133702092	133703092	+
Merged-chr13-43566363-3	chr13	43565863	43566863	+
Merged-chr7-142553416-3	chr7	142552293	142554225	+
Merged-chr11-534786-3	chr11	534254	535303	+
Merged-chr14-24506058-3	chr14	24505558	24506558	+
Merged-chr2-120189716-3	chr2	120189044	120190303	+
Merged-chr10-123923126-3	chr10	123922590	123923698	+
Merged-chr11-128457053-3	chr11	128456553	128457553	+
Merged-chr20-42143360-3	chr20	42142860	42143860	+
Merged-chr9-96338961-3	chr9	96338461	96339461	+
Merged-chr15-65067742-3	chr15	65066922	65068403	+
Merged-chr9-132804805-3	chr9	132804305	132805305	+
Merged-chr2-43823389-3	chr2	43822571	43824048	+
Merged-chr19-47249117-3	chr19	47248617	47249617	+
Merged-chr11-3186314-3	chr11	3185529	3186957	+
Merged-chr1-27216679-3	chr1	27216179	27217179	+
Merged-chr2-220094390-3	chr2	220093890	220094890	+
Merged-chr4-170581490-3	chr4	170580990	170581990	+
Merged-chr16-1729266-3	chr16	1728766	1729766	+
Merged-chr19-54025154-3	chr19	54024654	54025654	+
Merged-chr1-85086059-3	chr1	85085525	85086732	+
Merged-chr17-80192343-3	chr17	80191843	80192843	+
Merged-chr22-17083649-3	chr22	17083149	17084149	+
Merged-chr5-52857250-3	chr5	52856750	52857750	+
Merged-chr8-144691672-3	chr8	144691108	144692205	+
Merged-chrX-135849999-3	chrX	135849072	135850713	+
Merged-chr14-64761406-3	chr14	64760880	64762040	+
Merged-chr17-75086496-3	chr17	75085996	75086996	+
Merged-chr12-120967028-3	chr12	120966528	120967528	+
Merged-chr10-52499821-3	chr10	52499321	52500321	+
Merged-chr18-21977182-3	chr18	21976617	21977715	+
Merged-chr8-74268826-3	chr8	74268326	74269326	+
Merged-chr20-61147983-3	chr20	61147153	61148649	+
Merged-chr22-31091052-3	chr22	31090544	31091570	+
Merged-chr5-112073277-3	chr5	112072777	112073777	+
Merged-chr4-151503629-3	chr4	151503129	151504129	+
Merged-chr4-100484069-3	chr4	100483528	100484590	+
Merged-chr4-57687888-3	chr4	57687380	57688393	+
Merged-chr17-41561866-3	chr17	41560876	41562465	+
Merged-chr1-15480322-3	chr1	15479785	15481012	+
Merged-chr14-60975559-3	chr14	60975059	60976059	+
Merged-chr17-72983836-3	chr17	72983336	72984336	+
Merged-chr1-76081241-3	chr1	76080466	76081797	+
Merged-chr2-16846942-3	chr2	16846442	16847442	+
Merged-chr20-8113020-3	chr20	8112048	8114063	+
Merged-chr4-25379810-3	chr4	25379310	25380310	+
Merged-chr22-39710672-3	chr22	39710172	39711172	+
Merged-chr1-153748264-3	chr1	153747764	153748764	+
Merged-chr22-46449884-3	chr22	46449384	46450384	+
Merged-chr19-36103744-3	chr19	36103028	36104353	+
Merged-chr11-64949265-3	chr11	64948249	64949869	+
Merged-chr9-139222555-3	chr9	139222055	139223055	+
Merged-chr11-57480250-3	chr11	57479750	57480750	+
Merged-chr22-24181382-3	chr22	24180860	24181893	+
Merged-chrX-100872195-3	chrX	100871563	100872762	+
Merged-chr7-100951916-3	chr7	100951380	100952434	+
Merged-chr9-139743648-3	chr9	139743148	139744148	+
Merged-chr4-101110681-3	chr4	101110053	101111245	+
Merged-chr10-102027050-3	chr10	102026550	102027550	+
Merged-chr5-140797548-3	chr5	140797048	140798048	+
Merged-chr2-29092398-3	chr2	29091898	29092898	+
Merged-chr18-12657373-3	chr18	12656873	12657873	+
Merged-chr9-6645673-3	chr9	6645173	6646173	+
Merged-chr13-37632700-3	chr13	37632200	37633200	+
Merged-chrX-103411906-3	chrX	103411406	103412406	+
Merged-chr10-52383724-3	chr10	52383224	52384224	+
Merged-chr5-177027665-3	chr5	177027165	177028165	+
Merged-chrX-46405751-3	chrX	46405251	46406251	+
Merged-chr13-113952160-3	chr13	113951660	113952660	+
Merged-chr17-5488339-3	chr17	5487839	5488839	+
Merged-chr4-46995828-3	chr4	46995328	46996328	+
Merged-chr7-134896653-3	chr7	134896153	134897153	+
Merged-chr6-24667025-3	chr6	24666525	24667525	+
Merged-chr1-150481056-3	chr1	150480556	150481556	+
Merged-chr9-112082306-3	chr9	112081806	112082806	+
Merged-chr2-30144051-3	chr2	30143530	30144562	+
Merged-chr9-124062109-3	chr9	124061609	124062609	+
Merged-chr3-25824499-3	chr3	25823999	25824999	+
Merged-chr15-43397474-3	chr15	43396974	43397974	+
Merged-chrX-48931191-3	chrX	48930336	48932050	+
Merged-chr19-926204-3	chr19	925704	926704	+
Merged-chr20-62258788-3	chr20	62258260	62259344	+
Merged-chr16-50731747-3	chr16	50731247	50732247	+
Merged-chr6-32821527-3	chr6	32820917	32822579	+
Merged-chrX-71525842-3	chrX	71525210	71526409	+
Merged-chr1-24151673-3	chr1	24151173	24152173	+
Merged-chr10-71390403-3	chr10	71389738	71390936	+
Merged-chr12-75729057-3	chr12	75728382	75729593	+
Merged-chr12-8395808-3	chr12	8395218	8396488	+
Merged-chr8-37654787-3	chr8	37654232	37655398	+
Merged-chr16-2264481-3	chr16	2263981	2264981	+
Merged-chr13-80913313-3	chr13	80912813	80913813	+
Merged-chr16-10275987-3	chr16	10275380	10276539	+
Merged-chr7-140339730-3	chr7	140339230	140340230	+
Merged-chr18-55712343-3	chr18	55711843	55712843	+
Merged-chr15-80189072-3	chr15	80188572	80189572	+
Merged-chr7-100210245-3	chr7	100209703	100210767	+
Merged-chr3-140950589-3	chr3	140950000	140951267	+
Merged-chr4-111544109-3	chr4	111543554	111544637	+
Merged-chr9-28863-3	chr9	28363	29363	+
Merged-chr8-6264236-3	chr8	6263736	6264736	+
Merged-chr11-35966151-3	chr11	35965642	35966670	+
Merged-chr12-12849704-3	chr12	12849109	12850252	+
Merged-chr16-2933203-3	chr16	2932699	2933713	+
Merged-chr19-1449846-3	chr19	1449346	1450346	+
Merged-chr1-26438197-3	chr1	26437685	26438703	+
Merged-chr3-107808988-3	chr3	107808488	107809488	+
Merged-chr1-200639050-3	chr1	200638550	200639550	+
Merged-chr3-17782448-3	chr3	17781948	17782948	+
Merged-chr3-98451944-3	chr3	98451444	98452444	+
Merged-chr11-36310759-3	chr11	36310259	36311259	+
Merged-chr22-50312442-3	chr22	50311920	50312988	+
Merged-chr3-97541483-3	chr3	97540983	97541983	+
Merged-chr4-25315214-3	chr4	25314484	25315761	+
Merged-chr20-35580171-3	chr20	35579671	35580671	+
Merged-chr16-4322623-3	chr16	4321906	4323187	+
Merged-chr5-59064825-3	chr5	59064262	59065451	+
Merged-chr2-74699270-3	chr2	74698770	74699770	+
Merged-chr12-49245661-3	chr12	49245161	49246161	+
Merged-chr12-49524707-3	chr12	49523725	49525304	+
Merged-chr20-35975036-3	chr20	35974536	35975536	+
Merged-chr2-60983693-3	chr2	60983030	60984521	+
Merged-chr16-89788114-3	chr16	89787614	89788614	+
Merged-chr9-129677340-3	chr9	129676698	129678125	+
Merged-chr19-2328588-3	chr19	2328088	2329088	+
Merged-chr1-234859510-3	chr1	234859010	234860010	+
Merged-chr3-13461327-3	chr3	13460789	13461903	+
Merged-chr4-106817223-3	chr4	106816530	106817820	+
Merged-chr10-71906036-3	chr10	71905091	71906626	+
Merged-chr9-126774421-3	chr9	126773921	126774921	+
Merged-chr12-26985878-3	chr12	26985290	26986822	+
Merged-chr22-38246036-3	chr22	38245536	38246536	+
Merged-chr9-130186460-3	chr9	130185960	130186960	+
Merged-chr3-11314640-3	chr3	11314140	11315140	+
Merged-chr12-113772403-3	chr12	113771903	113772903	+
Merged-chr20-2644649-3	chr20	2644149	2645149	+
Merged-chr20-61437617-3	chr20	61437117	61438117	+
Merged-chr19-11849751-3	chr19	11849251	11850251	+
Merged-chr8-11627028-3	chr8	11626528	11627528	+
Merged-chr9-88742356-3	chr9	88741843	88742884	+
Merged-chr4-110355635-3	chr4	110354855	110356191	+
Merged-chr1-154163558-3	chr1	154163058	154164058	+
Merged-chr3-137893068-3	chr3	137892568	137893568	+
Merged-chr2-33823696-3	chr2	33823196	33824196	+
Merged-chr16-1464225-3	chr16	1463661	1464961	+
Merged-chrX-119378388-3	chrX	119377779	119379106	+
Merged-chr5-140044950-3	chr5	140044450	140045450	+
Merged-chr1-114413479-3	chr1	114412979	114413979	+
Merged-chr1-246729845-3	chr1	246729345	246730345	+
Merged-chr1-70819542-3	chr1	70819042	70820042	+
Merged-chr2-27712294-3	chr2	27711750	27712817	+
Merged-chr6-135375887-3	chr6	135375387	135376387	+
Merged-chr6-105850686-3	chr6	105850153	105851355	+
Merged-chr13-111213921-3	chr13	111213393	111214435	+
Merged-chr3-196756178-3	chr3	196755673	196756703	+
Merged-chr1-19971196-3	chr1	19970696	19971696	+
Merged-chr11-16761148-3	chr11	16760648	16761648	+
Merged-chr12-109458878-3	chr12	109458378	109459380	+
Merged-chr1-155828972-3	chr1	155828472	155829472	+
Merged-chr11-67980529-3	chr11	67979919	67981084	+
Merged-chr8-145550064-3	chr8	145549538	145550695	+
Merged-chr10-76872208-3	chr10	76871708	76872708	+
Merged-chr16-70488385-3	chr16	70487515	70489070	+
Merged-chr1-11119755-3	chr1	11119255	11120255	+
Merged-chr19-1384640-3	chr19	1384140	1385140	+
Merged-chr3-57530473-3	chr3	57529973	57530973	+
Merged-chr10-696888-3	chr10	696388	697388	+
Merged-chr17-7297624-3	chr17	7297124	7298124	+
Merged-chr2-210636552-3	chr2	210636052	210637052	+
Merged-chr8-97657560-3	chr8	97657060	97658060	+
Merged-chr2-99347605-3	chr2	99347105	99348105	+
Merged-chr12-15038085-3	chr12	15037585	15038585	+
Merged-chr16-51185142-3	chr16	51184642	51185642	+
Merged-chr6-125305297-3	chr6	125304797	125305797	+
Merged-chr21-40685451-3	chr21	40684939	40685977	+
Merged-chr8-48173767-3	chr8	48173092	48174618	+
Merged-chrX-134125301-3	chrX	134124744	134125915	+
Merged-chr19-42498313-3	chr19	42497813	42498813	+
Merged-chr5-133967886-3	chr5	133967386	133968386	+
Merged-chr20-33103943-3	chr20	33103443	33104443	+
Merged-chr1-171283396-3	chr1	171282797	171283916	+
Merged-chr15-34393660-3	chr15	34393160	34394160	+
Merged-chr11-4629136-3	chr11	4628636	4629636	+
Merged-chr4-153701622-3	chr4	153701122	153702122	+
Merged-chrX-119763822-3	chrX	119763067	119764680	+
Merged-chr3-101231220-3	chr3	101230720	101231720	+
Merged-chr3-193788771-3	chr3	193788184	193789315	+
Merged-chr15-90437107-3	chr15	90436607	90437607	+
Merged-chr10-91088407-3	chr10	91087907	91088907	+
Merged-chr17-78519165-3	chr17	78518522	78519951	+
Merged-chr12-104697765-3	chr12	104697265	104698265	+
Merged-chr1-223316654-3	chr1	223316154	223317154	+
Merged-chr19-19843553-3	chr19	19842895	19844133	+
Merged-chr20-13765896-3	chr20	13765396	13766396	+
Merged-chr15-90895646-3	chr15	90895146	90896146	+
Merged-chr17-28618626-3	chr17	28618126	28619126	+
Merged-chr19-290610-3	chr19	290110	291110	+
Merged-chr7-17979192-3	chr7	17978692	17979692	+
Merged-chr19-8578365-3	chr19	8577823	8578886	+
Merged-chr19-1286870-3	chr19	1286370	1287370	+
Merged-chr6-161413491-3	chr6	161412991	161413991	+
Merged-chr11-82905454-3	chr11	82904954	82905954	+
Merged-chr9-99329288-3	chr9	99328788	99329788	+
Merged-chr1-160991155-3	chr1	160990655	160991655	+
Merged-chr2-109237768-3	chr2	109237268	109238268	+
Merged-chr5-56205828-3	chr5	56205328	56206328	+
Merged-chr5-180258349-3	chr5	180257849	180258849	+
Merged-chr9-35604942-3	chr9	35603769	35605602	+
Merged-chr7-29604338-3	chr7	29603838	29604838	+
Merged-chr16-75589379-3	chr16	75588879	75589879	+
Merged-chr19-7953926-3	chr19	7953426	7954426	+
Merged-chr17-18585387-3	chr17	18584887	18585887	+
Merged-chr22-31064085-3	chr22	31063585	31064585	+
Merged-chr21-45285524-3	chr21	45285024	45286024	+
Merged-chr22-41347825-3	chr22	41347325	41348325	+
Merged-chr14-105332338-3	chr14	105331838	105332838	+
Merged-chr17-35293385-3	chr17	35292885	35293885	+
Merged-chr4-3533798-3	chr4	3533298	3534298	+
Merged-chr11-67034263-3	chr11	67033617	67035057	+
Merged-chr17-45000916-3	chr17	45000416	45001416	+
Merged-chr10-51572897-3	chr10	51572189	51573667	+
Merged-chr6-80341218-3	chr6	80340718	80341718	+
Merged-chr3-10158216-3	chr3	10157716	10158716	+
Merged-chr2-132285699-3	chr2	132285199	132286199	+
Merged-chr8-144654230-3	chr8	144653730	144654730	+
Merged-chr17-37183657-3	chr17	37183101	37184185	+
Merged-chr1-201925384-3	chr1	201924884	201925884	+
Merged-chr20-33814748-3	chr20	33814247	33815249	+
Merged-chr1-15273242-3	chr1	15272742	15273742	+
Merged-chr8-119633984-3	chr8	119633138	119634658	+
Merged-chr7-123388519-3	chr7	123388019	123389019	+
Merged-chr22-19841958-3	chr22	19841458	19842458	+
Merged-chr2-56412496-3	chr2	56411996	56412999	+
Merged-chr12-57985397-3	chr12	57984897	57985897	+
Merged-chr1-84767896-3	chr1	84767396	84768396	+
Merged-chr2-18060334-3	chr2	18059834	18060834	+
Merged-chr15-77363026-3	chr15	77362208	77363685	+
Merged-chr11-111782701-3	chr11	111782196	111783211	+
Merged-chr1-200588305-3	chr1	200587805	200588805	+
Merged-chr11-65325638-3	chr11	65325138	65326138	+
Merged-chr13-20437096-3	chr13	20436596	20437596	+
Merged-chr1-714318-3	chr1	713818	714818	+
Merged-chr8-49647859-3	chr8	49647359	49648359	+
Merged-chr7-66094074-3	chr7	66093542	66094639	+
Merged-chr9-72373897-3	chr9	72373397	72374397	+
Merged-chr4-78740530-3	chr4	78740030	78741030	+
Merged-chr11-68518989-3	chr11	68518489	68519489	+
Merged-chr3-19989222-3	chr3	19988722	19989722	+
Merged-chr4-74964433-3	chr4	74963703	74965210	+
Merged-chr7-111202494-3	chr7	111201690	111203147	+
Merged-chrX-30671732-3	chrX	30671198	30672302	+
Merged-chr3-63849755-3	chr3	63849255	63850255	+
Merged-chr3-52008028-3	chr3	52007528	52008528	+
Merged-chr2-11887262-3	chr2	11886762	11887762	+
Merged-chr7-73668361-3	chr7	73667861	73668861	+
Merged-chr16-82044280-3	chr16	82043780	82044780	+
Merged-chr4-8159810-3	chr4	8159310	8160310	+
Merged-chr17-21190710-3	chr17	21190210	21191210	+
Merged-chr14-68000230-3	chr14	67999730	68000730	+
Merged-chr19-5790523-3	chr19	5789851	5791226	+
Merged-chr19-9879440-3	chr19	9878940	9879940	+
Merged-chr5-114937151-3	chr5	114936651	114937651	+
Merged-chr1-145548790-3	chr1	145548290	145549290	+
Merged-chr10-45455573-3	chr10	45455073	45456073	+
Merged-chr2-99797673-3	chr2	99797173	99798173	+
Merged-chr17-30469860-3	chr17	30468760	30470481	+
Merged-chr7-65112524-3	chr7	65112024	65113024	+
Merged-chr7-25018868-3	chr7	25018340	25019512	+
Merged-chr12-94955233-3	chr12	94954733	94955733	+
Merged-chr2-73442081-3	chr2	73441581	73442581	+
Merged-chr2-73052299-3	chr2	73051799	73052799	+
Merged-chr1-149871632-3	chr1	149871132	149872132	+
Merged-chr6-106772908-3	chr6	106772408	106773408	+
Merged-chr15-75288335-3	chr15	75287835	75288835	+
Merged-chr19-18631946-3	chr19	18631446	18632446	+
Merged-chr19-55988067-3	chr19	55987567	55988567	+
Merged-chr4-103423729-3	chr4	103423229	103424229	+
Merged-chr5-137475030-3	chr5	137474530	137475530	+
Merged-chr1-167523218-3	chr1	167522718	167523718	+
Merged-chr10-76994930-3	chr10	76994353	76995818	+
Merged-chr16-30752343-3	chr16	30751843	30752843	+
Merged-chr3-58419789-3	chr3	58419289	58420289	+
Merged-chr8-97246878-3	chr8	97246378	97247378	+
Merged-chr6-96969858-3	chr6	96969358	96970358	+
Merged-chr8-145013200-3	chr8	145012700	145013700	+
Merged-chr7-64255498-3	chr7	64254658	64256249	+
Merged-chr11-85429337-3	chr11	85428809	85429852	+
Merged-chr16-4784275-3	chr16	4783726	4784800	+
Merged-chr11-111896245-3	chr11	111895745	111896745	+
Merged-chr19-11373032-3	chr19	11372532	11373532	+
Merged-chr14-89030574-3	chr14	89030074	89031074	+
Merged-chr2-132559953-3	chr2	132559295	132560485	+
Merged-chr6-35227360-3	chr6	35226860	35227860	+
Merged-chr16-4465608-3	chr16	4465108	4466108	+
Merged-chr8-103666277-3	chr8	103665777	103666777	+
Merged-chr3-120461721-3	chr3	120461221	120462221	+
Merged-chr9-124261728-3	chr9	124261228	124262228	+
Merged-chr15-90644854-3	chr15	90644354	90645354	+
Merged-chr5-36241762-3	chr5	36241162	36242763	+
Merged-chr17-78193698-3	chr17	78193179	78194208	+
Merged-chr2-163695968-3	chr2	163695468	163696468	+
Merged-chr5-79551594-3	chr5	79551094	79552094	+
Merged-chr15-41694272-3	chr15	41693772	41694772	+
Merged-chr12-49412885-3	chr12	49412385	49413385	+
Merged-chr3-12329845-3	chr3	12329293	12330449	+
Merged-chrX-70287757-3	chrX	70287148	70288312	+
Merged-chr14-54420701-3	chr14	54420201	54421201	+
Merged-chr5-110074855-3	chr5	110074355	110075355	+
Merged-chr1-109584038-3	chr1	109583538	109584538	+
Merged-chr17-4401642-3	chr17	4401120	4402186	+
Merged-chr2-228028964-3	chr2	228028464	228029464	+
Merged-chr19-37958905-3	chr19	37958405	37959405	+
Merged-chr11-63933007-3	chr11	63932507	63933507	+
Merged-chr1-233087228-3	chr1	233086728	233087728	+
Merged-chr1-26127000-3	chr1	26126370	26127760	+
Merged-chr10-98480360-3	chr10	98479860	98480860	+
Merged-chr19-14064249-3	chr19	14063749	14064749	+
Merged-chr1-174128935-3	chr1	174128435	174129435	+
Merged-chr5-141303070-3	chr5	141302570	141303570	+
Merged-chr15-40862026-3	chr15	40861526	40862526	+
Merged-chr6-2634393-3	chr6	2633848	2635119	+
Merged-chr17-26925589-3	chr17	26925089	26926089	+
Merged-chr4-147442564-3	chr4	147442064	147443064	+
Merged-chr12-57471645-3	chr12	57471145	57472145	+
Merged-chr1-11740941-3	chr1	11740441	11741441	+
Merged-chr5-140572241-3	chr5	140571575	140572775	+
Merged-chr20-2634924-3	chr20	2634424	2635424	+
Merged-chr14-23426030-3	chr14	23425530	23426530	+
Merged-chr7-119913101-3	chr7	119912601	119913601	+
Merged-chr2-96811211-3	chr2	96810711	96811711	+
Merged-chr1-65468294-3	chr1	65467794	65468794	+
Merged-chr11-118889167-3	chr11	118888667	118889667	+
Merged-chr3-15469435-3	chr3	15468935	15469935	+
Merged-chr14-45604837-3	chr14	45604337	45605337	+
Merged-chr11-93395775-3	chr11	93395275	93396275	+
Merged-chr11-128760782-3	chr11	128760282	128761282	+
Merged-chr1-100503972-3	chr1	100503472	100504472	+
Merged-chr3-134514906-3	chr3	134514406	134515406	+
Merged-chrX-47930620-3	chrX	47930120	47931120	+
Merged-chr20-3190216-3	chr20	3189716	3190716	+
Merged-chr1-155178335-3	chr1	155177835	155178835	+
Merged-chr19-709482-3	chr19	708769	710409	+
Merged-chr1-31192050-3	chr1	31191545	31192561	+
Merged-chr7-7607422-3	chr7	7606922	7607922	+
Merged-chr6-35695784-3	chr6	35695284	35696284	+
Merged-chr1-24118206-3	chr1	24117706	24118706	+
Merged-chr4-120134247-3	chr4	120133747	120134747	+
Merged-chr3-48594435-3	chr3	48593935	48594935	+
Merged-chr19-56915611-3	chr19	56914714	56916582	+
Merged-chr4-37828463-3	chr4	37827963	37828963	+
Merged-chr21-40145578-3	chr21	40145046	40146095	+
Merged-chr2-127841769-3	chr2	127841269	127842269	+
Merged-chr3-190580345-3	chr3	190579845	190580845	+
Merged-chr3-183146148-3	chr3	183145648	183146648	+
Merged-chr3-66024201-3	chr3	66023701	66024701	+
Merged-chr9-102861296-3	chr9	102860796	102861796	+
Merged-chr16-86589120-3	chr16	86588620	86589620	+
Merged-chr14-96969434-3	chr14	96968934	96969934	+
Merged-chrX-16804762-3	chrX	16804262	16805262	+
Merged-chr7-32997406-3	chr7	32996906	32997906	+
Merged-chr2-160142984-3	chr2	160142484	160143484	+
Merged-chr20-62710876-3	chr20	62710376	62711376	+
Merged-chr19-44861046-3	chr19	44860546	44861546	+
Merged-chr12-121789767-3	chr12	121789159	121790321	+
Merged-chr9-128510945-3	chr9	128510445	128511445	+
Merged-chr15-49447177-3	chr15	49446677	49447677	+
Merged-chr11-8789676-3	chr11	8789176	8790176	+
Merged-chr20-57268350-3	chr20	57267398	57268941	+
Merged-chr11-126870002-3	chr11	126869502	126870502	+
Merged-chr3-49711402-3	chr3	49710902	49711902	+
Merged-chr3-66550603-3	chr3	66549949	66551180	+
Merged-chr3-9851924-3	chr3	9851424	9852424	+
Merged-chr6-84140483-3	chr6	84139983	84140983	+
Merged-chr9-35162929-3	chr9	35162429	35163429	+
Merged-chr9-115983561-3	chr9	115983061	115984061	+
Merged-chr17-61819582-3	chr17	61819082	61820082	+
Merged-chr3-134204163-3	chr3	134203663	134204663	+
Merged-chr17-33446400-3	chr17	33445857	33447118	+
Merged-chr4-25032548-3	chr4	25032048	25033048	+
Merged-chr8-357052-3	chr8	356546	357556	+
Merged-chr3-16554625-3	chr3	16554125	16555125	+
Merged-chr5-58571754-3	chr5	58571254	58572254	+
Merged-chr15-40616754-3	chr15	40615528	40617400	+
Merged-chr1-202927397-3	chr1	202926897	202927897	+
Merged-chr5-140186831-3	chr5	140186298	140187501	+
Merged-chr19-3224980-3	chr19	3224311	3225596	+
Merged-chr1-27692908-3	chr1	27692324	27693828	+
Merged-chr9-104249200-3	chr9	104248700	104249700	+
Merged-chr2-201374671-3	chr2	201374171	201375171	+
Merged-chr20-32273298-3	chr20	32272798	32273798	+
Merged-chr1-76190858-3	chr1	76190358	76191358	+
Merged-chr19-19977287-3	chr19	19976785	19977789	+
Merged-chr16-80574847-3	chr16	80574347	80575347	+
Merged-chr22-41601991-3	chr22	41601432	41602609	+
Merged-chr3-194305136-3	chr3	194304636	194305636	+
Merged-chr22-29711244-3	chr22	29710707	29711763	+
Merged-chr4-2061376-3	chr4	2060873	2061884	+
Merged-chr17-34257591-3	chr17	34257091	34258091	+
Merged-chr2-220252126-3	chr2	220251536	220253076	+
Merged-chr3-27763783-3	chr3	27763282	27764285	+
Merged-chr17-73009512-3	chr17	73009012	73010012	+
Merged-chr14-24803354-3	chr14	24802704	24803884	+
Merged-chr8-74883674-3	chr8	74883174	74884174	+
Merged-chr11-62556773-3	chr11	62556273	62557273	+
Merged-chr12-113623303-3	chr12	113622803	113623803	+
Merged-chr17-62224040-3	chr17	62223540	62224540	+
Merged-chr2-219472135-3	chr2	219471605	219472650	+
Merged-chr5-7869337-3	chr5	7868837	7869837	+
Merged-chr5-158758664-3	chr5	158758164	158759164	+
Merged-chr19-50015790-3	chr19	50015290	50016290	+
Merged-chr22-38349354-3	chr22	38348854	38349854	+
Merged-chr17-79480413-3	chr17	79479913	79480913	+
Merged-chr2-198299166-3	chr2	198298666	198299666	+
Merged-chr19-49258385-3	chr19	49257885	49258885	+
Merged-chr4-128982975-3	chr4	128982475	128983475	+
Merged-chr2-109065342-3	chr2	109064842	109065842	+
Merged-chr10-120513910-3	chr10	120513410	120514410	+
Merged-chr19-2901618-3	chr19	2901118	2902118	+
Merged-chr14-101909327-3	chr14	101908824	101909835	+
Merged-chrX-153656990-3	chrX	153656292	153657886	+
Merged-chr15-44069508-3	chr15	44069008	44070008	+
Merged-chr20-39969252-3	chr20	39968611	39969781	+
Merged-chr11-3829821-3	chr11	3829321	3830321	+
Merged-chr1-150979695-3	chr1	150979195	150980195	+
Merged-chr6-42694453-3	chr6	42693951	42694965	+
Merged-chr1-1624886-3	chr1	1624107	1625741	+
Merged-chr1-111771402-3	chr1	111770707	111772000	+
Merged-chr16-89894947-3	chr16	89894416	89895511	+
Merged-chr8-38385275-3	chr8	38384775	38385775	+
Merged-chr14-64804604-3	chr14	64804104	64805104	+
Merged-chr17-48207243-3	chr17	48206743	48207743	+
Merged-chr22-37172068-3	chr22	37171568	37172568	+
Merged-chr14-24584653-3	chr14	24584153	24585153	+
Merged-chr11-65293446-3	chr11	65292946	65293946	+
Merged-chr19-36428604-3	chr19	36428006	36429302	+
Merged-chr8-30891703-3	chr8	30891203	30892203	+
Merged-chr13-45563333-3	chr13	45562833	45563833	+
Merged-chr16-28936858-3	chr16	28936247	28937582	+
Merged-chr5-176432766-3	chr5	176432266	176433266	+
Merged-chr10-45473960-3	chr10	45473408	45474486	+
Merged-chr2-220407318-3	chr2	220406710	220407840	+
Merged-chrX-13753120-3	chrX	13752472	13753695	+
Merged-chr10-75173158-3	chr10	75172529	75174308	+
Merged-chr10-99079205-3	chr10	99078705	99079705	+
Merged-chr9-21974053-3	chr9	21973553	21974553	+
Merged-chr1-178995728-3	chr1	178995228	178996228	+
Merged-chrX-100184617-3	chrX	100184117	100185117	+
Merged-chr1-9300218-3	chr1	9299617	9300769	+
Merged-chr11-576757-3	chr11	576257	577257	+
Merged-chr10-124713316-3	chr10	124712816	124713816	+
Merged-chr3-139396609-3	chr3	139396109	139397109	+
Merged-chr14-23564635-3	chr14	23564135	23565135	+
Merged-chr10-101379611-3	chr10	101379111	101380111	+
Merged-chr11-73587555-3	chr11	73587055	73588055	+
Merged-chr19-51869357-3	chr19	51868857	51869857	+
Merged-chr10-111768492-3	chr10	111767992	111768992	+
Merged-chr16-420448-3	chr16	419948	420948	+
Merged-chr2-214149883-3	chr2	214149383	214150383	+
Merged-chr14-75535638-3	chr14	75535138	75536138	+
Merged-chr2-120980322-3	chr2	120979822	120980822	+
Merged-chr1-32859826-3	chr1	32859284	32860347	+
Merged-chr1-9188681-3	chr1	9188181	9189181	+
Merged-chr6-132721897-3	chr6	132721397	132722397	+
Merged-chr19-16297093-3	chr19	16296593	16297593	+
Merged-chr1-33117577-3	chr1	33117077	33118077	+
Merged-chr6-90143130-3	chr6	90142486	90143659	+
Merged-chr11-10879371-3	chr11	10878871	10879871	+
Merged-chr19-23598090-3	chr19	23597588	23598595	+
Merged-chr5-135469642-3	chr5	135469142	135470142	+
Merged-chr19-1094442-3	chr19	1093942	1094942	+
Merged-chr20-48808695-3	chr20	48808195	48809195	+
Merged-chr3-148416118-3	chr3	148415618	148416618	+
Merged-chr7-140713742-3	chr7	140713242	140714242	+
Merged-chr6-166755431-3	chr6	166754931	166755931	+
Merged-chr7-140623948-3	chr7	140623448	140624448	+
Merged-chr22-25202304-3	chr22	25201696	25202858	+
Merged-chr12-64846466-3	chr12	64845966	64846966	+
Merged-chr8-74903876-3	chr8	74903349	74904431	+
Merged-chr8-126103944-3	chr8	126103444	126104444	+
Merged-chr3-10206881-3	chr3	10206299	10207398	+
Merged-chr7-134832703-3	chr7	134832203	134833203	+
Merged-chrX-139173664-3	chrX	139173164	139174164	+
Merged-chr6-43395993-3	chr6	43395493	43396493	+
Merged-chr19-46226374-3	chr19	46225874	46226874	+
Merged-chr4-169753824-3	chr4	169753324	169754324	+
Merged-chr1-935861-3	chr1	935291	936396	+
Merged-chr5-154317193-3	chr5	154316693	154317693	+
Merged-chr9-117266248-3	chr9	117265748	117266748	+
Merged-chr19-19248717-3	chr19	19248217	19249217	+
Merged-chr11-67196199-3	chr11	67195699	67196699	+
Merged-chr16-4400768-3	chr16	4400268	4401268	+
Merged-chr13-30995837-3	chr13	30995195	30996621	+
Merged-chr8-121457367-3	chr8	121456867	121457867	+
Merged-chr12-89917757-3	chr12	89917257	89918257	+
Merged-chr2-26569298-3	chr2	26568798	26569798	+
Merged-chr12-118406455-3	chr12	118405955	118406955	+
Merged-chr15-78799935-3	chr15	78799435	78800435	+
Merged-chr11-47291342-3	chr11	47290589	47292350	+
Merged-chr19-44905885-3	chr19	44905380	44906396	+
Merged-chr2-17936242-3	chr2	17935742	17936742	+
Merged-chrX-102841366-3	chrX	102840866	102841866	+
Merged-chr7-128694256-3	chr7	128693756	128694756	+
Merged-chrX-117957867-3	chrX	117957367	117958367	+
Merged-chr6-116833490-3	chr6	116832820	116834076	+
Merged-chr6-692163-3	chr6	691663	692663	+
Merged-chr4-1284126-3	chr4	1283626	1284626	+
Merged-chr10-100206811-3	chr10	100206311	100207311	+
Merged-chr19-45755284-3	chr19	45754784	45755784	+
Merged-chr6-127588964-3	chr6	127588464	127589464	+
Merged-chr12-95611593-3	chr12	95611093	95612093	+
Merged-chr1-245133919-3	chr1	245133417	245134430	+
Merged-chr14-72399293-3	chr14	72398699	72399812	+
Merged-chr1-1342645-3	chr1	1342145	1343145	+
Merged-chr5-89825054-3	chr5	89824554	89825554	+
Merged-chr7-72847974-3	chr7	72847462	72848498	+
Merged-chr1-16400057-3	chr1	16399547	16400607	+
Merged-chr1-160177882-3	chr1	160177382	160178382	+
Merged-chr19-48673846-3	chr19	48673325	48674388	+
Merged-chr20-43160572-3	chr20	43160072	43161072	+
Merged-chr7-106685305-3	chr7	106684624	106686167	+
Merged-chr14-55739835-3	chr14	55739335	55740335	+
Merged-chr6-10556288-3	chr6	10555788	10556788	+
Merged-chr6-57179312-3	chr6	57178812	57179812	+
Merged-chr8-38089404-3	chr8	38088836	38090041	+
Merged-chr19-7694609-3	chr19	7694109	7695109	+
Merged-chr15-85924165-3	chr15	85923665	85924665	+
Merged-chr1-223890018-3	chr1	223889518	223890518	+
Merged-chr1-228645535-3	chr1	228645035	228646035	+
Merged-chr13-111767692-3	chr13	111767192	111768192	+
Merged-chrX-53024220-3	chrX	53023358	53024902	+
Merged-chr19-39390788-3	chr19	39390288	39391288	+
Merged-chr1-167190579-3	chr1	167189879	167191119	+
Merged-chr5-115176968-3	chr5	115176399	115177814	+
Merged-chr19-41903407-3	chr19	41902803	41903960	+
Merged-chr2-155554336-3	chr2	155553836	155554836	+
Merged-chr8-133772470-3	chr8	133771970	133772970	+
Merged-chrX-30326617-3	chrX	30326117	30327117	+
Merged-chr15-34501546-3	chr15	34500982	34502367	+
Merged-chr8-15095059-3	chr8	15094559	15095559	+
Merged-chr4-3371728-3	chr4	3371228	3372228	+
Merged-chr7-6144845-3	chr7	6144161	6145382	+
Merged-chr17-48943444-3	chr17	48942944	48943944	+
Merged-chr2-182521481-3	chr2	182520981	182521981	+
Merged-chr17-67498065-3	chr17	67497565	67498565	+
Merged-chr2-203500195-3	chr2	203499694	203500699	+
Merged-chr5-140614233-3	chr5	140613733	140614733	+
Merged-chr1-114696659-3	chr1	114696159	114697159	+
Merged-chrX-53310177-3	chrX	53309677	53310677	+
Merged-chr6-26569240-3	chr6	26568740	26569740	+
Merged-chr11-18344096-3	chr11	18343596	18344596	+
Merged-chr2-17700193-3	chr2	17699693	17700693	+
Merged-chr14-32671276-3	chr14	32670727	32671801	+
Merged-chr6-108616211-3	chr6	108615711	108616711	+
Merged-chr11-61197217-3	chr11	61196717	61197717	+
Merged-chr16-89160663-3	chr16	89160163	89161163	+
Merged-chr20-5931275-3	chr20	5930775	5931775	+
Merged-chr1-6845413-3	chr1	6844913	6845913	+
Merged-chr2-231282319-3	chr2	231281819	231282819	+
Merged-chr5-9546461-3	chr5	9545961	9546961	+
Merged-chr18-74962264-3	chr18	74961764	74962764	+
Merged-chr2-113033414-3	chr2	113032862	113033940	+
Merged-chr18-56338893-3	chr18	56338393	56339393	+
Merged-chr9-70489520-3	chr9	70489015	70490030	+
Merged-chr8-86158166-3	chr8	86157666	86158666	+
Merged-chr4-146540591-3	chr4	146540091	146541091	+
Merged-chr19-46272062-3	chr19	46271562	46272562	+
Merged-chr6-150217714-3	chr6	150217214	150218214	+
Merged-chr14-53197453-3	chr14	53196953	53197953	+
Merged-chr16-15187304-3	chr16	15186804	15187804	+
Merged-chr18-21269498-3	chr18	21268998	21269998	+
Merged-chr1-40137696-3	chr1	40137196	40138196	+
Merged-chrX-103401024-3	chrX	103400524	103401524	+
Merged-chr6-31648871-3	chr6	31648371	31649371	+
Merged-chr11-108368557-3	chr11	108368057	108369057	+
Merged-chr1-24194721-3	chr1	24194208	24195290	+
Merged-chr19-5978390-3	chr19	5977890	5978890	+
Merged-chr14-25518860-3	chr14	25518360	25519360	+
Merged-chrX-118698819-3	chrX	118698251	118699353	+
Merged-chr19-53289910-3	chr19	53289410	53290410	+
Merged-chr1-32083718-3	chr1	32083192	32084322	+
Merged-chr19-55769287-3	chr19	55768787	55769787	+
Merged-chr22-21369110-3	chr22	21368590	21369620	+
Merged-chr19-18668986-3	chr19	18668486	18669486	+
Merged-chr1-32110178-3	chr1	32109678	32110678	+
Merged-chr14-51561873-3	chr14	51561354	51562383	+
Merged-chr8-145634261-3	chr8	145633530	145635300	+
Merged-chr2-203776487-3	chr2	203775987	203776987	+
Merged-chr1-155247834-3	chr1	155247119	155248377	+
Merged-chr1-28919071-3	chr1	28918571	28919571	+
Merged-chr17-79609396-3	chr17	79608885	79609918	+
Merged-chr12-102455553-3	chr12	102455053	102456053	+
Merged-chr17-56833869-3	chr17	56833369	56834369	+
Merged-chr1-153537732-3	chr1	153537232	153538232	+
Merged-chr4-143766931-3	chr4	143766431	143767431	+
Merged-chr10-134121494-3	chr10	134120578	134122325	+
Merged-chr5-140762511-3	chr5	140762007	140763021	+
Merged-chr4-26322811-3	chr4	26322311	26323311	+
Merged-chr2-131849865-3	chr2	131849365	131850365	+
Merged-chr2-107503174-3	chr2	107502516	107503754	+
Merged-chrX-48334938-3	chrX	48334378	48335559	+
Merged-chr10-11865767-3	chr10	11865267	11866267	+
Merged-chr17-49197968-3	chr17	49197468	49198468	+
Merged-chr2-170336169-3	chr2	170335546	170336915	+
Merged-chr22-37448247-3	chr22	37447747	37448747	+
Merged-chr2-228582646-3	chr2	228582146	228583146	+
Merged-chr11-71935689-3	chr11	71935189	71936189	+
Merged-chr15-41407941-3	chr15	41407441	41408441	+
Merged-chr17-29249238-3	chr17	29248726	29249762	+
Merged-chr1-151032437-3	chr1	151031922	151032940	+
Merged-chr11-449378-3	chr11	448697	449915	+
Merged-chr17-33415381-3	chr17	33414881	33415881	+
Merged-chr20-62687712-3	chr20	62687212	62688212	+
Merged-chr1-45451959-3	chr1	45451459	45452459	+
Merged-chr8-93977628-3	chr8	93976847	93978299	+
Merged-chr2-27886960-3	chr2	27886460	27887460	+
Merged-chr9-34666198-3	chr9	34665698	34666698	+
Merged-chr19-19754219-3	chr19	19753719	19754719	+
Merged-chr11-125496623-3	chr11	125496123	125497123	+
Merged-chr16-14014538-3	chr16	14013613	14015124	+
Merged-chr7-99934702-3	chr7	99934202	99935202	+
Merged-chr12-57633720-3	chr12	57632935	57634335	+
Merged-chr2-201982719-3	chr2	201982219	201983219	+
Merged-chr9-137218470-3	chr9	137217970	137218970	+
Merged-chr21-46348247-3	chr21	46347668	46348907	+
Merged-chr16-1360445-3	chr16	1359876	1361083	+
Merged-chr12-120934584-3	chr12	120934084	120935084	+
Merged-chr17-79994684-3	chr17	79994164	79995248	+
Merged-chr4-79567256-3	chr4	79566756	79567756	+
Merged-chr7-139026072-3	chr7	139025572	139026572	+
Merged-chr7-6616737-3	chr7	6616237	6617237	+
Merged-chr22-37415298-3	chr22	37414798	37415798	+
Merged-chr12-1100340-3	chr12	1099840	1100840	+
Merged-chr1-45140013-3	chr1	45139513	45140513	+
Merged-chr11-62494750-3	chr11	62494250	62495250	+
Merged-chr6-31774603-3	chr6	31774103	31775103	+
Merged-chr2-198318899-3	chr2	198318399	198319399	+
Merged-chr9-130375172-3	chr9	130374672	130375672	+
Merged-chr2-142889018-3	chr2	142888518	142889518	+
Merged-chr6-138483272-3	chr6	138482772	138483772	+
Merged-chr7-74867852-3	chr7	74867352	74868352	+
Merged-chr13-28713497-3	chr13	28712997	28713997	+
Merged-chr19-44529808-3	chr19	44529308	44530308	+
Merged-chr9-37754423-3	chr9	37753910	37754949	+
Merged-chr19-58919547-3	chr19	58919047	58920047	+
Merged-chrX-47479053-3	chrX	47478553	47479553	+
Merged-chr11-64570234-3	chr11	64569734	64570734	+
Merged-chr1-33168412-3	chr1	33167912	33168912	+
Merged-chr16-2723038-3	chr16	2722538	2723538	+
Merged-chr10-61121802-3	chr10	61121237	61122335	+
Merged-chr10-99609667-3	chr10	99609167	99610167	+
Merged-chr1-1293937-3	chr1	1293437	1294437	+
Merged-chrX-9984559-3	chrX	9984059	9985059	+
Merged-chr1-160254049-3	chr1	160253549	160254549	+
Merged-chr7-129142242-3	chr7	129141742	129142742	+
Merged-chr17-43237187-3	chr17	43236687	43237687	+
Merged-chr3-122513205-3	chr3	122512705	122513705	+
Merged-chr17-1012410-3	chr17	1011910	1012910	+
Merged-chr6-3456727-3	chr6	3456194	3457397	+
Merged-chr3-50264758-3	chr3	50264242	50265311	+
Merged-chr3-47844407-3	chr3	47843907	47844907	+
Merged-chr10-91404291-3	chr10	91403713	91404831	+
Merged-chr4-15780714-3	chr4	15780214	15781214	+
Merged-chr12-74191-3	chr12	73670	74702	+
Merged-chr6-116692558-3	chr6	116692058	116693058	+
Merged-chr19-54975597-3	chr19	54975092	54976107	+
Merged-chr19-41882514-3	chr19	41882014	41883014	+
Merged-chr3-193721600-3	chr3	193721095	193722103	+
Merged-chr2-189158125-3	chr2	189157625	189158625	+
Merged-chr5-167913707-3	chr5	167913088	167914586	+
Merged-chr20-34681101-3	chr20	34680601	34681601	+
Merged-chr9-95526889-3	chr9	95526251	95528079	+
Merged-chr7-30066978-3	chr7	30066478	30067478	+
Merged-chr1-77748586-3	chr1	77748065	77749128	+
Merged-chr1-235812907-3	chr1	235812407	235813407	+
Merged-chr19-4304778-3	chr19	4304278	4305278	+
Merged-chr9-36136765-3	chr9	36136265	36137265	+
Merged-chr9-123605903-3	chr9	123605403	123606403	+
Merged-chr14-90084919-3	chr14	90084376	90085441	+
Merged-chr1-239550121-3	chr1	239549434	239550996	+
Merged-chr6-43970500-3	chr6	43970000	43971000	+
Merged-chr10-735121-3	chr10	734621	735622	+
Merged-chr1-163042601-3	chr1	163042101	163043101	+
Merged-chr22-38004951-3	chr22	38004451	38005451	+
Merged-chr15-79236935-3	chr15	79236413	79237446	+
Merged-chr1-205179797-3	chr1	205179297	205180297	+
Merged-chr1-41327466-3	chr1	41326906	41327997	+
Merged-chr4-7046130-3	chr4	7045630	7046630	+
Merged-chr19-18304089-3	chr19	18303589	18304589	+
Merged-chr12-54120352-3	chr12	54119852	54120852	+
Merged-chr1-231176070-3	chr1	231175428	231176641	+
Merged-chr10-90967273-3	chr10	90966773	90967773	+
Merged-chr16-80837488-3	chr16	80836988	80837988	+
Merged-chr1-154909483-3	chr1	154908884	154910033	+
Merged-chr1-51425296-3	chr1	51424796	51425796	+
Merged-chr20-25834220-3	chr20	25833720	25834720	+
Merged-chr18-55253302-3	chr18	55252548	55253929	+
Merged-chr1-155658392-3	chr1	155657892	155658892	+
Merged-chr2-220363650-3	chr2	220363150	220364150	+
Merged-chr10-75910870-3	chr10	75910370	75911370	+
Merged-chr19-49403834-3	chr19	49403334	49404334	+
Merged-chr5-139936622-3	chr5	139936122	139937122	+
Merged-chrX-12156674-3	chrX	12156174	12157174	+
Merged-chr9-66554078-3	chr9	66553552	66554630	+
Merged-chr13-21715598-3	chr13	21715098	21716098	+
Merged-chr6-30856405-3	chr6	30855905	30856905	+
Merged-chr19-11306908-3	chr19	11306408	11307408	+
Merged-chr20-60962607-3	chr20	60962107	60963107	+
Merged-chr13-27132109-3	chr13	27131409	27133009	+
Merged-chr7-105172983-3	chr7	105172483	105173483	+
Merged-chr7-136554930-3	chr7	136554430	136555430	+
Merged-chr17-73285373-3	chr17	73284873	73285873	+
Merged-chr3-59035501-3	chr3	59034904	59036195	+
Merged-chr20-60640233-3	chr20	60639661	60640770	+
Merged-chr6-86387524-3	chr6	86387024	86388024	+
Merged-chr10-35929565-3	chr10	35929065	35930069	+
Merged-chr3-186287936-3	chr3	186287436	186288436	+
Merged-chr6-26234830-3	chr6	26234309	26235374	+
Merged-chr17-79269388-3	chr17	79268888	79269888	+
Merged-chr7-100424496-3	chr7	100423996	100424996	+
Merged-chr17-66202744-3	chr17	66201682	66203357	+
Merged-chr21-38445499-3	chr21	38444999	38445999	+
Merged-chr17-76375071-3	chr17	76374571	76375571	+
Merged-chr12-98897649-3	chr12	98897135	98898177	+
Merged-chr9-107526821-3	chr9	107526099	107527451	+
Merged-chr14-74004747-3	chr14	74003941	74005400	+
Merged-chr1-39338933-3	chr1	39338408	39339446	+
Merged-chr1-65991295-3	chr1	65990795	65991795	+
Merged-chr1-186344171-3	chr1	186343632	186344866	+
Merged-chrX-48398808-3	chrX	48397996	48399569	+
Merged-chr16-686404-3	chr16	685878	686917	+
Merged-chr12-123943692-3	chr12	123943126	123944325	+
Merged-chr19-33685879-3	chr19	33685259	33686621	+
Merged-chr6-39693045-3	chr6	39692545	39693545	+
Merged-chr7-102035907-3	chr7	102035407	102036407	+
Merged-chr11-64901845-3	chr11	64901344	64902349	+
Merged-chr1-42800552-3	chr1	42800052	42801052	+
Merged-chr22-22221101-3	chr22	22220536	22221930	+
Merged-chr11-71499027-3	chr11	71498360	71499611	+
Merged-chr1-236046698-3	chr1	236046171	236047253	+
Merged-chr17-42091924-3	chr17	42091424	42092424	+
Merged-chr22-39052859-3	chr22	39052359	39053359	+
Merged-chr16-3184853-3	chr16	3184353	3185353	+
Merged-chr6-32862329-3	chr6	32861829	32862829	+
Merged-chr12-121838267-3	chr12	121837767	121838767	+
Merged-chr11-33722621-3	chr11	33722121	33723121	+
Merged-chr9-136223503-3	chr9	136223003	136224003	+
Merged-chr13-38443428-3	chr13	38442773	38444240	+
Merged-chr1-193092033-3	chr1	193091533	193092533	+
Merged-chr6-43196809-3	chr6	43196283	43197441	+
Merged-chr19-12807241-3	chr19	12806741	12807741	+
Merged-chr15-36872027-3	chr15	36871527	36872527	+
Merged-chr11-67418297-3	chr11	67417797	67418797	+
Merged-chr3-44380441-3	chr3	44379941	44380941	+
Merged-chr19-49127476-3	chr19	49126966	49127998	+
Merged-chr15-75628749-3	chr15	75628249	75629249	+
Merged-chr13-31038820-3	chr13	31038320	31039320	+
Merged-chr11-31838814-3	chr11	31838314	31839314	+
Merged-chr9-38424231-3	chr9	38423731	38424732	+
Merged-chr10-72043782-3	chr10	72043268	72044312	+
Merged-chr10-106028249-3	chr10	106027677	106028786	+
Merged-chr5-133339790-3	chr5	133339290	133340290	+
Merged-chr19-44078990-3	chr19	44078490	44079490	+
Merged-chr6-27861921-3	chr6	27861421	27862421	+
Merged-chr1-227127352-3	chr1	227126654	227128248	+
Merged-chr15-44085438-3	chr15	44084938	44085938	+
Merged-chr6-52530068-3	chr6	52529568	52530568	+
Merged-chr20-4981619-3	chr20	4981119	4982119	+
Merged-chr6-42419475-3	chr6	42418975	42419975	+
Merged-chr10-38691887-3	chr10	38691353	38692404	+
Merged-chrX-118603383-3	chrX	118602883	118603883	+
Merged-chr16-87426694-3	chr16	87426194	87427194	+
Merged-chr20-33464316-3	chr20	33463601	33464924	+
Merged-chr19-20748117-3	chr19	20747617	20748617	+
Merged-chr19-37341525-3	chr19	37340971	37342135	+
Merged-chr6-41888030-3	chr6	41887530	41888530	+
[truncated: 7,019 more rows]

## Sheet: RPE1_AE+H3K27ac+H3K4me1 in M
Peak ID	chr	start	end	strand
[truncated: 3,882 more rows]

[truncated: 1 more sheets: RPE1_AE-H3K27ac+H3K4me1 in M]
