# Supplementary material for: Dynamic regulation of histone modifications and long-range chromosomal interactions during postmitotic transcriptional reactivation
Source: Genes Dev. 2020 Jul 1;34(13-14):913–30. doi: 10.1101/gad.335794.119 (PMC7328517; doi:10.1101/gad.335794.119)
Supplement: Supplemental Material [file supp_gad.335794.119_Supplemental_Table_S3.xlsx]

## Sheet: Waves of gene reactivation
Table S3. Lists of genes first activated at each time point. Relate to Figure 4
Annotation/Divergence	0 min	35 min	60 min	90 min	120 min	180 min	Asynch	Class
FOSB	4.19645	3.00998	8.07386	7.89192	7.49607	4.85745	3.24734	1	class 1: 0 min, 2: 35 min, 3: 60 min, 4: 90 min, 5: 120 min, 6: 180 min, 7: asynchronous
CKS2	4.07264	4.56844	6.77925	6.84247	7.22959	5.32346	6.19795	1
GNG12	4.0214	4.00122	4.95439	6.50016	6.17908	5.6883	5.51025	1
SNORD76	3.80892	3.0177	7.03956	7.86678	7.66352	6.67068	7.03228	1
SNORD44	3.75064	5.32941	6.45345	6.44962	7.27504	6.26632	6.418	1
SNORD102	3.71338	3.72962	9.03189	9.2183	9.56832	7.87687	8.78467	1
SNORD101	3.62419	4.94541	6.98244	7.67318	7.24619	6.47459	6.55528	1
MZT1	3.6011	4.61739	2.3059	5.50832	5.39069	4.07762	2.21121	1
TOMM6	3.56672	5.01979	6.26202	6.73675	6.60651	5.34204	5.97246	1
LIN7C	3.56516	4.54579	4.70038	6.28752	6.76143	5.98972	5.6804	1
SNAI1	3.50289	3.76501	7.19516	7.06477	6.98372	5.56886	3.79355	1
MIR7705	3.47103	4.34996	6.47843	6.33737	6.05239	5.17834	5.74236	1
EIF4A3	3.46366	3.72428	7.00066	6.37238	6.23843	4.80016	5.11717	1
SNORA48	3.45891	3.0023	6.93379	6.03504	5.90791	5.82901	2.89342	1
NPC2	3.45592	3.38278	6.0587	6.3994	6.13699	5.45864	4.79763	1
SNORD47	3.42135	2.58694	3.37362	6.17783	7.0048	5.35745	3.6678	1
SNORD77	3.36882	3.69712	2.58568	6.38023	5.4376	4.68145	5.86644	1
SH3BGRL3	3.34291	3.94749	5.83138	6.24631	6.1922	5.56142	5.56283	1
ARL6IP1	3.339	3.80609	6.01989	5.9934	5.35052	3.76824	4.81702	1
TOB1	3.32693	4.29611	6.64479	7.15304	6.43354	4.73115	4.68521	1
GAR1	3.32279	3.28621	5.5557	6.25627	6.25701	5.45635	5.04418	1
SNHG5	3.29	4.07074	5.76055	5.78911	6.06545	4.598	5.50789	1
ATP5E	3.27783	4.3142	6.3698	6.72293	6.74414	5.86121	5.49527	1
SF3B5	3.2636	4.72143	6.67664	6.77958	6.53354	5.45769	5.93015	1
NEU1	3.21889	2.81774	6.40149	6.10241	5.3078	4.03142	3.02651	1
GAS2L3	3.20962	3.22116	4.23837	5.50014	4.96228	3.54576	4.24605	1
TAF13	3.20202	3.74355	6.37583	6.57447	6.72545	5.56669	5.54902	1
CDKN3	3.16223	4.27308	5.75782	5.88985	6.01914	4.52537	5.11773	1
COTL1	3.14992	3.74084	5.62964	5.95753	5.59384	4.96101	4.60865	1
CD9	3.12224	4.01659	4.77635	5.77559	5.15805	4.76347	4.22375	1
ROMO1	3.11965	3.49431	6.63059	6.40092	6.34797	4.96985	4.4707	1
SSR2	3.1175	2.90599	6.23625	6.88745	6.53099	5.27132	4.68887	1
POMP	3.115	3.0776	5.29838	5.96983	5.5812	4.36197	4.29249	1
MRFAP1	3.10015	3.44732	5.84753	5.40631	5.49787	4.86619	5.02328	1
SNORD63	3.09202	2.0022	2.04139	6.29106	4.22084	4.99	4.99329	1
DDIT3	3.06024	3.56823	6.94705	6.39434	5.54743	3.39684	4.91954	1
POLR2L	3.03462	4.24447	5.94997	5.42629	6.36507	4.9592	5.53507	1
SURF4	3.03263	3.05626	5.02753	5.75641	6.04933	4.93452	4.13011	1
MIR3655	3.02665	5.38663	2.86383	6.19122	6.12132	5.57796	5.47316	1
TMED10	3.01265	2.78051	5.26074	5.67744	5.57139	5.09815	4.82663	1
PRR13	2.99682	4.37456	5.44972	6.16377	5.75473	5.23202	4.50794	1
JMJD6	2.9957	3.08013	6.34203	6.46801	6.25793	4.7631	4.23938	1
VAPA	2.96796	3.00892	5.28184	5.9345	5.67859	4.62005	4.70499	1
SUB1	2.92103	4.49204	6.33755	6.76852	6.79545	5.54881	6.07934	1
CBX1	2.91756	3.96285	5.52035	5.67861	6.28341	5.4651	4.72458	1
DAP	2.90991	3.09396	5.26305	5.63195	4.66873	4.3642	4.75161	1
TUFM	2.90634	2.45037	5.29839	5.28952	4.83472	4.46152	3.70258	1
PSMA2	2.90328	2.34162	5.5705	5.83364	5.85299	4.39946	5.02124	1
SNORA6	2.90219	3.91151	5.93153	6.6571	6.63623	4.60323	3.40205	1
THY1	2.89523	2.43954	5.1365	5.90552	5.11023	4.89615	2.89491	1
SELENOH	2.89265	3.05339	5.30042	5.26546	5.74975	4.81784	4.53483	1
FOS	2.86416	2.53885	5.99078	7.01228	6.61546	3.14265	4.08409	1
MAP3K7CL	2.85571	2.24953	3.51923	3.09658	3.89983	3.36334	2.42703	1
MIR3652	2.8548	4.64825	5.95228	6.87911	6.96753	5.92425	2.24044	1
SNORA50A	2.84445	2.19638	4.2771	5.498	5.26886	2.87293	2.12152	1
GAS5-AS1	2.83618	3.81513	6.97522	7.20609	7.04308	5.81936	6.17086	1
UQCR10	2.83595	2.38981	4.15513	5.81938	5.92777	4.70175	4.96924	1
GLRX5	2.83132	2.91176	4.53353	5.1116	4.9676	4.29281	2.43608	1
SH3BGRL	2.82219	4.14986	5.33103	5.59026	4.89496	4.37459	4.88826	1
NRIP3	2.81804	2.52411	5.58777	5.43566	5.24353	3.21942	3.76105	1
SRGAP2B	2.79943	3.31836	4.62274	4.47187	4.69478	4.24428	4.29597	1
SERTAD2	2.79607	3.74282	6.19095	6.59062	6.62473	4.7951	5.39586	1
PHLDA2	2.79457	3.1296	6.39233	6.72781	6.80639	5.95936	3.99315	1
SNORD31	2.7872	3.84467	6.50111	6.79541	6.45931	5.68326	6.19654	1
SNORA17B	2.77729	3.60675	7.008	6.2831	6.56816	5.40164	3.13641	1
SRGAP2C	2.75713	3.2696	4.57183	4.4172	4.63434	4.20481	4.24419	1
NEK2	2.75178	3.77429	5.05454	4.44974	4.64317	2.53183	4.1387	1
VBP1	2.74438	2.89247	3.34225	5.62333	5.52656	3.94915	4.48289	1
RBM8A	2.73542	3.40821	6.0852	6.25057	6.33929	4.85736	4.74803	1
KISS1	2.72037	3.88579	5.51314	5.98562	5.6551	4.51685	2.96401	1
HES1	2.71883	3.59814	6.90092	7.78484	7.27915	4.15626	5.04262	1
KIF18A	2.71293	2.94576	4.40577	5.07063	4.68972	2.91571	4.09408	1
METTL23	2.70687	2.18142	1.96349	4.17947	4.84103	3.27613	1.91605	1
RBM38	2.70542	2.93943	5.13424	6.60035	6.18905	5.61843	4.99757	1
CTSB	2.69543	3.60467	5.33203	5.6997	5.63941	5.34874	4.12918	1
RAB8A	2.6879	3.05566	4.80264	5.55126	4.93329	4.17844	4.65049	1
HSBP1	2.68608	3.32371	5.7432	6.06431	5.90595	4.82623	5.31099	1
SPCS1	2.66961	2.56819	4.9529	5.3637	5.7394	4.89576	4.8065	1
PPDPF	2.66707	2.43664	5.37176	6.0131	5.46337	4.98166	2.07122	1
MRPS6	2.66688	3.59377	5.64203	5.81608	5.24901	4.39697	4.91828	1
RAC2	2.65116	3.33503	4.51771	5.13953	4.95463	5.35455	1.83349	1
CDR1	2.64523	3.10055	4.31006	5.03618	5.19528	4.50072	3.6334	1
PHAX	2.63223	3.80471	5.89933	6.38904	6.37379	5.6132	5.11491	1
CRABP2	2.62607	3.93105	5.95117	5.9719	6.05451	5.12854	1.99485	1
YAP1	2.61408	2.48641	4.41439	5.0206	5.50066	4.98464	4.08211	1
C8orf59	2.6134	4.04046	5.65572	6.51677	6.36163	5.01357	5.12964	1
SNORA31	2.60845	1.68265	2.98038	2.84239	5.22905	4.0787	2.57796	1
COX7C	2.60688	4.08844	5.52021	5.48831	6.17635	4.88281	5.35035	1
ARPC4	2.60622	2.75102	5.54808	5.13942	5.59764	4.79596	5.26338	1
MYL12A	2.60156	3.27352	5.22257	6.0449	6.03014	4.88657	5.82768	1
PAK2	2.59313	2.88894	4.52473	5.17695	4.89689	3.82272	3.93901	1
RYBP	2.58712	3.20563	4.35756	6.0884	6.26553	4.99829	3.30851	1
DAZAP2	2.58314	2.31193	4.25769	5.3954	5.28468	4.55672	4.72118	1
CLIC4	2.57844	2.75766	3.79828	5.70782	5.33358	4.95003	4.02233	1
TMEM179B	2.57418	2.20291	5.18074	5.49222	5.08024	4.74211	4.48512	1
RBM7	2.56802	3.12501	5.9042	6.56764	6.44551	4.17494	4.15644	1
PPIL1	2.56545	3.21674	2.29524	6.01944	5.92719	4.51169	5.57015	1
PPP2CB	2.55564	2.13764	4.89885	5.23118	5.4619	4.04507	4.67935	1
MT1X	2.54547	1.70764	5.39737	1.64875	3.96866	3.95396	2.37851	1
SNX6	2.54456	3.11917	4.36453	4.93299	5.29107	3.82653	3.26817	1
MRTO4	2.53121	2.29586	5.41431	5.63236	6.08759	5.26621	4.11416	1
PDAP1	2.52419	2.32227	5.24246	5.84417	5.58836	5.32011	5.42369	1
NGDN	2.5232	2.75712	5.63716	5.57899	5.71453	4.91965	4.26097	1
UBALD2	2.51463	2.6175	5.99913	6.16201	5.85993	4.50506	1.59822	1
UQCRC2	2.5005	3.54474	5.17253	5.81166	5.51151	4.39911	4.5857	1
FAM168B	2.49877	3.75335	4.94761	6.07434	6.07677	5.57041	4.98127	1
DCTN6	2.49523	2.58774	4.27096	5.50889	5.7528	4.37812	5.86934	1
BCAS2	2.49216	2.80909	5.79532	5.47316	6.24661	5.26053	5.08142	1
FCF1	2.4878	3.58544	4.77288	5.87719	5.29536	4.75435	4.51566	1
PPP1R8	2.4839	3.20772	4.95709	5.743	5.71344	4.73231	3.97044	1
COX6C	2.47712	4.44796	5.47037	5.51562	6.04457	4.83739	3.40768	1
NAA15	2.47514	3.54908	4.39566	5.48002	5.63803	4.9995	5.00475	1
ABHD14B	2.47438	2.61611	3.35567	4.60137	4.46414	3.87773	2.07286	1
TRA2A	2.46334	2.96333	5.33119	6.38087	6.20118	4.85715	5.84012	1
SRGAP2D	2.46119	2.74228	4.36464	4.55679	5.16377	4.25439	4.54601	1
DNAJC8	2.45927	2.35434	5.41145	5.11382	5.39268	4.49402	4.05378	1
SMARCA5-AS1	2.4559	2.86552	5.3802	5.15116	5.3489	4.6411	3.60333	1
STUB1	2.45112	2.50163	4.26715	4.91697	4.03142	4.1643	3.08656	1
PRDX3	2.44688	3.4524	4.64048	4.8604	5.23137	4.21667	4.59027	1
RPL24	2.44489	3.22798	5.85559	5.7308	6.03165	4.98396	4.72587	1
BEX1	2.44083	3.08501	4.52114	5.34795	5.4601	5.10983	3.87973	1
PHB	2.43821	3.63936	5.47193	5.85178	5.92942	5.4891	4.60758	1
TOR1A	2.43811	2.43497	5.67526	5.73155	5.86421	5.18072	4.46186	1
LAMP2	2.43144	3.30821	4.00971	5.32996	5.34102	4.46798	4.10548	1
SNORD52	2.42409	1.99096	2.26824	5.71095	5.99553	5.11267	6.32269	1
TUSC3	2.41805	2.05909	3.56212	4.23769	4.92478	4.17679	3.60619	1
DCUN1D5	2.41018	3.33999	5.98458	4.76871	5.71675	5.40814	4.10508	1
TSG101	2.40717	3.25263	4.20636	4.819	4.21265	3.51609	4.42206	1
YIF1A	2.40514	2.55805	5.1997	5.21052	5.34441	4.53215	3.53244	1
GTF3C6	2.40433	2.65242	4.74372	5.127	5.26496	4.17777	4.96469	1
MED31	2.39913	2.32301	3.32098	5.38178	5.87865	4.53203	4.35501	1
GLS	2.39662	3.15701	4.36543	4.38443	4.89617	4.60214	4.1695	1
RPL18A	2.39245	2.70953	5.59212	5.8501	5.82903	5.23584	5.02051	1
AMMECR1L	2.38555	2.76038	5.10801	6.05476	6.03104	5.19894	4.1796	1
CCDC6	2.38241	2.84552	4.57939	5.2008	5.20222	4.84459	3.809	1
NAMPT	2.37898	2.63975	4.71239	5.44182	5.46714	4.59851	4.35357	1
MRPS28	2.37481	2.11331	3.91858	4.32545	4.77492	3.41027	3.57956	1
TXN	2.36613	2.75338	5.15636	5.11582	5.57743	4.85972	5.66105	1
CD164	2.36439	3.19911	5.6291	6.12491	5.91238	4.8797	5.1441	1
TUBA3C	2.36425	2.0728	4.71815	5.26797	4.94578	4.22219	4.12377	1
DCAF7	2.35519	2.75338	4.62149	5.15097	4.78002	4.30736	4.40833	1
SSU72	2.34491	2.9583	4.87242	5.49005	5.07956	3.98851	4.96981	1
PNO1	2.34236	3.09534	5.32516	6.09767	5.98585	5.16896	4.12467	1
VTA1	2.34136	2.56677	4.90158	5.73733	5.82076	4.95602	4.42897	1
SEM1	2.32526	3.47899	5.47595	5.71141	5.75431	4.72442	4.53899	1
BOD1	2.32364	2.03812	4.50294	3.45306	4.96761	4.3858	4.09961	1
PPHLN1	2.3212	3.06671	4.66748	5.8111	5.93931	5.13694	4.77857	1
SELENOF	2.31752	3.54586	3.84269	5.31849	5.43633	4.52226	4.36443	1
KXD1	2.31238	1.88233	4.30901	5.02795	4.73163	4.21033	2.95049	1
EMG1	2.30868	2.17165	5.1223	5.53528	5.53021	4.60531	4.15871	1
ARL4D	2.3008	2.30347	2.17073	3.98548	2.89838	3.149	1.74998	1
UBE2V2	2.29399	4.29253	2.22835	4.92535	5.22259	4.8317	5.67051	1
NR4A2	2.29069	2.55605	3.65283	5.58818	6.14849	4.08065	2.96386	1
SGO1-AS1	2.28781	3.04164	4.7589	4.12761	3.91799	2.89793	3.37666	1
FABP5	2.28668	2.05297	2.04885	4.69265	4.74389	4.5846	4.15018	1
C12orf49	2.28363	3.27535	6.05053	5.91893	5.62551	4.14832	4.36346	1
OTULIN	2.28296	2.37484	4.72397	6.04813	6.05955	5.31493	5.31241	1
HMBS	2.28291	2.10626	5.31802	4.17401	3.26089	3.19104	3.59286	1
MIR6820	2.27903	2.31067	1.85073	3.30124	5.51157	4.27164	2.84158	1
JKAMP	2.26621	4.153	4.24244	4.98605	5.16266	4.44066	4.52703	1
GLO1	2.25715	3.3445	5.09381	5.4415	5.30992	4.04531	4.84201	1
SURF1	2.24804	2.64183	4.89448	4.56545	4.17179	3.41319	2.0411	1
NUDT21	2.23829	2.78161	4.63469	5.71319	5.38738	4.85779	2.99118	1
MAPKAPK3	2.23425	2.29071	4.09636	5.11039	5.19382	4.55066	3.99835	1
MIR3610	2.22967	2.72606	1.30972	3.59237	1.8132	3.55929	2.36612	1
PQBP1	2.22358	2.97517	5.59638	5.58094	5.1439	4.0683	5.04356	1
RPP21	2.20867	3.07641	4.23809	4.78106	4.76982	4.09785	4.68688	1
PSME1	2.20281	2.49387	3.59644	4.86516	3.62739	3.53263	4.17583	1
RUVBL2	2.20146	2.68581	4.37571	4.95591	4.50226	3.99748	3.55288	1
ARMCX2	2.20076	3.00712	4.95268	4.73938	4.56317	3.67033	4.26794	1
UGDH	2.19734	2.91781	4.77526	5.29943	5.06309	4.57101	3.2854	1
CYTH3	2.18397	2.79862	3.65265	5.11086	5.27858	3.78469	4.55029	1
EIF2AK2	2.18201	2.41216	4.08836	4.79902	4.619	3.84658	4.89952	1
BTG3	2.1804	2.99894	4.94474	5.30442	5.34434	4.31463	4.86371	1
HLA-E	2.17808	2.30644	5.38478	5.58655	5.59786	4.79685	3.46163	1
IDH3A	2.1766	2.83262	5.67301	5.55246	4.99419	4.14818	3.63682	1
UBE2G1	2.17399	2.90616	4.18186	4.82747	5.33148	4.40745	4.52546	1
ITM2C	2.1718	2.26015	3.67561	5.20636	4.99675	4.02974	1.48169	1
H2AFY	2.15283	3.03878	4.57467	4.7559	4.85534	4.72967	4.18446	1
ACTL6A	2.14873	2.66436	3.1288	4.38676	4.398	3.44255	4.48588	1
CDH13	2.14459	2.65468	4.11858	4.33281	3.58935	3.15761	3.77436	1
SMARCB1	2.14448	2.89438	3.86345	5.0965	5.0247	4.5265	4.67784	1
ATXN7L3B	2.14435	3.3307	4.97417	4.63102	4.71893	4.53709	1.97552	1
PIGH	2.14257	2.16164	4.70319	4.64234	4.68434	4.23999	4.52152	1
SEC13	2.14214	2.06955	5.08918	5.47996	5.57488	4.45463	4.45602	1
MRPL4	2.13772	3.10904	4.46649	4.91999	4.06541	3.94834	1.60327	1
NRAS	2.13139	3.60653	4.59214	5.72987	5.32659	4.07252	3.24045	1
PRIM2	2.12952	1.9289	3.92917	4.54041	4.1744	3.42987	4.62914	1
COPS2	2.12604	3.40764	4.68174	5.72867	4.81338	3.69472	3.63649	1
MAPKAP1	2.12513	2.5464	3.82204	3.56692	4.07541	3.06088	3.34231	1
C1QBP	2.12065	2.15002	4.36782	5.10982	4.84452	4.17554	4.23909	1
MRPL19	2.11915	2.83279	2.98149	4.11338	4.33534	4.2878	3.78797	1
DEPDC1	2.10722	3.22738	4.48094	4.72823	4.47358	2.88724	4.2973	1
MSRB1	2.10595	1.55143	1.93996	2.48245	3.92018	2.98471	2.05931	1
WWTR1	2.10584	2.65921	4.06665	4.71751	5.61543	5.41578	3.65411	1
TMED7-TICAM2	2.10503	2.214	3.40615	4.46454	4.39968	2.81774	3.09404	1
TGM2	2.10343	2.12177	3.88491	3.74988	3.76036	3.49259	2.30777	1
CDC20	2.10074	2.80666	4.83781	5.44404	4.69001	3.65817	3.40115	1
HMGB3	2.09503	2.98229	5.56512	4.8891	5.07482	4.26232	5.06247	1
LOC101929128	2.09304	1.82817	1.57873	5.02065	4.10083	3.68122	1.94596	1
ATP5G1	2.08507	2.36387	4.72934	4.96169	4.98468	4.46432	1.69088	1
IL2RB	2.08429	1.79743	3.13361	4.50601	4.76177	4.57017	1.52463	1
PNPT1	2.08171	2.54355	3.32345	4.31664	5.02792	4.33634	4.49387	1
AP3S1	2.07768	2.5337	4.59401	5.04753	4.57777	3.88363	4.01537	1
MIR4746	2.07554	2.12415	3.38494	1.9179	5.75255	4.13338	2.74438	1
BDH1	2.07227	1.6838	3.15633	1.93624	3.30988	2.91513	1.8339	1
UQCRFS1	2.06886	3.18516	4.11826	5.32743	5.28388	4.09665	5.05932	1
NDUFB5	2.06736	1.31595	1.59435	2.1507	4.28094	2.21998	4.063	1
INTS12	2.06475	2.18809	4.35443	4.57391	4.27202	3.24271	4.37259	1
TIMMDC1	2.06341	2.16779	5.42142	4.86875	5.04273	4.32227	4.0415	1
ZFAND2B	2.06231	1.47523	3.6585	3.16938	3.35121	3.17182	4.1814	1
PPP2R5C	2.05451	2.82206	4.3603	4.79565	5.02927	3.82324	3.81128	1
TMEM258	2.0299	2.3298	4.22857	5.70982	5.21501	4.2829	5.17913	1
FBXO48	2.0272	1.63929	2.07641	1.20246	3.264	2.38683	1.43393	1
LIMS1	2.02037	2.28555	4.11953	4.17975	4.65668	4.2341	3.25731	1
CLOCK	2.01084	2.84754	2.85644	3.84712	3.97918	3.31266	4.07485	1
KIF20A	2.00904	2.54717	4.52625	4.70424	4.37441	3.07139	2.77364	1
PCMT1	2.00734	2.52127	4.28793	5.05539	5.45667	4.28687	4.04806	1
LOX	2.00504	3.08647	4.44886	4.62059	4.60381	3.67395	1.87774	1
BROX	2.0025	2.7542	3.05625	4.49778	5.04024	4.19195	3.97171	1
AIFM2	2.00182	2.19076	3.0859	4.62785	4.11373	3.35704	3.89712	1
SH3BP5	1.99944	2.79423	2.67755	5.08774	4.99427	5.12628	3.96572	1
MIR6834	1.99659	1.56685	5.5491	2.48062	2.81275	3.50092	3.81912	1
ERLEC1	1.99285	2.85498	4.14694	5.13305	4.91932	4.07936	3.18949	1
GPATCH11	1.99241	3.39813	2.0205	4.96492	4.87198	4.21051	4.32011	1
IER3IP1	1.98394	3.59889	5.02806	3.9158	4.9739	3.78192	4.12983	1
MAGEB2	1.98066	3.07408	3.57186	4.56181	4.49879	3.19436	4.04899	1
KLF3	1.97802	3.04479	2.97598	4.76398	5.32411	4.52149	4.62789	1
RSU1	1.9759	2.13675	4.21205	4.93275	4.32077	3.47173	4.47041	1
PDZD11	1.97586	3.28319	4.10445	5.0137	4.67227	3.7077	4.05523	1
NAA30	1.97449	2.22305	4.22465	4.92041	5.21454	4.29437	4.03311	1
SMARCD2	1.97251	2.1026	5.24938	5.22017	5.09729	3.36201	3.42485	1
PRELID3B	1.9699	2.8873	4.1212	4.44388	5.18055	4.36261	4.32443	1
USP47	1.9575	2.83518	3.64521	4.4274	4.65174	3.85834	3.9963	1
SOCS5	1.95175	2.4317	3.64993	5.46562	5.28722	4.54522	4.4365	1
TRIP10	1.94713	2.79709	4.68873	4.80294	4.81762	4.07172	3.52019	1
STRN4	1.94362	2.43529	4.56297	5.07226	4.95959	4.27349	3.98026	1
TPGS2	1.93583	2.94819	4.10776	4.04737	4.16727	3.1958	3.84292	1
FAM126A	1.93425	1.72077	4.22116	4.37306	4.56246	3.73652	3.45383	1
FADS1	1.91234	2.84349	3.45791	4.94593	4.54332	4.11064	4.70769	1
RABEP1	1.90291	2.85935	3.54987	4.34562	4.39701	3.66049	4.0919	1
LINC01579	1.90245	2.17258	5.10542	5.35997	4.45783	3.46917	3.64041	1
DCXR	1.90092	2.95497	4.92276	4.61668	4.38326	3.41168	1.736	1
TMPO	1.88925	2.36478	2.93961	4.52975	4.53602	4.04295	4.46475	1
ADD3	1.88596	2.62934	3.25462	4.02255	3.81031	4.07696	3.8978	1
PRKAG1	1.88433	1.98934	3.61565	4.53426	4.31286	3.96817	4.21004	1
PSMB8	1.88286	1.30829	1.24113	3.18793	4.01255	2.99743	1.50999	1
SNRNP40	1.88049	1.93624	4.15893	5.32583	5.03776	3.89736	4.04707	1
ZCCHC9	1.86588	2.09389	4.66405	5.09836	4.60434	3.98667	4.5502	1
UBA5	1.86449	2.13582	3.72749	4.61364	4.52582	3.85427	3.77986	1
PTDSS1	1.85739	2.21317	2.42029	4.97083	4.47165	4.06278	3.72575	1
ZNF148	1.85685	2.35517	2.43947	3.96042	4.42589	3.65342	4.13609	1
TM9SF4	1.85668	2.14478	4.17191	4.57057	4.39792	3.84455	3.93715	1
PIP4K2B	1.85559	2.45947	3.86649	4.36392	3.97327	3.59425	3.85233	1
EMD	1.85093	2.14163	4.20332	4.36906	4.36273	3.91012	3.26093	1
GJA1	1.83633	2.46813	2.93607	4.49921	3.82038	4.09729	3.24685	1
UBE2G2	1.83313	2.28742	3.66764	4.42446	4.60812	4.45815	4.84252	1
PPP1R16A	1.83283	2.50584	3.6589	4.47209	3.91671	3.65418	3.06906	1
SIK2	1.83213	2.28393	3.48992	4.07034	4.46014	3.2958	3.6163	1
CNOT7	1.82808	3.02384	3.8325	4.86682	4.52784	3.38051	4.05442	1
HMGN3	1.82528	1.77596	4.2042	4.16038	4.38362	3.70473	4.98448	1
AP2A1	1.82161	1.9578	3.32973	4.50072	3.97861	3.79192	3.22488	1
GNAI1	1.82153	2.54031	3.29789	4.49036	4.44334	3.4576	4.11624	1
RNF5P1	1.81845	2.94699	4.22882	4.43417	3.95899	3.46249	2.74286	1
SLC7A5	1.81356	2.17663	3.83446	4.494	4.28382	4.1208	3.42175	1
ESCO1	1.80749	2.08032	3.64528	4.45389	4.68476	3.74083	4.01362	1
STRN3	1.80047	2.16108	4.18112	4.10258	4.8167	4.09366	4.00401	1
HSPA8	1.80025	2.54788	4.06994	4.76564	4.27981	3.0955	3.15091	1
GPKOW	1.79723	2.57131	3.6948	4.74717	4.28636	3.88659	3.80591	1
PAIP1	1.79455	2.11341	3.40245	4.03405	4.56198	3.70602	4.33503	1
BICD1	1.78974	2.31053	1.54678	4.11698	3.87782	3.90648	4.61732	1
FAM220A	1.78955	1.86657	3.16213	2.95551	2.6449	2.09078	2.91954	1
CNOT11	1.78932	1.97338	3.16838	4.49655	4.87631	3.84345	4.49252	1
MTFR1	1.78741	2.84172	3.73154	4.38362	4.42145	3.68652	2.95011	1
INO80C	1.78511	1.54152	3.30212	3.07909	3.60275	3.41978	1.5804	1
PUS7	1.78226	2.8902	2.89512	3.54133	4.03608	4.1137	3.82774	1
CERS6	1.7807	2.71019	3.14571	2.88014	3.14585	3.93612	2.21272	1
MAOA	1.7792	2.69718	2.95881	4.65043	4.36192	3.27326	2.58853	1
RCOR1	1.77779	1.73139	3.60381	3.79431	4.61833	3.9851	1.78747	1
RBBP7	1.77686	2.90275	3.35481	4.61438	4.71694	3.90926	3.50524	1
GLE1	1.77466	2.30651	3.91138	4.07576	4.01793	3.63766	3.56626	1
ETNK1	1.77289	2.40217	1.83803	4.59933	4.41008	3.55128	2.00345	1
P4HA2	1.7719	1.60976	3.38157	3.87563	3.69161	3.80887	3.72021	1
EIF5A2	1.77095	3.06626	2.18903	4.43439	5.15421	3.70656	2.09624	1
PPP1CC	1.76833	2.18764	3.94782	4.72662	4.79269	3.66027	3.84818	1
UBE2J2	1.76668	1.70934	4.13691	3.90013	4.22069	2.84993	3.06334	1
CDC23	1.76286	1.66858	3.78862	4.75369	4.49309	3.21494	3.9228	1
DYNLL1	1.76128	1.97186	4.09528	4.26824	4.31125	3.11116	2.70769	1
RPA2	1.75965	2.25066	4.69579	4.82886	4.29797	3.15294	3.99548	1
THOC7	1.74749	2.8173	3.46272	4.50013	4.23141	3.0287	4.76382	1
CFAP36	1.74749	2.32097	1.99064	4.86589	5.14867	4.39341	4.03036	1
NHLRC2	1.74023	2.45553	3.52742	4.55471	4.41372	3.20898	3.25842	1
PLK1	1.73825	2.17321	3.58155	4.60449	3.89062	2.99732	2.97027	1
SRC	1.73811	1.94455	2.76078	4.43616	4.68857	4.40814	3.754	1
KRAS	1.72959	2.74128	1.80406	4.99469	4.5335	3.23601	4.08323	1
TRIM5	1.72711	2.21661	3.52914	3.48091	4.16187	3.79923	4.41224	1
PHF19	1.72492	2.00946	3.24291	3.96877	4.0837	3.48428	3.87005	1
CRIPT	1.71807	1.58187	1.81732	4.27856	4.7758	4.45111	3.44128	1
FBXW2	1.71292	2.16832	3.77884	3.97535	4.73329	3.84947	3.66153	1
CHTF8	1.7129	1.93939	4.17447	4.61788	4.41019	3.67378	3.34502	1
TAF12	1.71132	1.93432	2.31031	4.99174	4.71999	2.6471	4.3495	1
RUVBL1	1.71003	1.71342	3.21949	3.75115	4.15498	3.78383	3.52991	1
CDK8	1.70805	1.87797	4.29939	3.79249	4.61964	3.61034	2.81058	1
PRMT3	1.70664	1.79357	3.17119	3.57179	3.93738	3.06751	3.69558	1
ADSS	1.68723	2.06311	3.40992	4.32141	3.80022	3.4714	4.22294	1
CSTF3	1.67321	2.47447	2.87789	4.25042	4.08599	3.17366	4.23815	1
GNA11	1.67176	2.14824	3.35883	4.29912	3.66835	3.27653	3.28092	1
SLC26A2	1.67089	1.30942	3.55705	2.84565	2.46683	2.13471	2.43433	1
DCTN2	1.6578	1.80755	4.203	3.99938	3.97138	3.19493	3.91743	1
PRH1-PRR4	1.65662	2.89335	2.35283	3.52736	4.02708	3.63317	2.72999	1
CCNB1	1.65258	2.09344	3.89031	4.31911	3.87308	2.38722	2.95345	1
ARNTL	1.64889	2.32011	2.84075	3.10467	4.85982	3.93129	2.29324	1
TIA1	1.64768	1.7858	2.80318	4.29253	4.74964	4.37208	5.10691	1
ZNF185	1.63924	2.52377	3.03314	4.09767	3.65833	3.46212	3.71457	1
WDR70	1.6378	2.02305	3.58073	4.29872	4.23111	3.53674	4.24297	1
RPS18P9	1.62514	1.8138	2.58132	4.35055	3.54273	2.94549	3.57809	1
MSL3	1.62161	2.55409	2.88397	4.6351	3.83851	3.24174	3.3718	1
FYTTD1	1.61533	2.14918	2.11576	4.50424	4.2765	3.55367	3.15521	1
CSNK1G2	1.59871	2.14653	3.45496	3.53427	3.32781	3.08908	1.8927	1
ST6GALNAC5	1.58662	1.78793	2.72737	4.09717	3.8814	2.43825	3.92948	1
MLLT10	1.5687	2.4439	2.70633	3.47869	4.37182	3.88985	4.54152	1
CCBE1	1.56829	1.80743	3.22802	3.39306	2.44897	2.8455	3.99816	1
MARVELD1	1.5678	3.24838	1.31094	2.81178	3.42689	3.04553	2.03218	1
COL4A2-AS1	1.56582	2.13914	3.53507	3.4208	3.96627	4.05382	1.68854	1
CLIP1-AS1	1.55775	1.95899	2.10474	4.3541	4.48256	3.34882	3.03388	1
OLFM1	1.54931	1.6649	2.76909	4.0965	3.98419	3.46096	0.903962	1
PITRM1	1.54086	2.58893	3.64468	4.0079	3.65393	3.02265	2.9378	1
AKAP10	1.53164	1.74611	2.78101	3.45985	4.33091	3.61356	4.26523	1
DDAH1	1.52464	1.33887	2.56823	2.93745	3.5779	3.33892	1.50267	1
FAM3C	1.51621	2.45722	2.89033	3.56346	3.99688	2.5331	2.91689	1
LYSMD2	1.51481	1.76671	2.15635	2.06112	2.67223	2.25584	1.04451	1
ZNF618	1.49995	1.85387	2.17325	1.61259	1.91202	2.35813	2.16415	1
ZMYND11	1.49471	1.37521	3.1123	3.56313	3.48534	2.53205	1.77508	1
C5orf51	1.49223	2.21583	3.21092	4.14167	3.55094	2.69354	3.81293	1
EFEMP1	1.47411	2.51547	2.77245	4.08967	3.98406	2.79512	3.17051	1
OSBPL10	1.46315	2.31547	3.4022	3.48935	3.37167	3.38756	2.50903	1
DBF4B	1.46054	1.38906	3.51121	3.87351	3.46093	2.50918	3.17293	1
LOC221946	1.45343	1.75966	4.13383	3.60682	3.29228	2.44314	2.52237	1
LPCAT1	1.44967	1.66595	1.86544	3.62147	3.63115	3.83533	2.77268	1
FANCD2	1.44782	1.66525	2.97617	3.41399	3.29703	2.88968	4.48407	1
LPP	1.44667	2.10767	3.26116	2.62348	3.35995	3.07171	4.78214	1
BCL2A1	1.44393	0.924289	1.53757	1.24172	2.85734	2.42368	0	1
SCLT1	1.43066	2.80875	1.24259	3.07023	3.21434	2.68123	3.45442	1
RMDN1	1.42896	2.02016	1.34772	3.53599	4.14988	3.12722	3.24449	1
MKKS	1.42662	2.32948	3.32121	3.3331	3.40906	3.065	2.61953	1
MRPL48	1.41892	2.21358	3.0001	3.91758	3.5893	2.87603	3.12851	1
LINC01606	1.41833	1.38236	3.23085	2.85802	3.53428	2.53547	4.40661	1
MRPL34	1.41559	1.34042	3.989	1.42905	4.08428	3.61573	1.63796	1
ZMYM1	1.41197	1.98096	2.73212	3.20204	2.80971	1.72916	3.50954	1
EFCAB11	1.40374	2.14353	1.07759	1.67192	0.856558	1.61584	1.07677	1
FMNL1	1.3963	2.0494	2.36293	3.49959	3.0784	3.58931	0.782804	1
AVL9	1.39335	1.98174	2.3735	2.38972	3.77079	3.52762	3.86373	1
EXOC5	1.37969	1.98191	1.86823	3.74611	3.97801	3.00003	3.86757	1
AURKA	1.37313	1.99017	3.43452	3.56769	3.12811	1.61621	2.18025	1
AP1M1	1.36829	1.71138	3.00615	3.83686	3.91201	2.56417	2.34364	1
KIAA1147	1.36552	0.830738	0.897593	0.860395	1.32621	2.60352	2.46482	1
OSBPL5	1.34361	1.39766	2.56929	2.9441	2.60733	2.10394	2.39834	1
ARHGAP11A	1.34284	1.55127	3.34944	3.33538	3.48982	2.10454	3.06273	1
SDR42E1	1.34038	2.26516	1.34264	3.69265	4.27582	3.09634	3.36435	1
METTL5	1.33869	1.78588	2.51656	3.61999	3.53613	2.82202	2.69415	1
INTS3	1.33505	2.06042	2.6602	3.37125	3.26718	2.94308	2.89009	1
MYEF2	1.32858	2.74904	2.51492	3.16609	3.3813	2.38801	3.55561	1
SLC39A10	1.31718	1.38571	2.15898	3.70767	3.50187	3.30575	3.04001	1
BBS7	1.31089	1.72923	3.09905	2.39457	3.11886	2.43245	3.18922	1
LRRC40	1.30967	2.20962	2.61111	3.53192	3.44689	2.29008	3.61608	1
LRRC49	1.30594	1.63927	2.95935	3.05393	3.68826	2.81463	2.84028	1
C19orf60	1.30246	0.988345	1.21895	1.15764	3.46574	3.45231	2.39466	1
CCNA2	1.30122	2.61245	2.87368	3.74921	3.21359	1.72175	3.61988	1
STIM2	1.29479	1.5366	2.25409	2.96383	3.04814	2.9001	1.64463	1
DNASE1L1	1.29347	1.9292	1.16891	2.92179	3.13332	2.32228	1.55824	1
CDCA2	1.25329	1.85549	3.63178	3.30112	2.98661	1.59982	3.13098	1
CENPI	1.24681	1.98166	2.6538	3.4997	2.97084	1.58724	4.2215	1
TRAK1	1.24563	1.30345	2.71337	2.63079	2.86549	3.08406	3.76485	1
LMO7-AS1	1.24179	1.36392	3.08252	1.58523	3.38047	3.29545	1.22743	1
ZBTB25	1.23887	1.59855	2.98474	1.36591	3.60579	4.05697	3.63808	1
FARP1	1.23268	1.51476	2.56152	3.0263	2.6751	2.12264	2.79457	1
MIR6723	1.2289	1.61572	2.95785	2.9137	2.7191	3.26075	3.54216	1
MSRA	1.21256	1.24393	2.94328	1.7007	3.49915	2.13329	2.12424	1
C1orf159	1.21241	1.34027	0.829291	1.94579	2.05288	2.08073	2.31602	1
CHTF18	1.21015	1.3671	3.57613	2.51428	2.62394	2.09816	2.76223	1
PPP2R2D	1.20208	1.30183	1.73316	2.81061	3.06983	2.28282	2.83247	1
LINC01619	1.19697	1.14296	2.91947	2.30621	2.0714	1.97904	2.7332	1
RASL10B	1.19047	2.39571	1.02273	1.02258	2.47163	2.5929	1.15798	1
KIAA1958	1.18985	1.17202	2.50613	2.57549	3.48884	2.74871	3.42429	1
ADGRG6	1.18867	1.3462	2.2157	2.31283	1.93629	1.29724	0.737358	1
ATP6V0A2	1.18261	1.23406	2.20929	3.32158	2.97429	2.44733	1.57572	1
CCDC36	1.17268	1.86339	2.0569	2.24642	2.18364	1.53982	3.80353	1
MIR125A	1.16838	2.62158	1.37697	1.95632	1.99502	1.02103	1.4605	1
FAM162A	1.16264	1.74933	1.10155	2.18787	4.03925	1.82437	1.23864	1
LOC105370888	1.162	1.03129	1.1246	2.51419	1.61595	1.69492	0.16039	1
KIF13A	1.16023	1.96745	2.00012	2.4188	3.22565	2.7478	3.43083	1
ALG10	1.14569	1.4337	1.23196	2.99057	2.62834	2.13424	3.44683	1
SYTL2	1.13766	1.6431	1.98555	2.95123	2.99516	2.78542	2.95442	1
BCAS3	1.12455	1.6772	2.02787	2.383	2.6584	2.62836	3.257	1
NFIB	1.11965	1.6263	2.79311	2.85011	2.74817	2.26363	3.8318	1
ARHGAP19	1.11639	1.61639	3.18545	3.60681	2.31117	1.4754	3.03957	1
NADK	1.11623	1.17817	1.48911	2.73346	3.13701	2.93942	2.04415	1
SYT12	1.11142	2.20062	3.20719	2.62748	1.20588	2.80454	1.61883	1
CLN3	1.10409	1.67293	2.44068	3.04816	2.57194	1.93929	1.35599	1
SMARCAL1	1.09416	1.26404	2.27424	3.14198	2.92424	2.25802	2.91429	1
DDX60L	1.06244	1.0564	2.12678	1.73078	1.6704	1.75931	1.82467	1
DTWD1	1.0565	0.993608	1.12942	2.8668	3.07703	2.38775	1.92358	1
GLRX2	1.04655	0.855421	3.48193	0.830769	2.03403	0.821362	2.69705	1
BLOC1S5	1.03294	1.83288	1.18226	1.38487	1.68505	1.06441	3.01083	1
GAA	1.00927	1.26735	1.9064	2.82803	2.20902	1.64425	1.43861	1
GEMIN2	1.00648	1.09582	1.23375	1.98511	2.95505	1.34122	3.01665	1
PPP2R5B	0.991006	1.01455	2.66725	2.71893	2.09073	1.29613	0.958363	1
CPS1	0.985245	1.15689	2.25053	2.27537	1.80566	2.07086	1.15	1
LOC105371795	0.977185	0.842992	1.30088	0.928912	1.66971	0.532271	2.06264	1
RTN4IP1	0.97374	1.38667	0.855249	1.20757	1.94965	1.6416	2.53239	1
STK39	0.972121	0.983582	0.926631	1.05081	1.9478	1.36235	2.8984	1
GNAL	0.95982	1.22301	0.95353	1.01151	2.3978	2.86633	1.43838	1
MSLN	0.958679	1.52787	1.97596	1.23726	1.21915	1.75909	1.10406	1
COQ3	0.953532	1.06963	2.68321	1.37894	1.77765	2.26756	1.63054	1
FBXL16	0.942139	1.87233	2.96527	1.40304	2.26682	1.76236	2.23024	1
FCF1P2	0.920122	0.810198	0.865004	1.42295	3.55068	1.05286	3.03234	1
LAG3	0.855429	1.03274	0.806954	1.27062	2.13388	2.11846	1.35859	1
FRAT2	0.833808	0.845458	3.40396	1.29508	0.996304	1.66874	0.76069	1
LOC101927045	0.828516	1.10951	0.696747	1.10995	2.2603	1.64766	0.991373	1
ARNT2	0.81692	0.97622	1.35326	1.6733	0.889738	1.05021	1.22695	1
ATXN7L1	0.809593	1.40085	1.89542	1.63937	1.22218	2.60116	3.14829	1
ARHGAP32	0.790282	1.34268	1.71891	1.45406	1.59026	2.23213	1.62437	1
ZNF280D	0.783813	1.15519	1.95641	2.24971	1.49069	1.3575	3.09048	1
CACNA2D1	0.774028	1.12112	1.79289	2.21633	1.46084	1.11153	1.98037	1
MPDZ	0.749745	0.912007	0.784134	1.08111	1.8521	2.04402	2.4359	1
ITGB2	0.744869	1.18229	1.71729	1.33557	1.26409	1.66263	0.968093	1
ZNF786	0.724602	0.755098	2.56115	1.01536	1.95049	1.38161	1.6588	1
ADAM11	0.691988	1.06395	1.70592	1.11211	1.10412	1.00006	1.11378	1
CCNB3	0.630959	1.0335	1.80059	1.46785	1.71665	0.902054	0.486095	1
PRR19	0.611959	1.34047	0.771645	0.706823	1.91451	1.49898	0.853084	1
H19	0.589198	1.1714	2.10198	1.54692	0.91346	0.575994	0.845527	1
MRPL33	2.60339	3.27598	6.61278	6.8267	6.74981	5.27266	5.87743	2
GAS5	2.54143	2.81331	6.70546	7.31294	7.10531	6.14272	6.43863	2
RPF2	2.4379	3.47265	6.09699	6.6476	6.47688	5.41229	5.49045	2
NIFK	2.43476	3.62871	6.06301	6.73751	6.64723	5.65661	5.4292	2
UQCRH	2.38481	4.85226	6.5813	6.59429	6.84879	5.81244	5.3235	2
ID2	2.36826	4.00764	5.47583	6.50475	6.96608	3.62567	1.43769	2
DAD1	2.29647	3.41788	5.9038	5.87405	6.13207	5.01298	4.78965	2
PTP4A1	2.28309	3.37621	5.15098	6.17018	6.1134	5.40581	4.89166	2
LSM3	2.27746	3.96928	5.74924	5.735	5.99133	4.3516	5.64305	2
MIR3175	2.26743	3.002	7.38868	6.40806	6.47978	4.04318	2.30091	2
NDUFA6	2.2521	3.95695	5.33126	6.32106	5.90056	4.9397	5.25955	2
GABARAPL1	2.22741	4.35072	3.02605	6.37528	6.41013	4.70981	1.95535	2
PRCC	2.19622	2.52637	5.39635	5.70314	5.97716	5.35249	4.79876	2
WBSCR22	2.19249	2.54231	6.13245	6.01941	6.01686	5.47516	4.84503	2
TOB2	2.11333	3.03428	6.25589	6.71578	6.93726	5.31642	4.27709	2
PCGF1	2.1009	3.38387	5.72605	5.83396	5.26546	4.97864	4.7463	2
MRPL51	2.06765	4.23488	5.01983	5.77911	5.51369	4.49946	4.82597	2
ZNF394	2.04135	2.3685	5.98364	5.99711	5.8954	4.08346	4.65336	2
GLRX	2.03978	3.37638	4.45431	5.01112	6.17728	4.92619	3.36436	2
PSMB6	2.03318	3.28847	4.11709	5.45115	5.40314	4.48978	4.30126	2
FURIN	2.03083	2.84551	4.58529	5.07475	5.35425	4.78786	3.63218	2
ZNF460	2.02498	2.17089	5.22441	5.6681	5.85176	4.9235	4.61064	2
PPP2CA	2.02226	2.58424	5.42281	5.85178	5.81363	4.69451	4.67742	2
ZNF121	2.02126	3.10922	3.84569	5.768	6.3573	5.51119	5.02147	2
ANKRD40	2.02001	2.76033	4.49218	5.14859	5.20046	4.76844	4.31938	2
WDR26	2.01628	3.15273	4.97708	5.58152	5.97121	4.56511	4.02434	2
IMP3	2.01339	2.90807	6.09502	5.81491	5.80328	5.21864	4.23367	2
MRPL32	2.01033	2.37381	5.62323	5.85419	5.75238	5.36332	3.41537	2
NEDD8	1.99309	3.55874	5.6951	5.81956	5.83667	5.26081	4.65871	2
HDAC1	1.99073	2.92767	5.63181	5.77441	5.98666	4.89477	4.85908	2
TYMSOS	1.98966	2.83216	4.32822	4.8747	5.3544	4.92758	4.01917	2
YPEL5	1.98358	3.87832	6.64901	6.39283	6.11204	4.78697	5.17412	2
MAP2K1	1.98003	3.09844	4.98179	5.91672	5.93941	5.07738	4.01268	2
SF3B6	1.97313	3.1221	4.918	5.58386	5.52561	4.90415	4.97615	2
HARS	1.9657	2.79689	4.72626	5.35151	5.15188	4.52644	3.74217	2
ZBTB10	1.96552	2.49987	5.60561	6.08183	5.60287	3.74784	4.2827	2
MAT2A	1.96192	2.32908	5.80071	5.28946	5.60504	5.27092	5.1476	2
RP9	1.96103	2.11025	4.74304	4.97522	5.13684	4.72012	4.40571	2
WDR55	1.95957	2.19914	5.0694	5.07152	5.18899	4.5415	3.3132	2
HNRNPA0	1.95855	2.35764	5.21413	5.69481	5.34552	4.69442	3.78168	2
MAD2L2	1.94709	2.64656	5.57228	5.5237	5.05465	4.84734	4.56913	2
UCHL3	1.94636	3.38566	4.59292	4.48909	5.0323	4.014	3.63602	2
NABP2	1.94374	2.40353	5.15005	4.91377	5.2622	4.76916	4.91877	2
SNHG8	1.9396	2.85948	5.02267	5.66797	5.89624	5.36519	5.54963	2
RAB13	1.93682	2.97513	4.60781	5.35159	5.81111	5.11924	4.71397	2
TGIF2-C20orf24	1.93664	2.96213	4.73564	5.92335	5.6316	4.87822	5.03081	2
BAX	1.93632	2.1244	5.44216	5.14946	5.42193	4.66697	4.65993	2
C9orf78	1.93538	2.97241	5.48655	6.32734	6.20761	5.36769	5.35072	2
GOLPH3	1.93451	3.10481	3.63802	5.35277	5.49542	4.56268	1.81778	2
DIS3	1.93227	2.24521	5.33143	5.89624	6.01586	4.69339	4.26233	2
MAK16	1.93142	2.29075	5.06824	5.41787	5.43842	4.47149	4.61607	2
PTCD3	1.92387	3.06809	4.45876	4.91935	5.37804	4.63775	4.66412	2
ARHGAP12	1.9054	2.95424	3.59996	5.15573	5.34358	4.16369	3.69468	2
HEXIM1	1.89922	2.29265	5.9181	5.49982	5.31017	3.98671	2.12191	2
TXNDC5	1.89333	3.1978	4.43139	5.06154	5.13956	4.55685	4.1554	2
KDM4A	1.88173	2.40358	4.58372	5.30189	5.10685	4.25208	4.82686	2
THUMPD3-AS1	1.87962	2.37284	6.00458	6.26633	6.35593	5.08066	5.41482	2
SERPINA1	1.87734	2.63793	4.4546	5.07234	5.32435	5.1865	4.18274	2
UPF3A	1.87624	2.44837	5.6678	5.47052	5.33871	4.63025	4.72053	2
SLC25A38	1.87577	3.20947	5.4606	5.19525	5.27748	4.56951	3.18668	2
TCEAL8	1.86736	3.16159	5.92947	4.79172	5.08413	4.44547	4.9143	2
SELENOS	1.86577	2.82782	5.20305	5.58577	5.15421	4.43454	4.33277	2
RPL7L1	1.8649	2.60708	5.0765	5.767	5.67257	5.29115	5.05387	2
DNAJB9	1.86328	2.06782	5.24858	5.1068	5.60028	3.99405	3.72584	2
EIF5A	1.86148	2.03967	4.95135	5.35692	4.93114	4.39879	4.07283	2
PCID2	1.85336	2.82796	4.22202	4.73301	4.9715	3.93658	4.31754	2
RHOG	1.84243	3.19386	5.33948	6.35408	5.61528	5.07098	4.7179	2
DYNC1I2	1.84108	2.96346	4.6299	5.14964	5.00675	4.20305	4.38166	2
IMMT	1.82929	2.02556	4.5328	5.1559	5.25188	4.58164	4.62399	2
ABI2	1.82329	2.27434	4.27561	5.31388	5.55666	5.04585	4.38381	2
ETV5	1.82307	2.21604	4.75524	6.18654	6.03592	4.97376	3.39788	2
MRM2	1.82296	2.42795	4.8953	4.89759	5.24142	4.60561	3.27978	2
TXNL4A	1.82269	2.65472	3.82631	4.72605	4.84131	4.30282	4.04122	2
SCARNA7	1.82262	2.93006	4.13132	4.98214	4.94111	4.71275	5.32882	2
NDUFA1	1.82049	4.31841	5.48162	4.82427	5.16523	4.50751	4.86154	2
ZCCHC17	1.81329	3.3456	5.07088	5.59424	5.1562	4.1952	4.67228	2
CMSS1	1.8104	3.19618	5.06419	4.72748	4.59779	3.86104	4.46029	2
HSPA9	1.80787	2.62118	4.91209	5.18924	5.15381	4.53332	4.47927	2
TOMM20	1.80635	2.34057	4.81183	5.1618	5.51883	4.50478	3.35663	2
ZNF384	1.80251	2.65468	5.45857	6.24614	6.1789	5.25242	5.26454	2
GNL3L	1.80158	2.98149	4.65422	4.96751	5.27975	4.94359	4.37349	2
RALB	1.79646	2.99968	4.30783	5.07263	4.92397	4.38921	3.9981	2
MRPL38	1.79114	2.58559	4.42152	4.99306	5.05869	4.23378	3.19622	2
CCNI	1.79068	2.33673	4.66577	4.77865	4.64652	4.18795	4.08488	2
UNC45A	1.78027	2.57018	4.29487	4.47323	4.54676	3.84246	3.12847	2
CDV3	1.77995	2.10159	4.6114	5.09327	4.543	3.78052	4.5839	2
OSTC	1.77838	2.26041	4.64835	4.98742	5.33517	4.12148	1.795	2
POLR2C	1.77745	1.96746	5.18415	4.95126	4.9054	4.29854	3.33471	2
WDFY1	1.77059	2.74061	4.46153	5.04061	5.06172	4.37519	4.36037	2
AKR1A1	1.76601	3.25305	4.6954	5.74972	5.68862	4.72953	5.0272	2
CRELD2	1.76421	2.11989	4.9351	4.6195	4.52755	3.72736	2.89019	2
MRPS18A	1.76324	2.88126	5.06694	6.47727	6.57076	5.16188	4.19755	2
METAP2	1.75738	3.00852	4.45183	4.98399	5.0207	4.32145	3.92153	2
NAA10	1.75665	2.30352	4.48426	4.93116	4.84641	4.61576	2.52313	2
TMEM59	1.75547	2.38884	4.66982	4.48383	4.49844	3.31855	3.61538	2
GTPBP4	1.75546	2.52966	4.56814	4.79423	5.1114	4.20747	4.32331	2
DNAJC1	1.75149	2.40868	3.97292	4.43007	4.61807	4.2154	3.82283	2
PLCG1-AS1	1.7503	3.25944	4.26991	5.0856	5.33643	4.34579	3.05664	2
BAIAP2L1	1.7471	2.64116	3.81438	4.67818	4.68571	4.11521	4.31316	2
ANTXR1	1.7468	2.48852	4.14336	4.13686	4.5378	4.03019	4.20508	2
DNAJB2	1.74432	2.65661	5.27847	5.8138	5.66207	4.81268	4.24553	2
CCDC134	1.74258	3.33626	4.72631	4.8442	4.84793	4.41044	2.50027	2
TMED2	1.74221	2.77276	5.49681	5.64914	6.09384	5.23156	4.03514	2
PCYOX1	1.73921	1.83852	4.72056	4.25837	4.59995	4.02489	3.93511	2
ZNF451	1.73637	2.30517	3.69405	5.69255	5.73216	4.73967	4.51324	2
ZNHIT6	1.73486	2.69835	5.54036	5.63861	5.75246	5.21014	4.94017	2
CENPL	1.73451	2.70156	3.59118	4.96984	4.91941	3.69301	4.63877	2
RNF44	1.73407	2.54773	3.83514	4.47007	4.76846	4.19092	2.50434	2
C11orf58	1.73249	3.28957	4.95245	4.8109	4.65106	4.07699	4.09537	2
ORMDL2	1.73047	4.21325	5.05494	6.25719	5.64512	4.73682	4.581	2
ECD	1.7299	2.97867	4.91512	6.1822	6.30378	4.8785	4.54192	2
CCDC9	1.72953	2.18212	5.4875	5.19636	5.72485	4.70687	4.4899	2
RTCA	1.72799	2.38418	4.16034	4.34722	4.99383	3.64045	3.6848	2
DCP1A	1.72324	2.89545	4.50312	5.63017	5.99715	4.59651	3.92721	2
MRPL47	1.72166	3.74061	5.81672	5.92284	5.81258	4.51892	3.69454	2
MRPS22	1.72119	2.57636	4.19229	4.66083	4.68351	3.71657	3.0669	2
SPTLC1	1.71852	2.92169	3.74325	4.75068	5.06561	4.1973	4.00455	2
BAP1	1.71585	2.54698	4.64141	4.01262	4.1349	3.56876	3.09025	2
SLC25A44	1.71412	2.38346	5.34599	5.96495	5.67222	4.7004	3.97262	2
CSGALNACT2	1.71336	2.4312	4.25461	5.47116	5.37408	4.33427	4.20205	2
IFNGR2	1.71293	2.17471	4.03248	4.72419	5.85722	4.94759	4.65241	2
ARCN1	1.71068	2.41025	4.30497	5.26491	5.11908	4.23814	4.35425	2
ETS1	1.71059	2.73678	4.33061	5.20019	5.32686	5.1179	4.28878	2
MAFF	1.70264	3.23972	6.83258	6.88653	6.64477	5.02855	4.20683	2
UHMK1	1.70178	1.81091	4.27472	4.61152	4.87078	4.01177	3.13652	2
CNPY2	1.69852	2.83811	5.39673	5.42618	5.76355	5.21771	4.9436	2
PSMB7	1.69711	2.6963	4.25561	4.60308	5.13128	4.31262	3.06492	2
DNAJC5	1.69702	2.98714	3.73528	4.51679	4.34881	3.78694	4.3909	2
ACAT1	1.69624	3.449	3.84993	5.085	5.11362	3.4293	4.10273	2
ARHGAP1	1.69384	1.72293	4.13718	4.73434	4.37804	4.00797	3.17697	2
ACTR1A	1.69308	2.34015	4.44627	5.05596	4.71032	3.68846	3.80338	2
TMEM184B	1.6912	2.11213	3.82374	4.83251	4.67778	4.49527	4.29354	2
LPCAT3	1.68923	2.31433	4.09778	4.62846	5.27786	4.42384	3.93345	2
UBQLN4	1.68147	1.95495	4.30329	4.96102	5.16293	4.15305	4.04467	2
ZNF850	1.67952	2.49608	3.70006	4.86852	4.48132	3.8022	4.50749	2
HIPK3	1.67664	2.08663	3.19397	4.59566	5.02702	4.11956	3.81988	2
MROH6	1.67566	2.53995	4.37336	4.16241	3.88996	3.87694	1.9767	2
SIGMAR1	1.67486	2.10633	4.79668	5.2717	5.65712	5.16861	4.71317	2
NOL12	1.67432	2.47735	4.14762	4.96586	5.25998	4.79125	2.30186	2
DDX41	1.6741	2.50721	4.06475	4.40669	4.37605	3.46947	3.89388	2
GJC1	1.67151	2.20555	4.30776	4.79514	5.41883	4.5368	4.67864	2
PRMT2	1.67132	2.40036	4.51583	4.38473	3.80132	3.40703	3.48489	2
RRP1B	1.66706	1.89112	4.24541	4.68815	4.7651	4.37114	2.07679	2
CCNB2	1.65932	2.52651	4.05385	4.56801	4.16431	3.14654	3.32065	2
GOT1	1.65926	2.2407	5.42514	5.35005	5.1146	4.10393	3.83875	2
CAT	1.65088	3.35102	3.98338	3.46785	3.99148	3.62455	1.63234	2
DUSP12	1.64949	2.66586	5.22986	5.74439	5.94211	4.89607	4.88011	2
WDR36	1.64549	2.96778	4.15367	5.13908	5.18144	4.63051	4.3527	2
B3GNT2	1.64496	2.13871	4.87644	5.96624	5.40917	4.16689	3.96091	2
CWC22	1.64298	1.88729	3.44102	4.50383	4.82719	3.80981	4.04941	2
SYS1-DBNDD2	1.63823	1.91678	4.70037	4.99845	5.01048	4.14661	3.70572	2
CTPS1	1.63509	2.33309	3.8386	4.26472	4.33883	3.79602	4.17032	2
CDCA4	1.63279	2.47435	4.21037	4.72841	5.64538	5.08151	5.67221	2
CAPZA2	1.6289	3.3886	4.46948	5.08148	4.88336	3.70604	3.94375	2
ERI1	1.62726	2.9222	3.14086	4.55937	4.31016	3.00585	1.35775	2
CNOT8	1.62677	2.25089	4.5626	4.74148	5.29668	4.51422	2.85695	2
OSER1	1.61875	2.80173	5.73548	5.81046	5.66366	4.04769	3.67258	2
MOB1A	1.60965	2.49153	5.10833	5.15434	5.27875	4.40916	2.99196	2
ZNF622	1.60712	2.07607	5.47528	5.3344	5.69981	4.51623	2.78798	2
DNAJC11	1.60707	3.45018	3.01141	4.25398	3.76885	3.48656	4.1002	2
COPS3	1.60288	2.84323	4.6915	4.96885	5.07802	4.07542	4.66922	2
PLAA	1.59858	2.87928	4.03966	5.38362	5.58299	4.42316	4.75432	2
COPS5	1.59549	2.23663	3.49794	4.74288	4.91524	3.8195	4.46971	2
SLC30A7	1.58689	2.08802	4.30545	5.13298	5.41649	4.25268	3.57529	2
NEDD8-MDP1	1.58674	2.74885	5.06453	5.15027	5.2534	4.82145	3.84383	2
TMEM33	1.58554	2.07811	3.48424	4.06053	4.1115	3.88113	3.34153	2
KCTD11	1.58505	2.59129	4.69431	5.30071	5.34914	4.44435	1.46401	2
CACYBP	1.57479	3.08852	4.07855	3.97014	4.17668	3.26055	3.63035	2
ZNF576	1.57379	1.93274	5.18362	5.04956	5.10789	4.32492	4.0217	2
NUP35	1.57363	2.86738	3.08558	4.32622	4.58794	3.43135	4.00526	2
UBE2J1	1.57197	2.91058	3.36803	4.5318	4.54991	3.60375	2.48909	2
SNORA4	1.57122	2.82243	7.56259	7.05014	7.84001	7.01757	7.58295	2
AK6	1.57082	2.41816	5.19699	5.05911	4.8679	4.21188	4.28537	2
VGF	1.56431	2.18276	4.72037	5.03062	5.47799	5.04939	3.08089	2
ZBTB7A	1.55672	2.1955	4.2398	5.1127	5.46256	4.77097	4.28827	2
CPOX	1.54941	3.08422	3.25923	4.66856	4.92329	4.74047	2.77034	2
RNF4	1.54794	2.79092	4.41026	5.50225	5.45291	4.36867	4.35425	2
ACBD3	1.54635	3.49644	5.78411	5.99519	6.25577	5.14135	3.67449	2
FAM96A	1.53953	2.56369	4.5623	4.60777	4.79049	3.19967	4.29986	2
PPT1	1.53867	3.49338	5.07477	5.42707	5.21625	4.40491	4.66564	2
FLOT1	1.5381	2.49492	3.7147	4.96675	4.85698	3.88808	4.44426	2
SNORD17	1.53677	2.2317	4.38573	5.3726	5.25996	4.48229	2.12071	2
INS-IGF2	1.53659	2.20232	4.58236	4.86154	5.342	4.76332	4.15926	2
FARSB	1.53554	2.33415	3.62612	3.87989	4.26746	3.81128	3.33436	2
PPCS	1.53267	1.88486	4.01665	4.30543	5.17238	3.98572	2.55297	2
FZD6	1.53223	2.3047	3.58466	4.90615	4.93509	3.90621	4.42638	2
CCNC	1.52899	2.50761	3.68512	4.37555	4.64367	3.13579	3.81904	2
PIGW	1.52784	2.08385	4.53721	4.61111	5.20892	4.23032	5.10527	2
PPA1	1.52668	2.32122	4.62979	5.0905	5.20526	4.58187	4.13183	2
USP16	1.52631	2.1054	4.39699	4.75277	4.76351	3.91018	3.51227	2
EHD4	1.52384	1.87235	3.95063	4.33036	4.74434	3.8477	3.03315	2
AACS	1.52218	2.06647	4.11881	4.76709	4.96808	4.26103	3.27859	2
ANKRD39	1.52203	1.88302	4.79725	5.22101	4.44967	4.42578	4.5362	2
NR2C2	1.51944	1.91236	3.42563	4.14214	5.22428	4.30949	4.18235	2
MICALL2	1.51859	2.02176	4.86258	4.29904	4.6105	4.04317	3.06092	2
ZNF134	1.51271	1.80969	3.701	4.7746	4.57774	3.73803	4.10329	2
PPP1R3C	1.5119	2.26992	5.08418	4.71459	4.41327	4.81948	1.30285	2
PKN2	1.51122	2.77099	2.86467	3.73047	4.14527	3.26677	3.21681	2
GRIPAP1	1.50938	2.0427	4.12194	3.77896	4.00317	3.18272	2.63699	2
LAT2	1.5085	2.27705	3.15451	3.50846	4.43297	3.79194	1.74803	2
MAP3K12	1.50805	2.17222	5.21274	5.0945	4.84566	4.33444	3.80493	2
STX16	1.50743	2.18386	4.04993	4.41271	4.81808	4.51914	4.37984	2
PSMC6	1.50573	2.47594	4.58346	5.13215	4.87846	3.72991	4.3475	2
TOMM70	1.5046	1.6921	3.82663	4.10593	4.38507	3.57436	3.88962	2
PDSS1	1.50449	2.75443	4.43026	5.12725	4.5106	4.86703	4.87522	2
KRIT1	1.50352	3.13338	3.31817	4.86353	4.89042	4.19407	4.46948	2
ZNF496	1.50093	2.15812	3.61228	5.35119	5.58513	5.01162	3.79362	2
ZNF542P	1.49777	1.82245	3.57553	3.83301	3.98487	3.5229	4.58647	2
STX1A	1.49645	2.25346	4.30349	5.04786	5.52942	5.05226	2.56516	2
SNORA100	1.4937	3.47438	5.88124	6.2147	6.27202	5.5621	5.0928	2
SUMO2	1.49348	3.00766	5.4191	5.69196	5.81291	4.68634	4.76036	2
GAPVD1	1.49294	2.05184	3.13417	4.48691	4.93254	3.70271	3.18376	2
COLGALT1	1.49132	1.9989	3.45391	4.873	4.48599	4.64601	3.92807	2
NUDT2	1.49111	4.37683	4.91022	4.43293	4.36955	2.93158	2.11929	2
NAP1L4	1.48855	2.54481	4.38076	4.73802	4.8333	3.89257	3.75128	2
SEC23A	1.48574	2.31482	3.43153	4.44704	4.60211	3.93433	3.7249	2
PSMG2	1.48382	2.58491	4.4986	4.79554	5.49346	4.54471	4.97486	2
RPS6KC1	1.4823	2.01963	3.34352	3.79697	4.57132	3.66536	2.58794	2
COG3	1.48169	2.10091	3.9027	4.54352	4.92461	3.69169	2.31806	2
THUMPD1	1.47881	1.86362	3.8657	4.85997	4.25436	4.04368	3.0011	2
MFSD14A	1.47855	2.1068	3.01826	5.35197	4.81587	3.60044	3.97126	2
EHD1	1.47788	2.56389	5.62233	5.49649	5.50537	4.92575	2.87221	2
RCN3	1.47689	2.29853	5.40836	5.2875	5.4597	4.93641	3.76711	2
CSPP1	1.47478	1.80337	3.51962	4.97829	5.17201	4.21308	3.64762	2
LOC101928697	1.47213	2.7277	3.81997	3.21821	4.37286	3.89934	5.0156	2
MTOR	1.47065	1.68387	2.89496	3.91545	4.29074	3.54643	3.66173	2
TWNK	1.46954	2.36337	5.37887	5.02494	5.12974	4.90194	3.55267	2
ARHGEF18	1.46842	2.07476	3.64088	4.45219	4.76162	4.19422	2.72708	2
PPME1	1.46801	2.66352	4.32849	4.58937	4.74289	3.83413	3.37016	2
CDK13	1.46733	2.29358	3.88378	4.7015	5.19669	4.30989	4.01214	2
GPHN	1.46373	2.05534	3.86008	4.32744	3.8938	3.63426	4.01561	2
SMYD2	1.46276	2.04172	3.26934	3.81621	4.40435	3.77386	4.51853	2
LTBR	1.46085	2.93841	3.73682	4.26037	4.63076	4.06878	3.13616	2
ZFAND6	1.46034	2.53033	2.88593	4.18301	4.74032	3.63492	3.5377	2
RPP30	1.45766	2.25172	4.53112	4.41754	5.24713	4.00414	3.98529	2
JAGN1	1.45736	1.56498	1.88891	5.24058	4.6237	3.91758	2.19496	2
NSA2	1.45609	1.90734	4.36607	5.06716	4.81826	4.2013	4.38103	2
FEN1	1.45409	2.38919	4.8635	5.26623	5.15402	4.46863	3.42927	2
ABCF2	1.45035	2.77551	4.84059	4.74831	4.37388	3.94737	3.07846	2
TVP23B	1.45007	3.24287	4.58688	4.704	3.10229	3.05452	1.83897	2
GPN2	1.4499	2.34078	5.93027	6.13201	6.05373	5.51025	4.70936	2
SNORD75	1.44878	2.24148	3.05187	6.37166	6.2209	5.2817	1.79543	2
MRPL21	1.44863	2.24407	4.41576	3.95208	4.77157	3.94113	4.16535	2
ATP2B1	1.44724	2.11854	2.13047	3.76402	4.17383	3.91068	3.85529	2
AHCYL1	1.44364	2.27887	3.95288	4.22489	4.37176	3.71273	3.40229	2
CYB5D1	1.44337	3.1894	4.45257	3.92019	4.82078	2.88917	2.10289	2
TXNL1	1.44244	2.53651	4.58138	5.16237	5.06987	3.91798	4.47531	2
TMEM97	1.44209	3.38082	5.6085	5.15273	5.31011	5.09058	4.21207	2
DDA1	1.44202	3.17764	4.56048	5.62745	5.24735	4.69236	3.85571	2
CHMP2A	1.43729	3.11893	4.59816	4.23789	4.67691	3.35282	3.90163	2
DPP9	1.43508	1.67744	4.14719	4.12963	4.31894	3.82712	4.113	2
IPO13	1.43424	1.66822	3.94958	3.78731	3.48208	3.03552	2.45123	2
C10orf76	1.43125	2.42522	2.84627	3.72489	4.32436	3.72937	4.32259	2
PCGF3	1.43116	1.88364	3.33639	4.14869	4.31828	3.89188	3.69007	2
XAGE5	1.43097	1.78121	4.6054	4.10501	4.46009	2.88133	4.03018	2
C1orf27	1.4309	2.06669	3.80257	4.99434	4.59829	3.80699	3.96735	2
TRMO	1.43032	1.90215	4.50207	4.4745	4.48976	3.84242	4.0172	2
MTPN	1.42974	2.61581	4.78168	4.86376	5.34557	4.02514	4.17653	2
ZKSCAN8	1.42478	2.56518	4.22734	4.63682	4.95012	4.08569	4.16536	2
C12orf65	1.42272	2.85205	4.33229	5.27924	4.79344	4.38596	4.84171	2
TNK2	1.42067	1.48093	3.41252	3.26851	3.76791	3.9879	2.68966	2
UQCRC1	1.42055	2.70022	3.83783	4.61389	4.57356	3.87199	3.35081	2
DNM1L	1.41899	2.5137	4.37044	4.92454	5.42808	4.1399	4.53778	2
SGTA	1.41865	2.44221	2.78259	4.1574	4.07863	3.45523	2.90342	2
SNORD57	1.41666	2.13371	2.50858	6.64077	4.65967	6.09415	6.02336	2
ZNF326	1.41592	2.70684	4.39275	5.15967	5.05523	4.32636	4.68061	2
LY6G5B	1.4156	2.22076	5.46021	5.56748	5.64268	5.34485	3.15952	2
PRKAR2A	1.41553	2.21918	3.50559	4.74478	4.10178	3.66719	3.46401	2
CCDC59	1.41552	3.3433	4.85898	5.24349	4.6354	3.8673	4.38009	2
SYNGR1	1.41498	1.58457	3.88488	3.67577	4.29776	3.42666	2.3348	2
SIRPA	1.41469	1.5842	3.08938	4.11185	3.61963	3.46225	3.66475	2
KBTBD4	1.41343	2.38442	4.47155	4.72972	5.15271	4.61416	4.2821	2
TIPIN	1.41312	3.05021	4.78482	4.71703	5.14283	3.93884	4.38278	2
CHAMP1	1.40674	1.91182	4.21081	4.97713	4.7796	3.6431	4.71415	2
PAPSS1	1.40585	2.10059	3.21226	3.88807	3.7033	3.3882	3.15353	2
DND1	1.40355	1.91756	5.24766	4.97199	5.01817	4.1314	1.7789	2
NIPAL1	1.4031	2.13696	4.07792	4.51816	4.56322	4.48932	2.48897	2
UBA52	1.40212	2.21677	4.21265	4.38273	4.45837	3.52615	3.63451	2
DDX50	1.39417	2.04544	4.2725	3.90186	4.52153	3.69979	4.41583	2
LOC101928336	1.39349	2.44716	4.51317	5.76098	5.44524	4.28547	4.5731	2
CCDC93	1.39325	2.41872	3.96489	4.78382	5.09776	3.94807	4.51501	2
LMNB2	1.3921	2.67978	4.86118	5.50818	4.96176	4.63382	4.19101	2
SEZ6L2	1.39161	2.26545	3.69953	3.50209	3.46537	3.70566	2.58834	2
TAF1B	1.39039	2.60786	4.02352	4.27235	4.9945	3.95288	3.97587	2
SNAPC5	1.38936	2.1833	5.48773	5.62155	4.96712	4.14974	4.06688	2
MRPS23	1.38471	2.81543	5.16751	4.5865	4.93938	4.38175	2.10977	2
TCF7L2	1.38438	2.06688	3.75889	4.54727	5.41401	5.1886	4.71923	2
ABHD2	1.38431	2.59919	2.7285	4.27862	4.28908	4.53855	3.28493	2
UTAT33	1.38231	2.0772	4.10753	3.74804	4.00333	3.46081	2.66379	2
SDCBP	1.38214	2.64888	5.1011	5.42566	4.95549	3.5857	3.99761	2
TMEM184C	1.37449	1.57292	4.41279	4.40654	3.97311	2.65858	1.78284	2
OST4	1.37432	2.0629	4.05106	4.12279	5.01303	3.24415	3.7596	2
CDC7	1.37353	2.58129	3.51279	4.21218	3.80489	3.62523	4.22931	2
SEC24B	1.3711	1.55251	3.30021	3.98736	4.23232	3.23968	3.81633	2
RRM1	1.37105	1.96927	3.0089	3.85007	4.31162	3.35196	4.23443	2
NAA16	1.37076	2.18271	2.88289	4.47796	4.75689	3.54124	3.31508	2
PRMT5	1.37003	1.93248	4.17448	4.29112	4.19204	3.43655	3.39684	2
UBE2N	1.36912	3.53685	4.48892	5.77094	5.36212	4.7441	4.2218	2
PTRHD1	1.36809	1.92216	4.83518	5.68821	4.5419	3.97471	4.28803	2
SNORD139	1.36324	4.53345	7.19097	6.92622	7.17501	6.77316	3.24141	2
TFB2M	1.36283	2.70916	1.89699	4.66831	5.146	4.47646	2.60723	2
CEP170	1.36027	2.42537	3.49984	3.73375	4.16874	3.74414	3.32128	2
BEND7	1.35984	2.72598	2.93632	4.32793	4.05416	3.25605	3.74062	2
CSRP2	1.35884	2.2068	4.15839	4.35364	3.81556	3.46587	1.83355	2
HSD17B10	1.35494	2.96195	5.5506	5.61471	5.82278	4.84759	4.68359	2
PRPS1	1.3498	2.74126	4.97321	4.70813	4.35134	3.67767	3.58868	2
CRMP1	1.34698	2.35871	3.31522	4.56643	5.08746	4.42995	4.02966	2
CRTC3	1.34675	2.06526	3.43804	4.14016	4.24734	4.02695	4.19086	2
CAMLG	1.34567	2.20624	5.35365	5.00528	5.35873	4.24752	3.56733	2
SLBP	1.34552	2.11759	4.16691	5.51387	5.91205	5.12272	4.99261	2
FIS1	1.34392	2.45019	5.02293	5.23209	5.2281	4.74982	4.74612	2
EIF2AK1	1.34172	1.8267	4.03099	4.54286	4.32831	3.65396	3.46956	2
EIF1AX	1.34023	2.53288	1.79632	3.85718	4.31859	2.55383	2.69784	2
POLR2E	1.33952	2.0674	4.56477	5.09677	4.75636	3.12427	3.42702	2
CLIP3	1.3371	1.7849	3.87238	4.44364	3.94139	3.33819	2.6222	2
ZACN	1.33653	2.45155	3.46045	4.77023	4.34542	3.91781	2.6078	2
POLG2	1.33582	2.5141	6.01634	5.03351	4.70247	4.43801	3.41555	2
PARD6B	1.33316	2.87613	4.63266	5.74651	5.45438	4.84009	5.0138	2
NDUFB6	1.33232	2.48734	3.73084	5.10395	4.66542	4.05238	3.82038	2
EIF2B5	1.3277	2.78953	3.51278	4.46037	4.48005	4.01062	4.14468	2
CMC1	1.32615	1.81603	3.70593	2.92302	3.2172	3.03724	2.50754	2
KIAA1143	1.32545	3.18371	4.50794	5.18841	4.94329	4.10687	2.40282	2
ZDHHC3	1.32512	3.07818	3.30663	5.56351	5.25445	4.26011	4.33076	2
DNAJB6	1.32407	3.07681	4.73937	5.16404	5.42007	3.46998	3.4872	2
WDR45	1.3235	2.77895	4.03011	4.75084	4.33073	3.15405	2.86504	2
CRNKL1	1.31824	2.61763	3.65709	4.77959	4.58933	3.57338	3.17883	2
ACVR1B	1.31703	1.9967	2.1904	4.0307	4.20652	2.83322	3.15006	2
BAZ2A	1.31393	2.06624	3.77048	4.63408	5.04416	4.33532	3.22761	2
ATP6AP2	1.31311	1.90117	4.09378	3.5686	4.01285	3.30923	3.46799	2
PDHA1	1.3084	2.17771	3.929	4.36189	3.8864	3.25812	3.48422	2
HMBOX1	1.30526	1.40193	2.20123	2.75676	4.50182	3.60718	3.54052	2
BBX	1.3023	2.43897	3.32439	3.43737	3.74811	3.70227	3.71077	2
SOCS7	1.30068	1.58161	2.44063	3.37011	4.11606	3.36202	3.14721	2
GOSR1	1.29937	3.05404	4.93413	4.85784	5.68402	4.75401	4.44466	2
SNF8	1.29918	2.84757	4.61566	5.56801	5.5196	4.77841	4.24245	2
TOP3B	1.2983	1.62346	3.25134	3.55502	3.95121	3.74568	3.6544	2
CARS2	1.29604	1.60986	2.34279	3.84209	3.73972	3.54215	2.9861	2
TBP	1.29252	2.79343	4.88533	5.74128	5.75473	4.57323	5.02789	2
ERCC3	1.29241	2.02629	3.92163	5.00654	5.08067	4.29051	4.08855	2
PFDN5	1.29196	2.05368	3.11486	4.70056	4.97981	4.07324	1.11183	2
RBM42	1.2881	1.88801	4.04864	4.83095	4.38466	3.76311	2.74838	2
TMBIM1	1.28798	2.3507	4.99708	4.52993	4.21697	3.70886	3.90924	2
TSTD2	1.28691	2.08146	1.60473	3.76196	4.4144	3.77393	3.88951	2
SRPRB	1.28677	1.98978	3.62517	4.93519	4.97359	4.10224	3.47482	2
VKORC1L1	1.28539	2.9549	4.47886	5.42658	5.37745	4.62665	5.19596	2
GART	1.28515	2.23002	3.82178	4.71544	4.75335	3.98908	3.78422	2
SEPT5	1.28497	3.2514	3.02871	4.33767	4.51425	4.26708	3.54907	2
TRIM39-RPP21	1.28265	2.09262	3.10559	3.97701	4.26545	3.66645	3.90745	2
ORC3	1.28169	2.24556	2.865	3.3186	4.05454	2.71586	3.35897	2
PGD	1.2796	1.63069	3.50888	4.14747	3.95842	3.43807	2.68073	2
GIT2	1.27927	2.03746	3.4836	3.93921	3.94675	3.2939	3.04961	2
WAPL	1.27869	2.22892	2.6722	4.19817	4.53617	3.28153	3.38377	2
CEP164	1.27746	2.14895	3.73047	3.97805	3.86286	3.0967	2.97522	2
CCT3	1.27666	2.25301	3.43798	4.31103	4.25229	3.59075	3.33727	2
TPRG1L	1.27633	2.87462	4.76215	2.17569	3.95879	3.58515	1.77756	2
HMGCR	1.27398	2.04709	4.53226	4.71115	4.38093	3.05058	3.67234	2
UBE2L3	1.2737	1.62334	3.88392	4.45068	4.53464	3.68231	3.94778	2
HIP1R	1.27128	2.06576	3.59155	3.94844	3.9445	3.97156	1.92093	2
PRDX5	1.2706	1.81035	4.1226	3.99441	4.04391	3.35988	2.96128	2
KCNK5	1.27051	1.84751	4.29546	4.02273	4.39866	4.813	3.16401	2
COA4	1.26812	3.67222	5.47579	5.20818	4.87773	4.71363	4.71415	2
PDXDC1	1.26582	1.8656	4.08442	4.21742	4.70637	4.09366	3.62635	2
MLST8	1.26498	1.88301	3.07118	4.5901	3.8108	3.61755	3.51867	2
MKRN2	1.26246	2.75267	4.23504	5.08456	5.246	4.24601	4.32392	2
CPD	1.25984	2.07366	3.08214	4.61426	4.4044	3.03696	3.62863	2
LZIC	1.25932	2.22768	1.33411	3.76874	3.71611	2.89734	3.89053	2
TUBB2A	1.25839	1.96731	4.26111	4.37353	3.57161	2.32492	3.16056	2
ENSA	1.25689	2.00077	4.36899	4.93377	4.66846	4.09095	4.66197	2
SIMC1	1.25687	2.00451	2.93115	3.10425	3.2275	3.15548	3.1268	2
SEC63	1.2531	2.83947	3.68636	5.07624	5.06383	4.32045	4.21455	2
SCARNA4	1.25207	2.26	4.08215	6.71591	5.97048	5.45421	4.77302	2
CAPZB	1.25104	1.39174	1.95531	3.39111	3.92697	3.22102	3.61463	2
KRT75	1.25017	2.15247	3.16713	3.8174	3.47621	2.41824	1.92403	2
LOC100507071	1.25	1.74407	4.59898	3.09887	4.01166	2.64676	1.91655	2
GMEB1	1.24986	1.66211	3.04862	4.74732	4.43459	3.71903	4.48987	2
PDE12	1.24688	2.15553	5.09146	5.12112	4.88148	4.31977	3.82281	2
TMEM104	1.24686	1.79027	3.96261	4.78567	4.71481	3.98177	3.52114	2
RYK	1.24577	1.50588	3.09821	4.02605	4.07025	3.37832	3.00167	2
NT5DC3	1.2451	2.03459	3.78351	4.88191	4.92895	4.52656	4.01585	2
DLGAP4	1.24348	2.37638	2.63058	4.25933	3.90481	3.15543	3.26473	2
USPL1	1.24146	2.49437	3.58762	4.64664	4.32294	3.4303	3.91624	2
RBM34	1.24033	2.49826	4.42348	4.86011	5.15623	4.00286	4.33345	2
MTMR12	1.23847	2.42678	3.92632	4.6523	4.88911	3.7307	3.31397	2
FERMT2	1.23597	2.04669	3.19048	4.34359	4.5153	3.17581	3.95759	2
KLHDC8B	1.23489	1.61497	3.91588	3.60147	4.67942	3.74048	1.70576	2
MAP3K7	1.23463	2.04304	3.84299	5.12033	4.76172	3.64085	3.08089	2
LOC654342	1.23394	1.94842	4.57223	5.21326	5.40377	4.53278	4.81809	2
KIAA1429	1.23292	2.32184	3.48647	4.46566	4.37904	3.33953	3.68414	2
PELO	1.23164	2.06124	4.56122	4.93212	4.79667	4.2951	3.6528	2
BTRC	1.23135	1.59378	2.50599	3.27494	4.32047	3.46073	2.88355	2
DAPK3	1.23107	2.89537	4.08329	5.02766	4.76403	3.72055	1.61703	2
HMGN1	1.23068	2.67989	5.50407	5.17485	4.88541	3.41672	4.57929	2
TNNT2	1.23018	1.63827	4.57938	3.6185	4.51221	3.02807	4.40033	2
ILKAP	1.22954	1.90473	4.90584	4.78828	4.92682	4.20973	4.39628	2
LOC100652758	1.22656	2.18541	3.79316	3.55795	3.92527	2.86206	1.18494	2
TBL3	1.22583	1.95804	4.16962	4.31079	3.39319	3.29176	1.869	2
EIF2B1	1.22322	2.42966	4.76414	4.95278	4.72214	3.65997	4.10218	2
GBA	1.22198	1.64097	4.47462	4.22604	3.7462	3.28625	3.20974	2
GGCX	1.2182	1.53578	4.75719	3.9688	3.90901	2.69458	2.91014	2
DCK	1.21693	3.50831	3.83404	5.0548	4.10186	2.67773	3.86515	2
DYNC1LI1	1.21565	2.457	4.10772	4.69715	4.68385	3.64705	3.48652	2
C6orf48	1.21527	3.07531	4.96252	5.33733	5.81471	5.59444	5.4818	2
LPXN	1.21402	2.64392	4.32778	2.98871	3.96874	4.05284	2.18075	2
NECTIN3	1.21224	2.57083	2.72926	4.16549	4.10538	3.70132	3.17828	2
LRRC20	1.21026	1.71929	3.27266	4.20826	4.2747	3.46956	3.09781	2
MSL3P1	1.20795	2.31238	1.6883	4.67936	4.62222	3.93558	3.06369	2
GBE1	1.20653	2.48237	2.70769	3.59944	3.69681	2.87738	3.14455	2
ZNF791	1.20647	2.12626	4.40804	4.70797	5.35302	4.77068	4.33663	2
DEGS1	1.20583	3.07571	4.20097	5.75441	5.41256	4.96251	4.44187	2
EMC3-AS1	1.20544	1.98745	3.55312	4.69153	4.81343	4.29573	4.4721	2
SKA3	1.20491	3.72288	3.23914	4.71551	4.17799	3.65806	5.20554	2
MTBP	1.2049	1.86433	3.43496	3.86346	3.72505	3.12873	3.96125	2
IPMK	1.20483	1.65314	2.61708	4.17427	4.35759	2.49814	2.67096	2
ZNF518B	1.20434	1.67691	4.05766	4.46939	4.65837	3.93398	3.43913	2
ZNF335	1.20359	1.96711	4.16323	4.91808	5.24923	4.29602	3.54131	2
HMGN4	1.20349	2.89835	4.6139	3.91459	4.47656	2.2569	0.764358	2
IK	1.20342	2.23717	2.57541	3.70327	4.12073	3.18819	3.25475	2
RBM48	1.20305	1.62661	4.47109	4.06754	4.58859	3.31886	2.18305	2
LOC100652999	1.20274	1.87043	2.38968	4.50816	4.83746	3.74731	4.19101	2
UBE2K	1.20127	2.13782	3.8656	4.47513	4.68858	3.77497	4.01276	2
ATP6V1A	1.20123	1.90952	3.30107	3.28372	3.62853	2.46414	1.52721	2
SLC35A2	1.2011	2.0128	4.51514	3.91125	4.56231	3.69329	2.22881	2
TM9SF2	1.19962	2.3456	4.18717	4.37654	4.54856	3.52914	2.95741	2
RPS27L	1.19897	1.99195	3.89039	4.61329	4.94791	4.07776	3.82198	2
MGAT1	1.19867	2.47927	5.35374	5.45122	5.55407	4.69949	3.48859	2
C19orf53	1.19507	2.67052	5.95415	5.71343	5.66172	4.11089	2.2601	2
UTP14C	1.19483	1.83988	3.42981	4.90376	4.68445	3.96034	3.46065	2
CDKN2C	1.19376	2.0247	1.45059	4.11366	3.55453	3.12832	3.92017	2
MSMO1	1.19298	1.75988	1.5457	4.74402	4.87793	3.79559	4.61453	2
ING1	1.19273	2.0869	5.56771	5.47251	5.28208	3.52812	2.84386	2
PRKD3	1.19271	1.76407	2.98558	5.03343	5.08246	3.84049	4.27331	2
MPHOSPH8	1.18867	2.90163	4.01841	4.6742	4.80362	4.01446	3.84186	2
TTYH2	1.18832	1.47846	2.81491	3.70825	3.28325	3.33513	1.58286	2
RUBCN	1.18695	1.65829	3.16658	3.66281	3.38351	3.17038	3.22085	2
L3MBTL2	1.18634	2.52239	4.11539	4.04259	4.20937	3.51279	2.53574	2
UBAP2	1.18368	2.23688	2.61881	4.30549	4.89723	4.05512	3.81488	2
MRPL45	1.18247	1.86616	2.85957	3.93592	4.03129	2.9686	2.13905	2
TPX2	1.1807	2.09403	3.10336	3.73028	3.42646	2.31471	2.48254	2
NDE1	1.18038	1.57642	2.74082	4.00769	3.62371	2.81115	2.45601	2
DNAJC15	1.17937	3.74022	4.30972	4.07156	4.23837	3.32045	4.70502	2
GIT1	1.17836	2.03788	4.07588	4.43123	4.23676	3.67054	2.68081	2
STK11	1.17413	2.6677	4.01874	4.61751	3.82638	3.6454	3.48508	2
TRNT1	1.17116	2.46377	4.7919	5.19537	4.94678	4.76287	3.89908	2
MAGT1	1.1708	2.15925	4.57222	5.0683	5.25147	3.34724	4.35095	2
PLIN2	1.16966	2.35541	3.14474	4.50433	4.83587	3.78383	1.45796	2
ARL4C	1.1669	2.24866	3.71992	1.66255	3.8099	4.39516	2.22363	2
BRIP1	1.1649	2.14019	2.46826	3.63895	3.94773	3.28167	4.43703	2
EIF2D	1.163	2.23046	4.21692	3.83385	4.2902	3.77657	3.01469	2
ANP32AP1	1.16183	2.06351	1.50326	2.38259	3.55793	3.41677	3.21821	2
NFKB1	1.15903	1.49475	2.33848	3.49237	4.5699	4.16341	3.20062	2
MZT2A	1.15792	1.79519	4.01291	4.92916	4.64104	4.51389	3.97936	2
GBA2	1.15457	2.11106	5.2093	4.74489	4.82495	3.81466	3.22601	2
TRIM58	1.15281	1.88021	3.11714	4.17674	4.6314	3.55708	4.00319	2
GTF2A1	1.15216	1.96789	3.62019	5.1097	4.98259	4.04265	4.79491	2
PROCR	1.15001	2.26819	3.92119	3.9716	4.18319	4.097	3.45671	2
MKRN1	1.14973	1.9494	3.87135	4.70104	4.10344	3.42325	2.82085	2
TMEM70	1.14691	1.36451	3.05709	2.72839	3.19715	2.90816	2.21061	2
GOLPH3L	1.14646	2.43172	1.41537	4.34905	4.3089	2.08353	2.52219	2
NACC2	1.14623	1.96812	3.72738	3.38616	3.15402	3.08811	2.92419	2
CKAP2	1.14478	1.96933	3.16588	3.8023	2.98055	1.45491	3.13774	2
ARGLU1	1.14405	2.27277	5.34628	5.43381	5.47536	4.85289	4.48249	2
SH3GL1	1.14241	1.96075	4.13096	4.62246	4.52325	3.67091	2.4186	2
DDI2	1.14108	1.80532	3.21018	4.23898	4.53211	3.86656	3.98707	2
SHISA5	1.14056	1.861	2.47258	5.08603	4.25407	3.87182	3.34514	2
NARF	1.14049	2.45899	5.08433	5.30322	5.10366	4.00735	4.08016	2
GTF2A2	1.13933	1.44155	3.19246	3.8513	3.71358	2.70864	3.51573	2
C1GALT1	1.13794	1.51277	2.74358	3.7414	4.1866	3.0051	3.38117	2
NUTM2B-AS1	1.13747	1.61588	3.03701	3.76068	4.26696	3.30578	3.52157	2
ARSB	1.13399	2.5841	1.89834	2.87475	3.22319	2.87383	3.5565	2
LACTB	1.13285	1.91126	4.4397	4.2898	4.46458	3.0931	3.84623	2
ESYT2	1.13253	1.77494	2.75705	3.94482	4.01596	3.44341	2.73555	2
FBXO31	1.13072	2.18819	3.97407	4.65793	4.46208	3.88972	2.93417	2
EPS8	1.13007	2.25973	2.96129	2.85938	3.43362	2.18087	2.46376	2
BAG4	1.12624	2.39064	4.6298	5.43077	5.43702	4.20378	3.77617	2
FBXO28	1.12524	1.52455	2.92188	4.41276	4.54854	3.21312	3.69798	2
DPY19L1	1.12497	1.96457	3.21826	3.39945	3.90047	3.08456	3.08821	2
BNIP2	1.12232	1.958	4.04213	4.73644	4.64052	3.32788	3.60085	2
GALNS	1.12209	1.49377	3.49729	4.20387	3.9193	2.80648	1.99187	2
DDIAS	1.12175	2.5327	3.25128	3.0959	3.36727	2.64828	2.91859	2
FAM13B	1.1215	1.87348	3.56165	4.36001	4.50584	3.38627	3.92334	2
BORCS5	1.1202	2.1213	1.44477	3.08535	4.07921	2.99529	1.74778	2
SKIV2L	1.11979	1.69134	4.27963	4.03089	3.86332	3.29461	1.59236	2
SMTN	1.11839	1.49481	3.63658	4.02232	3.65746	2.95352	1.92374	2
ATP6V1C1	1.11779	2.17661	2.87836	4.85405	4.14733	3.67576	3.841	2
RECQL	1.11722	1.93385	4.17718	4.85958	4.73991	4.0355	3.50685	2
ADAM10	1.1164	1.43402	2.68515	2.92061	4.02253	3.03718	3.52362	2
GPSM2	1.11576	2.03159	2.58694	3.48537	2.9515	1.48666	2.8905	2
EXOC3	1.11536	1.98761	3.61691	3.63334	3.76426	2.83819	3.02929	2
CDC16	1.11507	1.74859	3.57008	3.86105	3.81274	2.8939	3.66111	2
DYRK1A	1.11333	1.74478	2.17434	3.46131	4.1451	3.32358	3.69077	2
PCNX4	1.11295	1.80263	2.91177	3.82634	4.12505	3.23276	3.21557	2
RWDD1	1.11295	3.29447	4.87731	5.56865	5.40845	4.6511	4.43092	2
MMD	1.11238	2.28292	1.24823	3.04015	3.26836	3.63472	2.55751	2
TRIM4	1.11023	1.83168	3.29321	4.07124	4.56007	3.60602	3.05916	2
E2F5	1.10915	1.84363	3.3671	2.69397	2.57252	2.47135	3.15533	2
GLIS2	1.10897	1.89959	3.1399	4.11374	4.21759	3.52568	1.92289	2
SPHK1	1.10838	1.87216	4.08616	3.86044	4.60882	4.04949	1.2	2
SRSF3	1.10781	1.86401	4.78616	4.97896	4.78691	3.48027	4.11528	2
MRPL15	1.10508	2.34924	4.11758	4.7852	4.73195	4.3673	3.09477	2
TMEM183B	1.10433	2.06945	5.51938	5.37684	5.02804	3.89116	4.14586	2
THBS1	1.10114	1.60203	3.02872	3.59316	3.04771	2.65221	2.29547	2
DCAF10	1.09808	1.67575	3.78254	3.82059	4.29339	3.03431	3.37431	2
RBP1	1.09526	2.50859	4.29683	3.76817	4.13349	3.7103	2.96904	2
MARCH5	1.09405	2.19019	4.55489	4.5346	5.51155	4.11354	4.31963	2
RELL1	1.09221	1.77404	3.9264	4.67827	4.58852	4.10305	4.09656	2
PMF1	1.08821	1.90848	3.28372	3.66655	3.43604	2.38695	3.40531	2
RAB11FIP2	1.08798	1.8076	3.09204	4.07869	3.55208	3.68456	4.4343	2
EPS15L1	1.0877	1.57977	3.16955	3.81588	3.81295	3.25245	3.60462	2
NCAPH2	1.08552	1.67341	4.29651	4.31087	4.21265	3.64055	3.24159	2
ZFAS1	1.08533	2.30443	4.85686	4.90838	5.26463	3.89569	4.05209	2
RAD51	1.0845	1.52459	3.06028	3.91454	4.14805	3.76198	4.0183	2
PARN	1.08439	1.97157	3.9741	3.99347	4.65814	3.44676	4.3716	2
SNORA86	1.08176	2.32787	3.0276	3.55306	3.87448	2.66605	3.96452	2
FKBP5	1.08159	2.9764	3.96559	4.381	3.83271	3.56156	2.73582	2
METTL12	1.08131	2.05344	4.92991	5.4534	4.83351	4.5107	3.63497	2
MRPS18B	1.07873	2.78585	4.7948	5.17196	5.49986	4.9423	4.53065	2
SHB	1.07831	2.12145	4.84359	5.40882	6.37499	5.52118	5.12188	2
ATRAID	1.07819	2.03217	4.65159	4.08132	3.6177	3.37408	3.98233	2
PAFAH1B2	1.07814	1.49344	3.2698	4.2114	4.24455	3.60118	3.14942	2
TMEM11	1.07741	2.0532	4.28379	4.96827	4.69162	3.9162	3.49575	2
SNORD50A	1.07353	2.17438	2.20338	4.5732	5.64814	1.73361	2.42116	2
ACLY	1.07312	1.88094	3.53431	4.06827	3.78496	3.26549	3.17378	2
DNAJB11	1.07212	1.88721	3.70399	4.36144	4.18378	3.47075	2.68566	2
C14orf1	1.0719	2.11516	5.02133	5.05396	4.23718	3.78332	4.51431	2
KLC1	1.07037	1.96743	3.66907	3.81101	3.58615	2.97496	3.37901	2
NEDD4L	1.07028	1.87706	1.95159	3.01276	3.39607	2.54158	1.97011	2
NR4A3	1.07021	1.85043	3.29605	4.71918	5.84237	3.27977	2.23524	2
MLLT6	1.07002	2.09861	3.56239	4.12808	4.51805	4.02893	3.61545	2
TCEAL4	1.06749	2.13322	4.30086	4.47845	4.40401	3.6813	4.1388	2
NDUFAF4	1.06693	1.82765	4.78906	5.19632	4.59345	3.45461	3.7033	2
MYO5B	1.0668	1.21376	2.43486	3.32119	3.03221	2.39846	2.55817	2
TRAFD1	1.06593	2.15753	3.64363	3.2806	3.74761	2.77458	2.82247	2
ABHD12	1.06541	1.67067	3.17102	4.5913	4.84367	3.93414	4.14168	2
PMF1-BGLAP	1.0649	1.58354	3.31285	3.77991	3.51147	2.42427	3.49805	2
SPAG5	1.0649	1.78189	3.25494	3.74499	3.33459	2.25066	2.10803	2
DSTNP2	1.06385	1.60233	3.75548	4.41493	3.5817	2.21781	2.89361	2
CKAP5	1.06211	1.91829	2.67417	3.53292	3.1436	2.26886	2.94242	2
MAU2	1.05928	1.93739	2.53582	2.79325	3.12495	2.90633	3.7196	2
CCDC88A	1.05896	1.68664	2.44412	3.97083	4.18356	2.86406	3.03217	2
PEX13	1.05806	2.12218	3.40286	4.63379	4.64014	3.51789	2.38799	2
SNORD36A	1.05532	2.03186	2.50858	4.59888	5.88241	4.46109	4.70557	2
TUBB4A	1.05447	1.20579	3.51344	3.37822	2.49099	2.08769	1.35629	2
RAD21	1.05431	1.76337	3.30904	4.06099	3.88979	3.03238	3.20879	2
ANKRD36BP1	1.05424	2.61583	3.24167	4.61141	4.70725	3.43346	4.09327	2
GRINA	1.05394	1.3788	2.56006	3.99381	3.55684	3.13953	2.19739	2
PSD3	1.05132	1.53243	2.69315	2.41497	2.6539	2.80993	2.21352	2
WBP1L	1.05127	1.54259	2.43765	3.51657	3.54633	3.2596	1.59646	2
CIAPIN1	1.05096	1.54042	2.39675	4.40851	4.02104	3.61336	3.08056	2
TRIP12	1.0497	1.91454	2.54493	3.56711	4.01171	3.11829	2.45529	2
SNX12	1.04898	2.71234	5.05796	5.04697	4.90573	4.36159	3.50049	2
CWF19L1	1.04821	2.03828	3.35683	4.15356	4.68013	3.34796	4.04021	2
CADM4	1.04604	1.82377	3.91979	4.35444	4.23949	3.82217	2.82385	2
BLM	1.04482	1.29769	1.79201	3.09112	3.06621	2.68031	3.98473	2
C17orf53	1.04453	2.17615	3.46617	3.98256	4.27093	4.14098	4.36105	2
ANAPC16	1.04371	1.37579	3.62147	3.51811	3.64911	3.07773	3.10797	2
CIR1	1.03999	1.64934	2.28338	4.02766	3.97191	3.092	3.36234	2
SEC11C	1.03998	3.46142	3.79574	4.34337	4.21662	3.7707	4.11614	2
BRCC3	1.03882	2.60793	3.98311	2.84737	4.56019	3.69617	4.18422	2
NCOA5	1.03791	2.37016	3.17625	4.23232	3.84095	3.20319	4.52274	2
HDAC3	1.03364	1.75695	4.20555	4.99539	4.53673	3.97814	2.83747	2
SNORA80B	1.03327	2.36233	2.67112	5.45566	5.62729	4.47773	2.691	2
TPMT	1.033	1.123	1.05309	3.51784	3.40544	2.34229	2.89095	2
TYK2	1.03157	1.69043	3.90174	3.98633	3.99106	3.29205	2.94289	2
PLEKHA8	1.03021	2.47158	3.02781	3.08416	3.74582	3.08278	3.39621	2
OPA1	1.02657	1.96948	2.67697	4.32475	3.87747	3.35251	3.12434	2
TTC14	1.02615	2.04984	4.31467	5.35817	5.2194	4.63962	4.45787	2
HAS3	1.0243	1.36016	1.34192	3.13946	3.15595	3.12916	3.27846	2
RAD21-AS1	1.02239	1.77677	3.28892	3.21456	3.72283	3.1974	2.55738	2
CYB5R4	1.0203	1.54976	2.21711	3.532	3.76014	2.6716	2.15274	2
LOC101927572	1.01881	1.30366	2.80403	3.76222	3.65185	2.27046	1.63724	2
TWF2	1.01871	1.98761	3.52154	4.0256	4.19146	3.48894	3.02393	2
CAPN7	1.01808	1.95444	3.7903	4.01758	4.62818	3.60514	3.99242	2
PRR11	1.01509	2.17196	3.72746	4.21309	4.12603	3.39431	3.68668	2
PTGES2	1.01422	1.89586	3.20414	4.18398	4.15136	3.81178	3.15827	2
PAIP2	1.01347	1.98492	4.04969	5.10777	5.2742	4.07273	4.51961	2
DDX24	1.0124	1.7974	3.9571	4.5683	4.64638	3.95866	2.96499	2
PNKP	1.01201	1.72173	3.69867	3.6367	3.74023	3.92083	2.26261	2
DPM2	1.01019	2.06932	4.86914	5.37854	5.83441	5.27004	4.94592	2
ARFGEF2	1.00787	1.58688	3.05474	3.4748	3.84987	3.4509	3.49896	2
YWHAG	1.00769	1.51213	3.74712	4.17432	3.8639	3.3671	2.71176	2
FAM63B	1.00712	2.09806	4.07883	4.47581	4.59722	2.92936	3.02663	2
TMEM138	1.00459	1.99084	4.57023	4.61203	4.54223	3.76394	4.30296	2
HMGCS1	1.00406	1.74419	3.5465	4.77345	4.56208	3.11743	3.34866	2
LINC01578	1.00247	1.68637	1.67422	4.39147	4.75683	3.37658	3.55969	2
HSPE1	1.00223	3.0876	3.83418	4.43003	5.10335	4.09227	4.59593	2
ZFYVE21	1.00168	1.41636	3.5279	3.02056	3.33817	3.59292	1.81061	2
SH3KBP1	1.00132	1.62448	1.98513	3.57531	3.56322	3.49918	2.34564	2
LRRC4B	1.00056	2.133	3.42198	3.60708	3.99883	3.83938	1.27198	2
DCAF13	0.999581	1.51519	3.68144	4.26736	4.37545	3.33457	2.93871	2
LAMA1	0.999549	1.68891	2.49139	2.73607	3.07746	2.76367	2.04471	2
RFWD3	0.996939	2.11971	3.18425	4.59657	4.7875	3.4679	4.29944	2
LOC100507431	0.996071	1.07781	2.77828	1.34578	3.05068	2.99856	1.95618	2
RAN	0.99389	2.21852	3.85094	4.29132	4.33474	3.10147	3.70838	2
TOR1AIP2	0.99367	1.56804	2.36751	3.69353	3.87988	3.17937	2.67884	2
ANTXR2	0.993053	2.36648	3.08373	2.73342	3.49944	3.95673	1.23634	2
SNX4	0.990912	2.24362	2.68998	3.54806	3.66915	3.01534	3.70253	2
TMA7	0.990491	2.10642	4.84505	4.77498	5.41584	4.58316	3.96364	2
USF1	0.989788	2.36928	5.01907	4.28314	4.57088	3.94289	3.91008	2
ACTR3	0.98824	1.60325	2.95443	4.04802	4.08045	2.84325	3.38235	2
ETAA1	0.987454	2.03939	3.48003	4.36842	4.47431	3.86884	4.41294	2
SGO2	0.98642	1.8478	2.97878	3.05193	2.8684	1.41234	2.20242	2
KIF23	0.985339	2.33819	2.92136	3.41115	2.94452	1.33195	3.53133	2
ALKBH8	0.984493	1.86194	3.45071	3.98918	4.29153	4.32275	3.40938	2
PCGF5	0.984071	2.80872	3.41014	4.31927	4.60418	2.64631	3.1473	2
RBM27	0.98337	1.72505	3.65914	4.81817	4.74843	3.69742	4.00252	2
ATM	0.982665	1.78537	2.79478	3.90946	4.14923	3.32919	3.37371	2
RPL36A-HNRNPH2	0.982321	1.73989	3.56691	5.03626	4.87468	4.46126	4.0772	2
DNPEP	0.981736	2.00687	4.13429	4.29183	4.34669	3.78104	3.21509	2
HMMR-AS1	0.981689	1.5537	2.27282	3.34826	2.7625	1.5268	2.4515	2
DBF4	0.981648	1.86596	2.84427	3.86303	3.25522	2.01159	2.71962	2
WDR43	0.980997	1.94329	3.23894	4.25863	4.46103	3.80622	3.52117	2
ANKRD27	0.979233	1.66339	3.32247	4.01105	4.46344	3.71228	2.69049	2
UBQLN1	0.977984	1.65912	2.54101	3.50606	3.67337	2.98005	2.14038	2
SNORD27	0.976553	2.13585	6.22658	2.61383	5.90841	5.19814	3.25789	2
LRIG2	0.976518	1.64558	2.93156	3.54128	4.03575	4.15149	4.06686	2
OTUD3	0.973563	2.56637	5.12869	5.44447	5.73708	4.8504	4.76513	2
NCKAP1	0.970878	1.69273	2.75649	3.93953	4.10549	3.01266	2.59211	2
ZNF853	0.96833	2.10732	2.79558	3.64516	3.31757	2.51513	2.73798	2
TAOK1	0.966039	1.69208	2.38372	2.37052	3.49834	2.74908	2.80262	2
ZNF549	0.965646	2.16835	4.24335	4.43165	4.23071	3.63491	4.42527	2
EFR3A	0.963739	2.01826	2.56383	3.35634	2.85624	2.90021	3.32049	2
CADM1	0.963691	2.4028	1.2567	2.81084	2.47589	2.96406	3.24152	2
TAF9	0.960387	1.47842	3.69425	4.17023	4.13967	3.07688	3.05535	2
SMCR8	0.959975	1.6454	4.1353	4.56766	4.2979	3.53402	3.19808	2
SEC11A	0.959752	1.81355	3.49983	4.10327	3.98361	3.23815	3.21877	2
TIMM8A	0.958808	1.43007	1.6781	2.42033	4.70254	5.02154	4.79772	2
UNC13A	0.958574	1.28388	2.75224	2.90744	3.10067	3.2041	1.87785	2
TPM2	0.957456	1.97117	4.37311	4.48491	4.47415	3.90292	3.1136	2
SPR	0.957083	2.25724	1.58945	3.72479	3.66176	2.8583	2.77957	2
CRIM1	0.955809	1.47143	3.28621	3.25653	3.39955	3.19495	3.38799	2
RCOR3	0.954504	2.58532	3.40897	4.33607	4.89533	4.05612	4.20045	2
RGL4	0.953759	1.63685	4.08355	4.34376	4.36402	3.42478	3.82474	2
AP3D1	0.953309	2.26756	3.23934	3.51005	3.25761	2.70824	2.12319	2
IFI27L1	0.952398	2.70408	2.41979	1.08266	2.86468	2.06226	1.28165	2
SNORD96A	0.952372	4.70432	2.18841	5.51074	6.13782	4.87744	3.17003	2
UHRF1BP1L	0.952219	1.523	2.07604	4.0258	4.31297	2.90937	3.44631	2
TPD52	0.949571	1.76914	1.99313	3.28053	3.07861	2.52579	2.82525	2
CDCA3	0.94812	1.10728	2.70395	3.00208	2.8288	1.71101	3.2812	2
IKBKAP	0.946366	1.4596	3.35885	4.0822	3.99175	3.06939	2.47133	2
C1D	0.944399	2.32377	1.84951	2.23735	3.70146	2.52323	2.29514	2
RIOK2	0.944012	1.67715	3.55158	4.27757	4.67272	3.99365	2.84563	2
SGO1	0.943191	2.0786	3.46699	3.31242	3.19648	1.86784	3.42515	2
BUB1	0.942493	1.95281	2.40189	3.49896	3.02558	1.98146	2.57975	2
FOXJ3	0.941751	1.83912	2.91653	4.10306	4.83563	4.09899	4.13462	2
MED25	0.941154	1.68588	3.18228	3.98888	4.11494	3.53632	3.21282	2
EPHB4	0.940719	1.62519	3.26956	3.77227	3.84444	3.45005	2.6781	2
NUP188	0.94067	1.46487	2.78137	3.71377	3.75152	3.0277	2.57472	2
TARDBP	0.940656	1.63062	2.80807	3.86945	3.92633	3.30733	3.46385	2
PDIA5	0.938775	2.24464	3.06338	4.142	4.80531	4.59197	2.8927	2
TBC1D13	0.938082	1.51214	3.2962	3.85699	4.67622	3.59119	3.75264	2
DRG1	0.937412	1.64545	3.83112	4.85972	4.64916	3.80649	2.40617	2
SKIV2L2	0.936794	1.98787	2.49781	3.75399	3.81329	3.10014	3.0674	2
ARHGAP19-SLIT1	0.933926	1.38364	2.8685	3.27716	2.09947	1.27375	2.76492	2
LOC440434	0.93373	1.50342	2.68599	3.76161	3.37798	2.78608	3.48814	2
COQ4	0.933383	1.94025	3.8378	4.21048	4.27368	4.08822	2.30705	2
WSB2	0.932787	1.40129	2.9721	3.84242	3.8624	3.48869	2.6792	2
BRMS1L	0.931209	2.56488	3.93522	4.79725	4.13126	3.19675	3.16155	2
DCP2	0.929671	1.62654	2.5966	3.8979	4.08823	2.93233	3.54284	2
PDPK1	0.924963	1.54384	3.19161	3.74714	3.77621	3.57085	1.80831	2
LOC101928896	0.923781	1.47998	1.22906	1.44621	4.04222	3.80305	3.53968	2
PSMD12	0.923771	1.68921	3.73144	4.09855	4.33515	3.19781	3.09019	2
CCDC85C	0.922283	2.42951	4.42796	3.97682	3.96731	3.58514	3.02944	2
PFDN6	0.920478	2.46245	4.43083	4.17059	4.36773	3.68456	3.27089	2
CNNM4	0.918961	2.36309	3.99836	5.06364	4.67287	3.76225	3.21339	2
KPNA4	0.916304	1.46167	3.05296	4.2028	4.08333	3.44352	2.67669	2
ABL1	0.915423	1.54888	3.04987	3.48128	3.91226	2.99581	2.84124	2
OSMR	0.913162	1.88062	3.06429	3.38064	3.45183	2.93046	3.76145	2
TLN2	0.912331	1.32681	2.90452	3.10184	3.24183	2.86242	2.3336	2
ATP5H	0.910645	1.52475	3.41803	3.80309	3.63213	2.76609	1.64371	2
HGS	0.910438	1.65638	3.67235	3.846	3.8197	3.40332	2.38138	2
PSPC1	0.910003	2.08829	3.34701	4.15306	4.60863	3.51113	3.37047	2
CENPS	0.908404	2.58803	4.12088	4.20587	4.27722	4.01037	1.93808	2
PI4K2A	0.907745	2.18565	4.1547	5.02909	5.04822	3.45499	3.2369	2
KCNC3	0.906547	1.6866	2.82286	4.51457	4.63789	4.38074	3.70494	2
DDX1	0.905739	1.60357	3.39012	3.7924	3.85816	3.09567	2.66072	2
ZNF296	0.902895	2.32541	5.34594	4.16939	3.65801	2.65473	1.76697	2
SBDS	0.902664	1.56405	3.73689	4.00585	4.06673	3.27434	2.10613	2
DDX23	0.902206	2.14684	3.73496	4.25532	4.03323	3.28386	3.62804	2
GPR176	0.902068	1.7877	3.51437	3.14398	3.6095	2.56863	2.9316	2
POLR3B	0.899782	1.89393	3.52177	3.53962	3.54664	2.93487	3.59763	2
PCBP1	0.899558	1.42369	3.04632	3.73338	3.48333	2.86415	2.43155	2
SPDL1	0.899137	2.10654	2.88951	3.37201	3.51493	2.06606	2.99555	2
WDR48	0.898992	1.82497	3.08023	4.46548	4.38714	2.84113	3.04751	2
BECN1	0.896207	2.18434	3.3058	4.86435	4.67252	3.77115	3.97852	2
PIPSL	0.894462	1.25013	2.294	2.6659	2.84551	1.53743	1.52634	2
NUP98	0.892459	1.80436	2.92036	3.6893	3.96829	3.08822	3.10409	2
MIR4784	0.892172	1.69452	4.2677	4.77657	3.49021	5.14181	6.02418	2
NUF2	0.891666	2.5918	3.59797	3.2517	2.96007	1.74661	2.58817	2
KLC2	0.889314	1.80594	3.30829	3.97352	3.53356	3.11956	2.66074	2
PPP4R2	0.887622	1.58791	2.94838	4.35451	4.33884	3.20144	3.67179	2
IFT122	0.883634	1.62306	3.0387	2.59278	2.81267	2.54558	3.08923	2
RASSF3	0.883238	2.48211	2.67554	3.90076	4.03796	3.89961	2.61491	2
DYM	0.882473	1.57835	2.33158	2.9789	2.38315	1.75516	2.90138	2
MEX3A	0.88231	1.70054	4.07867	3.68314	3.79443	3.55098	1.87709	2
RIMKLB	0.881494	2.13216	1.99073	3.5108	3.85351	2.29474	3.78058	2
MPHOSPH10	0.880266	2.48687	3.94167	4.25384	4.34573	3.6104	3.57103	2
COG6	0.879832	1.39415	3.12822	3.23823	3.195	2.48402	2.41396	2
LACTB2	0.877314	1.31521	3.68081	3.58691	3.53911	2.42796	3.24835	2
PPP3CA	0.876385	1.57079	2.5168	2.32432	2.42285	2.64038	2.8814	2
DZIP3	0.876334	1.87488	1.73569	2.80912	2.8662	1.72808	2.19746	2
NBAS	0.875249	1.49588	2.27054	2.83659	3.3757	2.87538	3.31	2
FASTKD5	0.872985	2.56043	4.00798	4.58216	4.88286	3.64295	3.43882	2
LOC100379224	0.871988	2.1229	3.54784	3.87626	4.07374	3.29484	2.62214	2
DHCR24	0.871155	1.65744	3.41614	3.82144	3.59782	3.32516	2.27973	2
SLC41A1	0.868833	2.09205	4.66532	4.85091	4.87249	3.84532	3.27787	2
DFNA5	0.868276	1.20943	2.88681	1.91636	3.71041	3.50985	3.7764	2
MVP	0.867711	1.44783	2.86436	3.13677	3.03654	2.7532	1.06283	2
U2AF1	0.86747	1.53	3.01707	3.82139	3.7875	2.91026	2.68669	2
U2AF1L5	0.86747	1.53	3.01707	3.82139	3.78431	2.91026	2.68669	2
MYO9B	0.866792	1.27562	2.00757	3.20914	3.43459	2.96824	2.45132	2
POLR1C	0.866535	1.87398	3.9838	3.91681	4.3013	3.71592	3.49114	2
RNF146	0.865973	2.5475	2.70191	3.03574	2.8706	3.17304	3.76771	2
UTP15	0.865568	3.11792	3.26748	4.52165	4.59761	3.84673	3.87596	2
TET2	0.864508	1.9083	1.87888	2.91598	4.0465	3.30341	3.82999	2
TRIM62	0.864211	2.24879	4.19158	3.99265	4.15615	3.11401	1.71835	2
RAD51AP1	0.864112	2.34626	4.06333	4.33138	4.52655	3.6681	4.86567	2
TMF1	0.862889	2.11314	4.75198	5.16853	5.22364	3.86532	3.00309	2
HSPH1	0.862166	1.39933	2.91554	3.7547	3.51667	2.72576	1.76687	2
UTP6	0.860099	2.29984	3.96256	4.70557	4.995	3.80675	3.60016	2
DNAJC3-AS1	0.858011	1.3655	3.28104	3.11704	2.48288	1.08179	1.66808	2
MRPL10	0.856883	2.34544	4.78311	4.60861	4.59582	4.25648	4.34067	2
ZNF625-ZNF20	0.856547	1.40495	3.65148	4.01895	3.31228	2.23477	2.21255	2
BTBD10	0.856497	2.06229	2.78614	3.70331	3.62454	1.86302	3.11845	2
ESCO2	0.856024	1.79234	2.59845	3.56267	3.63668	2.97544	4.20708	2
NF2	0.853647	1.52915	2.75624	3.59352	3.28891	3.02058	2.96717	2
SEC24D	0.853398	1.82163	3.97936	4.77857	5.24788	3.62586	3.62918	2
TCF12	0.850947	1.4142	2.41683	3.64858	3.07108	3.46406	3.15302	2
MUT	0.850693	1.56366	0.971607	2.13918	2.98739	2.59178	2.91061	2
SFXN1	0.849056	1.84441	3.65136	4.1896	4.40253	4.01707	3.48072	2
LSM8	0.847534	2.31735	4.54021	4.7638	4.49095	3.84364	4.27666	2
CASP2	0.842468	2.11341	3.58156	4.71154	4.76881	4.08347	3.24789	2
DOCK7	0.840245	1.85207	1.33264	1.96363	2.92835	2.59062	3.2057	2
TPRN	0.839748	1.28129	3.85225	2.9116	2.95014	2.3173	1.53977	2
SUFU	0.83863	1.68983	3.90784	4.50938	4.47958	3.21135	1.87947	2
APTX	0.836478	1.87523	3.1951	3.75481	4.15404	3.32681	3.2258	2
PTPN12	0.836418	1.77209	2.41343	3.81093	4.32468	3.56697	2.46842	2
NUTF2	0.834348	1.6844	3.78153	3.81033	3.89	2.96217	3.20543	2
C1RL-AS1	0.832327	1.56768	3.26422	3.25034	3.72177	3.49598	2.8482	2
PARP4	0.83197	1.2625	2.62403	2.97751	3.51097	2.9431	2.80177	2
CD276	0.831369	1.6288	3.4168	3.88866	4.69003	4.59415	1.33209	2
SEPT2	0.83125	1.65064	2.81072	3.64261	3.63217	2.71442	2.42399	2
NRBP2	0.829496	1.10747	3.11472	2.72052	2.91914	2.25313	3.14624	2
PARPBP	0.828309	2.54157	2.46526	3.30712	3.10911	2.31959	3.18857	2
CLINT1	0.827146	1.81698	2.41027	4.07075	4.14221	3.3377	2.93388	2
SYDE2	0.826695	1.54207	2.7313	3.72704	3.9295	2.35182	3.62308	2
PICALM	0.825818	1.38909	2.52041	3.99828	3.8394	2.89037	3.191	2
RPUSD3	0.824587	2.81832	4.11336	4.72566	4.72633	3.78505	3.95406	2
BBIP1	0.824577	1.70609	1.83967	5.799	4.78417	2.6391	5.61576	2
C16orf62	0.823079	2.30735	2.2813	3.6697	3.54452	3.17789	3.78271	2
LOC100506321	0.821213	2.82048	6.04421	5.96595	5.91261	4.19987	2.90692	2
ZNF224	0.820929	2.4513	3.45419	3.89564	4.24116	3.31425	2.54566	2
SEL1L3	0.820585	1.56106	2.25946	3.22971	3.07489	2.42799	2.71194	2
SDF4	0.81837	2.44507	3.63746	4.79131	4.90544	4.15328	3.68343	2
ERVK3-1	0.818064	3.03187	5.21708	5.55149	5.21015	4.59492	4.48608	2
RILPL2	0.817998	1.7189	4.2969	4.33763	3.42746	3.33027	2.87589	2
LSM14A	0.81775	2.08838	2.88351	4.21852	4.33946	3.66492	3.1288	2
LOC100133091	0.816478	1.29023	2.80395	2.85621	3.12773	2.3113	1.48204	2
GALNT11	0.816014	1.14226	2.66207	2.06877	2.62465	2.50632	2.69648	2
SND1	0.815913	1.41377	2.82907	3.44625	4.04213	3.55609	3.31082	2
KIF4A	0.815636	1.67383	2.92402	3.31398	2.98847	2.16646	2.52449	2
ZFR	0.814776	1.53664	2.74228	3.9954	4.07408	3.11337	3.22971	2
ASTE1	0.814121	2.19707	2.23271	3.89871	3.6599	2.68581	2.7093	2
ABCD4	0.813917	1.95573	4.75322	4.69126	4.46055	3.50403	3.17917	2
ATAD2B	0.81321	1.17326	2.31195	2.15405	2.52791	2.75916	2.70483	2
KNSTRN	0.813077	1.88119	3.14853	3.53022	3.18577	1.48122	2.28706	2
EYA3	0.812694	1.98875	2.09198	3.37888	4.34806	3.45973	3.91812	2
TTC1	0.811035	3.14686	3.4862	5.06831	5.11796	3.92145	4.48126	2
DDX42	0.81037	1.91898	3.52306	4.32585	4.51549	3.57564	3.12566	2
NUP93	0.81024	1.93299	2.09999	3.35061	3.53692	2.94264	2.77547	2
GALK1	0.80932	1.11378	1.07115	3.61395	3.04389	2.3224	1.2645	2
QARS	0.809291	1.53959	3.54084	3.7907	3.38262	2.94069	2.34765	2
ZNF174	0.808451	2.45495	1.91229	3.49387	3.3083	3.19926	1.28423	2
PSENEN	0.807672	4.22186	5.72061	5.47414	5.63576	4.73432	2.92725	2
ZUFSP	0.805253	1.8099	2.89131	4.10762	4.22606	2.53746	3.58483	2
PANK4	0.80437	1.78497	3.37606	3.66698	3.86272	2.99722	3.35841	2
HM13-AS1	0.802884	2.68153	3.38161	5.17829	5.30616	4.46184	2.5816	2
ZFYVE26	0.802054	1.47748	3.29264	4.24314	4.35691	3.1056	3.43133	2
DNAJC2	0.8015	2.11043	3.74771	4.44229	4.57291	3.79984	3.30777	2
MED22	0.801492	2.46695	3.34483	5.04035	4.57048	3.78502	3.96017	2
GTF2H3	0.800857	2.85312	3.3904	4.56608	4.63737	3.85646	4.57073	2
SPAG1	0.800268	1.72199	3.43531	4.50456	4.25217	2.9543	3.56091	2
GON4L	0.799732	1.31349	2.09682	3.00449	3.76278	3.05135	2.69725	2
CGN	0.799287	1.25717	3.28706	3.38459	2.81708	2.44598	2.37507	2
SCARNA17	0.799256	2.36755	5.35006	4.77488	5.50383	4.73692	3.99145	2
CEP152	0.798705	1.46756	2.29151	2.2121	2.86778	2.18476	2.53662	2
KMT2E-AS1	0.797137	1.95346	4.67674	5.02494	4.95521	3.75193	3.85593	2
SSB	0.796443	2.1518	3.52261	3.90237	3.83519	3.1184	3.31811	2
CNTRL	0.795953	2.10425	3.01595	3.23546	2.90275	1.90382	2.75268	2
EIF3L	0.794722	1.62634	3.26229	3.77621	3.85927	2.78927	2.89012	2
ALDH1B1	0.793552	1.80358	3.8435	4.46407	4.41355	4.21249	2.55349	2
NIPA2	0.793098	2.3152	3.01495	3.12279	4.00614	2.59999	2.31352	2
CCDC3	0.793031	1.66357	4.31669	4.38221	4.27909	3.91529	3.64452	2
YIPF3	0.791857	1.81437	4.22035	4.23092	4.28244	3.08505	3.12053	2
ABCB9	0.791711	1.50568	1.76408	3.5397	3.01948	3.62863	1.53078	2
ANXA6	0.790781	2.10002	2.77198	3.91112	3.64864	3.2912	3.29561	2
DNAJC7	0.790563	1.78435	3.89282	4.20436	4.43769	3.69432	3.47863	2
MRPL58	0.790011	1.69354	3.78692	4.37357	4.41417	3.89828	2.4037	2
SNRNP48	0.789708	2.47317	4.061	4.3583	4.14406	3.92086	4.29547	2
PBDC1	0.789686	3.40894	5.81644	5.57596	6.02098	5.8955	4.75145	2
LOC101928464	0.78944	1.62165	2.16282	4.54398	4.9609	3.13584	1.85603	2
PSMD2	0.787971	1.73245	3.65464	4.02785	3.7333	2.96989	2.29084	2
BMP5	0.787557	1.96391	3.68458	5.07394	5.70185	5.00265	4.36219	2
FRYL	0.787286	1.52868	2.13639	2.15028	2.86601	3.03928	3.43504	2
MKI67	0.786803	1.95089	3.02901	3.38932	3.14989	2.2061	2.96493	2
EIF3E	0.785568	2.0693	3.08946	3.93854	4.01483	3.12846	3.12669	2
TOM1L2	0.785528	1.5132	3.07245	1.57816	1.50808	1.30509	3.16084	2
LYAR	0.785382	1.96319	3.97876	4.11549	4.03196	3.73084	2.74267	2
DDX21	0.784822	2.28922	3.67729	4.36999	4.4752	3.74386	3.38492	2
ZNF383	0.781614	1.6341	1.25746	3.89231	4.2184	2.40863	3.09557	2
TGIF2LX	0.78161	2.61421	3.42385	4.06421	3.82085	2.74878	1.63266	2
HIBADH	0.781553	2.26567	3.14346	2.95609	3.29454	2.73887	1.80428	2
ATP13A1	0.780141	1.38928	3.07004	2.99569	2.73921	2.64791	2.04507	2
FAM160B1	0.778963	1.68354	2.64839	3.47486	3.52557	2.02664	2.55872	2
FASTKD1	0.776127	1.01087	1.42566	3.03761	3.39259	2.26076	2.36616	2
SNORA53	0.775221	1.77432	5.97364	4.0221	3.84108	1.62927	2.12216	2
ARHGEF10	0.774762	1.66119	3.27851	3.16518	3.62742	2.69522	2.95994	2
H3F3C	0.770642	1.75521	3.41317	4.29089	4.35393	3.16146	2.45793	2
INVS	0.770586	1.81672	3.02127	3.1456	3.67258	2.47456	3.23502	2
PDCD6IP	0.770046	1.96943	2.49723	3.74293	3.40464	2.7148	3.01395	2
SLCO2A1	0.76939	1.30796	1.68694	2.89074	1.694	2.99535	2.39654	2
MMS19	0.76901	2.38638	3.39297	4.53003	4.49375	4.02649	3.68491	2
GDAP1	0.767778	1.11687	1.52823	2.76646	2.34872	2.45127	2.62729	2
EIF4A1	0.767723	1.57598	3.3953	4.01394	4.00309	2.89458	2.60004	2
FASTKD3	0.766647	1.6739	3.72102	3.72425	3.82765	3.48149	3.33404	2
SMARCE1	0.766599	2.12471	3.67	4.16443	4.30052	3.72785	3.50503	2
TTC8	0.764267	1.99618	1.15351	3.26548	2.59584	2.62449	2.03495	2
SNHG15	0.763292	2.68553	4.55833	5.09825	6.05502	5.56711	4.48443	2
ANAPC1	0.762618	1.25208	2.20514	2.8523	3.01545	2.81604	2.5665	2
JRKL	0.761861	2.67704	4.02975	3.7066	3.44421	3.3979	2.97034	2
LAMB1	0.761785	1.85497	2.76995	3.23083	3.06433	3.06069	1.45068	2
FDPS	0.761505	1.60568	3.20259	3.71927	3.40518	2.85356	3.26518	2
SFXN5	0.761138	1.46366	2.49577	2.98998	3.29228	3.07748	2.78574	2
SSR4	0.759912	1.54322	3.33739	3.78209	3.58637	2.92801	-0.0052483	2
CUL4A	0.759651	2.03113	3.04376	3.41049	3.57978	2.84075	3.06046	2
TAB3	0.759598	1.97265	2.41358	3.20722	2.9658	2.21247	2.60391	2
ECT2	0.758626	1.71616	2.979	3.74078	3.41199	2.13891	3.05933	2
SLC33A1	0.758058	2.29028	4.53781	4.32491	4.11986	3.17596	3.04302	2
EXT1	0.75692	1.31603	3.37134	3.79555	3.35478	2.61528	2.43378	2
USP48	0.754729	1.73954	2.35494	3.32473	3.8347	2.93043	3.02623	2
PSMC5	0.754517	1.50148	3.66791	3.99767	3.95632	2.99418	3.24899	2
ANAPC2	0.754333	1.58664	4.0946	3.07359	3.31953	2.63232	2.86652	2
CMPK1	0.753721	1.41725	1.79202	2.95168	3.01654	2.06446	1.63322	2
ZNF106	0.752407	1.42577	2.26279	3.09202	3.19537	2.63622	2.65952	2
RETSAT	0.752164	1.58718	1.68969	3.66856	3.23321	2.42238	3.09998	2
VPS4A	0.750798	1.26168	2.82556	3.40649	2.70717	2.59735	2.46363	2
PTRH2	0.749255	1.95791	4.04069	4.49122	4.92485	3.98874	3.68367	2
STAT1	0.744145	1.21102	2.56413	3.60025	3.08081	2.44479	2.747	2
USP12	0.743135	1.86548	3.0462	3.87591	4.00351	3.09495	3.37046	2
RNF5	0.742966	1.55441	4.24961	4.23229	3.21295	2.68571	2.94491	2
MTRR	0.742202	1.72429	3.53776	4.62769	4.84833	4.18609	3.66127	2
SFXN3	0.740743	1.7637	4.14466	4.43103	4.09307	3.61705	1.97709	2
TNNT1	0.73944	2.15122	4.10022	4.03985	3.86417	3.36954	3.30119	2
ATE1	0.737862	1.15772	2.26287	2.23706	3.21114	2.56416	2.54212	2
ZNF638	0.735096	1.3042	2.22129	2.881	3.27746	2.69623	3.12819	2
DDX10	0.735052	1.21241	2.59825	2.7946	2.97912	2.53931	2.5098	2
TFCP2	0.733795	1.47132	2.48053	4.25221	3.86339	2.9833	3.26529	2
BEND3	0.73367	1.53916	3.04352	2.58809	2.54392	2.77199	2.69024	2
HEATR5B	0.733378	1.31234	2.45283	3.82202	3.75393	3.11211	3.08425	2
BZW1	0.732146	1.73036	3.4585	4.02972	3.68459	2.74019	2.37915	2
ZNF484	0.730342	1.77682	3.98516	4.5203	5.19983	3.16087	4.41819	2
FAM173B	0.729283	1.53048	1.61331	2.58088	2.46276	1.85093	2.9211	2
RPL13AP5	0.729271	1.74374	4.1101	4.3735	4.11539	3.02091	3.12493	2
PARS2	0.72846	1.4817	2.59767	0.906237	1.88379	1.6438	1.48657	2
PLK4	0.727757	1.66425	2.21373	3.40071	2.99783	2.30989	3.56429	2
ZNF766	0.727032	1.63631	3.51921	3.19177	4.1836	3.56313	2.92909	2
SSBP1	0.724703	1.63868	3.29065	4.2543	4.1476	3.60243	3.74103	2
TARSL2	0.723968	2.14406	4.13923	3.68108	3.54277	3.24645	2.78397	2
APPL2	0.722049	1.86055	2.5227	3.4942	4.14709	3.25364	3.7961	2
RELL2	0.721472	1.22775	3.59091	2.23725	3.64114	2.89212	2.87385	2
ACSL3	0.721126	1.55436	2.87512	3.90659	3.93403	2.83011	3.24062	2
LRPPRC	0.720647	1.43774	2.28696	3.69683	3.89334	3.20624	2.97299	2
PSEN1	0.719167	2.29821	4.42664	5.63952	5.50476	4.00114	3.91488	2
GNG11	0.713538	3.54463	4.92848	4.9806	3.4532	3.94304	1.81784	2
SENP6	0.712261	1.51627	2.33909	3.43933	3.5778	2.89265	3.12337	2
GSTM3	0.71011	1.5605	4.34755	3.37804	2.70665	1.98087	1.11163	2
SNORD4B	0.710047	3.00551	3.06455	5.29009	6.21387	5.8718	3.24834	2
RPL21	0.707887	2.91135	2.9814	6.12706	6.13304	4.90247	5.69564	2
TADA1	0.707842	2.37467	4.53523	4.56744	4.20813	3.74016	4.14262	2
WARS2	0.707719	2.14125	2.99331	3.08343	3.96451	3.11986	2.78934	2
KRTAP2-3	0.707468	1.74835	1.26483	1.08686	3.38218	2.59912	2.08788	2
ZNF22	0.705755	2.61483	2.38508	4.89088	4.75888	4.25884	4.66438	2
PHLDB2	0.705699	1.23851	2.22681	2.9329	3.07824	2.32252	3.10622	2
HAT1	0.705685	1.56633	2.61753	3.62552	4.09155	3.02892	3.31319	2
TXNDC17	0.704382	1.59711	3.10407	3.825	4.01374	3.2425	3.12272	2
LOC105371814	0.702819	1.95857	2.43724	3.05073	2.39455	1.42908	1.9308	2
SUCO	0.700991	1.67719	3.4727	4.72762	4.80618	3.45785	3.49119	2
THSD1	0.699527	1.24329	2.10204	2.85024	2.88214	2.24268	1.27523	2
COPS7A	0.699467	1.49855	3.49588	3.94079	2.19935	2.79566	1.58934	2
PRPF19	0.697471	1.39781	3.22456	3.34738	3.61983	3.2305	2.20764	2
PGBD1	0.695999	1.44683	3.66311	4.10707	4.06306	3.0968	2.45363	2
SRPX	0.695787	1.97074	1.74981	3.05368	2.87742	3.11078	1.66652	2
GLB1L	0.693705	1.07165	1.05697	2.59922	2.42431	1.38832	1.07307	2
MRPL36	0.69361	2.99914	4.74334	5.01768	5.08967	4.05272	1.56403	2
PSMF1	0.693115	1.81789	1.93692	3.7301	3.27078	2.82649	3.393	2
AFTPH	0.692743	1.24719	2.3108	3.41481	3.99742	2.65221	3.40727	2
MAMLD1	0.692726	1.55055	2.14354	2.04082	2.44796	3.36379	2.42725	2
AQP3	0.690447	1.62603	2.39219	3.44907	2.57044	2.17585	0.132447	2
MPP3	0.688196	1.70072	3.17846	3.77555	4.04655	4.061	3.58895	2
HN1	0.688006	1.55983	3.78118	3.86253	3.78183	2.9677	2.49626	2
FBXO9	0.685787	1.36459	3.32435	3.29765	3.00648	2.77069	2.76521	2
LINC02085	0.685557	1.13959	1.71068	2.31417	2.59492	2.28768	0.0922893	2
GABPB2	0.68553	1.21845	1.99081	2.90969	2.27337	1.37465	2.79646	2
FAM64A	0.685495	2.21789	3.90739	4.72351	3.98924	2.19727	1.50643	2
ACOX3	0.685467	1.26724	2.43996	3.24234	3.26294	2.43882	2.68219	2
RTTN	0.684753	0.980807	1.69978	1.91324	2.51448	2.34645	3.02535	2
PXN	0.684077	1.44375	2.88071	3.74018	3.2899	3.60864	2.40842	2
KIF5B	0.683394	1.98802	3.0677	3.9003	3.70025	2.90194	2.98313	2
KCTD9	0.683286	2.58417	4.45456	4.46593	4.54771	3.33466	3.88467	2
MAN2B2	0.683068	1.80602	3.08263	3.29741	3.50968	2.6507	2.81945	2
CTNNA1	0.682608	1.37578	3.07722	3.38447	3.6086	2.76777	2.23485	2
ZYG11B	0.682509	1.92194	2.35246	1.8568	1.86129	2.08744	3.1538	2
DDX46	0.682192	2.24019	3.08623	3.76979	3.93656	3.47796	3.26558	2
GATAD2A	0.68095	1.40729	2.75091	3.23992	3.55888	3.15997	2.46916	2
IDH1	0.679934	1.69527	4.14102	4.56948	3.5159	2.96514	3.29642	2
C1orf109	0.67946	2.34645	1.35306	4.09343	4.01343	3.10548	1.79922	2
KLHDC2	0.678875	1.92963	1.56952	5.13969	4.70451	4.155	4.72578	2
POLR2F	0.678296	1.54579	3.99404	4.06173	4.00327	3.33037	3.52017	2
RAB3IL1	0.67822	2.24583	2.22553	2.5937	2.29415	1.22563	2.19241	2
CD68	0.677673	2.60446	4.64923	4.00467	4.38691	3.18059	3.71826	2
MCPH1	0.676973	1.3429	2.28127	4.00942	4.20914	3.16195	3.78197	2
SNORD38A	0.676281	2.01925	6.02544	2.49209	4.76207	3.21652	2.60318	2
PACS1	0.674567	1.15248	2.28204	2.78271	2.22486	2.12462	2.46308	2
MRPL3	0.674368	1.50871	2.61617	3.53418	3.71522	2.95149	2.87652	2
SLC6A9	0.672279	1.36732	2.19115	2.36821	2.86892	2.59599	2.88232	2
NDUFB4	0.671327	1.66082	3.51635	3.57352	4.0306	3.1338	3.26471	2
MATN3	0.671276	1.95859	3.32716	2.04654	3.04116	2.45065	1.12554	2
APBB1	0.668764	1.18836	1.50144	3.00954	2.63926	1.84534	1.78959	2
WDR44	0.668153	2.15427	2.0928	3.63776	3.8261	2.86172	1.39913	2
CEP63	0.668086	2.05097	3.99236	3.64313	3.81571	3.16203	4.38314	2
GAB1	0.665062	1.85689	2.86885	2.58308	3.27816	2.91734	2.95675	2
TEX2	0.664049	1.67444	2.72576	3.65741	3.36451	2.91856	2.68348	2
RPL21P28	0.663791	3.48396	3.48489	6.11316	6.13685	4.98182	5.44632	2
HIP1	0.662669	1.77869	2.43143	2.76735	2.81597	3.19173	2.97131	2
IQGAP1	0.660118	1.84946	2.07028	3.35246	3.66163	2.74267	2.97878	2
POLR2K	0.658474	4.50554	5.64764	6.05028	6.21068	5.11907	5.50196	2
SNORD99	0.658471	2.21353	6.10679	5.67294	6.17764	4.43051	5.97006	2
GAMT	0.658424	2.46095	4.54499	4.0391	3.33145	2.78113	2.91841	2
CHAF1B	0.657102	1.72588	3.1564	4.25614	4.29226	3.73216	4.18178	2
MTF2	0.656802	2.17759	3.18305	4.54483	4.57027	3.17637	3.79438	2
SEC31A	0.654827	1.42281	2.90395	4.16397	4.43205	3.46264	2.99975	2
GGT7	0.653986	2.07518	4.0841	4.6306	4.7213	4.3745	3.00315	2
TBL2	0.653956	1.60895	3.68477	3.56194	3.9267	3.71623	3.1738	2
RNF8	0.653738	1.79249	3.50045	3.84147	3.94258	3.18412	2.63619	2
ZNF169	0.653674	1.12488	2.55869	2.09365	2.63828	1.58001	1.81546	2
TAB2	0.653432	1.73877	2.76032	4.15071	4.16339	3.32678	3.36916	2
TPT1	0.652932	1.28298	2.79335	3.24697	3.19978	2.29582	2.24468	2
ZFAND1	0.652798	2.00152	3.15767	4.14218	3.97397	3.41232	4.24805	2
NDUFV1	0.652693	1.95641	2.97612	3.05147	2.63864	2.24775	2.13114	2
DCAF6	0.649681	1.03118	1.96339	2.6295	2.87264	2.31737	1.97557	2
PPIEL	0.649486	1.79001	3.72735	4.6334	4.36849	3.39961	3.029	2
TMEM87A	0.649266	1.53676	3.06235	4.31264	4.32411	2.9156	3.74119	2
SPTY2D1	0.647479	2.14768	5.06946	5.45992	5.32856	3.8658	3.24151	2
TRAK2	0.647138	1.64563	1.89395	3.51476	3.30495	1.92876	1.99958	2
ATP2C1	0.646361	1.00278	1.09535	3.04095	3.3664	2.24212	2.73519	2
TMED4	0.64591	2.51038	4.12611	4.93409	4.44384	3.96582	1.79285	2
SPECC1L-ADORA2A	0.644931	1.13372	2.18219	3.25465	2.99384	2.57457	3.32665	2
GEN1	0.644156	1.1181	2.65744	2.89277	2.76467	2.71098	3.91997	2
ZC3H10	0.642995	1.55657	3.86939	3.19913	2.76838	3.03394	2.52004	2
NEK8	0.642754	1.05953	2.22991	1.0579	1.84857	2.1562	1.57575	2
RAB11FIP5	0.640996	1.97303	4.05365	4.6347	4.44529	3.66857	3.12943	2
RPF1	0.640153	1.55902	3.47112	3.96618	3.93987	3.00634	2.96909	2
CENPF	0.639212	1.87666	2.18168	2.8524	2.66072	1.6435	2.46645	2
IMPA1	0.63904	2.39622	4.04426	4.58864	4.50552	3.09528	3.46986	2
CLASP2	0.638476	1.06381	2.26181	2.26951	2.73506	2.51451	2.98423	2
FRMD6	0.6374	1.18658	1.72842	3.23631	3.37419	2.41897	3.2241	2
ANKLE2	0.635887	1.68423	2.4184	3.38545	3.45497	2.9909	3.17264	2
VPS11	0.635009	2.33574	5.25963	4.6276	4.49723	2.95052	3.47202	2
EDC4	0.634738	1.57385	4.03877	4.01302	4.00771	3.65655	2.44842	2
ATF7	0.634347	2.38235	2.68237	4.24742	5.17907	3.75644	4.11062	2
TAX1BP1	0.633766	1.38085	2.41906	3.61228	3.6536	2.50483	2.39084	2
BFAR	0.633516	1.45724	2.72171	4.0747	4.33815	3.49559	3.65139	2
HOXB7	0.633236	1.57525	2.43679	1.49662	2.73648	3.032	1.72846	2
MIR21	0.632756	3.10728	4.0689	7.44547	7.56469	7.1075	7.33815	2
BORA	0.632731	2.23762	3.02873	3.4888	3.17965	1.2286	3.32038	2
SKA1	0.63114	2.91902	4.54752	3.31595	4.06154	2.87256	5.10133	2
BMPR2	0.630188	1.54363	2.586	3.17992	3.47451	3.46815	2.92258	2
APIP	0.63014	1.91003	4.23298	3.71333	3.23354	2.9029	1.28037	2
MAPK14	0.630073	1.75419	2.70485	4.32597	4.03296	3.35558	4.02041	2
MAP3K4	0.62938	1.47007	2.53801	3.37089	3.58207	3.26173	2.31887	2
COX11	0.628365	1.75883	3.02929	3.77034	3.78802	3.06566	3.56849	2
PDK4	0.628347	0.887532	1.82795	2.1033	1.84563	0.958407	0.102099	2
HAUS8	0.627701	1.48641	1.97025	3.40617	3.34752	2.98775	3.22708	2
GNA12	0.627389	1.10099	1.73432	2.79296	2.77373	2.17747	1.3933	2
RFX5	0.625924	1.70815	3.94908	4.23993	3.80911	2.81905	2.42959	2
TTC38	0.624988	2.35041	3.01	4.36721	4.23945	3.26735	3.52162	2
WDR41	0.62311	1.74618	2.42156	3.75774	3.8227	2.95909	2.64192	2
GSDMD	0.622907	1.7651	3.85117	2.5485	3.16051	1.85886	1.57921	2
GNPNAT1	0.622659	1.8772	2.31905	3.95386	3.94457	3.1608	2.27444	2
C6orf201	0.621671	0.881312	2.45714	1.81784	2.26932	2.1223	0.969147	2
CFL2	0.620198	1.29045	3.10169	3.2526	2.87338	2.45289	3.57062	2
BRF1	0.619955	1.80355	2.08447	3.32886	3.08374	2.87496	1.43162	2
ADNP-AS1	0.619457	2.90625	6.00715	5.59986	6.12115	4.70994	5.48875	2
PEAK1	0.619258	1.51466	2.16549	2.37691	2.70835	3.01662	3.00945	2
CACHD1	0.618643	1.18486	1.776	2.75024	3.30791	3.0831	2.86922	2
RNASEK	0.618384	2.38965	4.23397	3.85146	4.42796	3.49272	3.55958	2
SMARCD3	0.616791	1.70968	3.13953	2.75646	3.18903	2.79689	2.94086	2
CEP55	0.616748	2.1533	2.99709	3.38247	3.00744	2.21424	2.75157	2
PPFIBP1	0.616613	1.69836	2.8247	3.15941	3.51545	3.85852	2.97605	2
TOLLIP	0.616343	2.25688	4.40756	4.45415	3.68925	2.62125	2.0547	2
MBIP	0.615869	2.28881	4.05583	4.62468	4.65922	3.67937	4.09497	2
BCAP31	0.614235	2.07927	3.35913	3.71508	3.92769	2.98942	3.03912	2
SPECC1L	0.614209	1.21478	2.19409	3.34586	3.01357	2.64337	3.36717	2
NFASC	0.614181	1.16454	1.29736	2.39948	3.20013	3.18241	2.4259	2
PTTG1	0.613808	1.36077	3.68884	3.74081	3.67336	2.73894	2.15893	2
SLC2A12	0.611738	0.993607	2.63642	1.56664	3.05683	1.88848	1.60245	2
TTLL5	0.61166	1.32163	2.43438	3.61818	3.99828	3.24922	3.33389	2
PPP2R3A	0.610267	1.91332	1.56929	3.78393	3.55237	3.01969	3.51793	2
USP32	0.610196	1.36429	2.11902	2.83878	3.92251	3.32529	3.05564	2
BRI3BP	0.609408	0.991952	3.22648	1.7866	2.16887	3.10568	1.45158	2
KIFC1	0.608007	1.22011	2.93668	3.21237	3.0419	1.7882	2.49319	2
SUSD2	0.607115	1.5592	2.5427	0.98664	1.04958	0.800029	1.26277	2
TIMP1	0.606317	1.64117	3.51655	4.01131	4.1715	3.8877	2.48732	2
KANTR	0.604803	2.07674	2.88674	3.42456	2.82482	1.70691	2.76784	2
DCAF4	0.604516	2.50407	4.53386	5.13644	4.81419	4.96123	3.97668	2
MRPS30	0.604464	1.40688	3.19511	3.75361	3.55416	3.28869	2.91086	2
TBC1D14	0.603617	2.10433	2.71958	3.02011	3.74775	3.07784	3.71178	2
C18orf25	0.602112	1.8186	4.37733	4.77059	4.75721	3.9669	3.77468	2
HMOX1	0.601397	2.10868	3.91198	4.20301	3.99173	3.33375	1.73486	2
VPS53	0.601377	1.4155	2.23006	3.04469	3.88408	3.24503	2.99048	2
ZNF320	0.600891	1.22942	1.1588	3.19203	3.19059	2.96792	3.26066	2
CD63	0.600142	2.08307	3.68984	3.9009	3.69676	3.20709	2.76584	2
MYH10	0.600068	1.301	2.04963	3.13879	3.20889	2.4676	2.59329	2
TMEM41A	0.599671	2.27139	4.94368	4.99546	4.58703	4.46951	1.88971	2
IPO9	0.599469	1.54553	3.04453	4.24573	4.20482	3.50068	3.56509	2
ZNF689	0.599401	1.44339	3.07185	2.76302	3.17377	2.84209	3.32254	2
LRBA	0.599339	0.897303	1.10189	2.48884	2.73772	1.67682	2.46733	2
CBWD1	0.599217	1.63091	3.19662	3.21884	3.65507	2.57145	2.60927	2
PAN3	0.598579	1.26986	1.13045	2.68996	3.35992	2.40781	2.63502	2
ELAVL1	0.598483	1.51616	2.00054	3.00131	2.83168	2.43149	2.082	2
RPAP3	0.598149	1.51824	3.1996	3.347	3.67464	2.73618	2.9876	2
SNX19	0.597253	1.43599	2.87195	3.19104	3.06211	2.75879	2.68296	2
HILPDA	0.597221	1.37315	1.37844	5.18926	4.45662	3.17201	4.56867	2
BMS1P4	0.596989	1.64565	2.26211	3.02693	4.18316	3.46618	3.39638	2
KMT5A	0.595169	1.69218	3.06782	3.63018	3.37458	2.43177	2.38007	2
NOP10	0.594447	1.69278	3.65155	4.11738	3.89995	2.96164	2.63984	2
FNDC3B	0.593758	1.13456	1.63017	2.25974	2.38548	2.67001	2.39946	2
BRPF3	0.593345	1.4663	3.04547	3.75275	3.86142	2.89875	2.99759	2
GPNMB	0.593202	1.19051	2.4881	0.967924	1.43997	1.27288	2.09681	2
CHRNA4	0.592234	1.45454	3.05939	2.19576	1.76878	2.41674	1.54179	2
SAV1	0.592152	1.76868	3.25928	4.5694	4.38048	3.42469	3.48569	2
TNFAIP8L1	0.590536	2.1781	3.05773	3.65744	3.87555	2.62578	0.623403	2
GPR1	0.590091	2.0533	3.57311	3.14702	3.22974	1.22074	1.70278	2
SPNS2	0.589879	0.927737	1.86032	2.23048	2.54468	2.53594	1.02007	2
RPS24	0.589709	1.40197	3.53429	3.83614	3.81144	3.01179	3.08069	2
PRICKLE2	0.589276	1.41001	1.13509	1.84441	1.12384	2.10693	2.35489	2
ANAPC4	0.588731	1.5462	1.9118	3.32449	3.24476	1.98529	2.62747	2
MFSD4B	0.588657	1.65181	4.33711	3.79535	3.75781	2.7686	1.61856	2
SNX14	0.588216	1.5405	2.51393	2.20841	2.81231	1.87738	2.70999	2
RXRB	0.587642	1.56487	3.22494	3.94913	4.2012	3.41821	1.74263	2
HSPE1-MOB4	0.587371	2.85794	3.59901	4.44207	4.83961	3.80057	4.44696	2
THEM4	0.58688	2.08014	4.05306	4.3769	4.44671	3.53843	2.48059	2
QSER1	0.586842	1.49498	2.11254	3.24032	3.35654	2.6273	3.02323	2
USP10	0.585645	1.23532	2.40012	3.48163	3.64889	3.01175	2.7819	2
NR2C1	0.585382	1.38146	1.72283	4.4376	4.59816	3.57942	3.87394	2
MICAL3	0.583145	1.31609	2.00272	3.0983	2.87721	2.7876	2.98157	2
CNIH1	0.582803	1.28365	2.05982	3.90694	3.78087	2.77871	2.78347	2
ROCK1	0.582599	1.97077	2.44634	2.81208	3.55529	2.65662	3.14117	2
ACAA2	0.58254	1.74967	1.97669	3.0546	3.06538	2.35283	2.161	2
CLTC	0.582297	1.45972	2.20355	3.33519	3.4225	2.72994	2.7239	2
VDAC1	0.58223	1.07595	2.3676	3.13323	2.99259	2.46348	2.52095	2
DLGAP5	0.582186	1.44987	2.40115	2.8054	2.64201	1.72352	2.24075	2
ZNF844	0.582116	2.00345	5.16091	5.23873	4.99849	3.60037	1.49088	2
DOCK4	0.581871	1.6788	2.74637	1.62612	2.2525	2.59188	1.28908	2
LMO7	0.580418	1.66621	2.01494	2.56753	2.77119	2.17845	1.50156	2
SEC22C	0.579742	1.69302	1.36164	3.53812	4.12983	3.15129	3.39704	2
RALGAPB	0.579296	1.70981	2.15381	3.44775	3.99738	3.0097	3.53248	2
CHD4	0.578371	1.57521	3.29983	3.9058	4.09874	3.20946	2.78509	2
HSP90AA1	0.576043	1.5225	3.34471	3.7958	3.72178	3.11777	2.69062	2
LOC100129034	0.575676	1.41412	2.9021	3.77526	3.91516	3.03186	3.74779	2
EMC3	0.572207	1.60961	3.67401	3.44406	4.69597	3.65071	3.56097	2
ODC1	0.571009	1.49804	3.17548	3.65106	3.63473	2.55338	2.46826	2
CCDC150	0.570691	1.64763	2.98642	2.06872	2.31618	1.43286	2.76707	2
VPS4B	0.567931	1.2846	1.93519	3.3201	3.39615	2.72299	2.34134	2
MAPK8	0.567632	1.96231	1.93847	3.40759	3.62237	2.79388	3.03403	2
CASP8AP2	0.567197	1.27077	2.30754	1.93023	2.64951	2.63293	3.49876	2
SLC5A10	0.566863	1.42442	1.92879	2.87083	3.65322	2.2955	1.04504	2
PUM1	0.566433	1.6508	2.4817	4.25414	4.83399	3.66594	3.68558	2
FAM49B	0.565412	1.75434	2.18847	3.88583	4.07898	2.71712	2.99905	2
GNAS	0.564802	1.36175	3.00004	3.6599	3.41045	2.65211	2.26823	2
LNPK	0.564798	1.15699	1.64434	2.67279	2.17031	1.72137	2.38501	2
PXN-AS1	0.563204	2.71311	4.07565	4.47704	4.16103	4.4376	3.65971	2
AFDN	0.561736	1.34719	2.29536	3.3352	3.76615	2.72765	2.86726	2
VPS39	0.560388	1.40031	3.3552	3.50038	3.54349	3.17142	3.32186	2
SYNCRIP	0.559705	1.73389	3.10865	3.55361	3.60136	3.03437	2.92521	2
CLCN5	0.558352	1.66971	0.66883	1.1808	2.38952	1.4728	1.01001	2
RBM33	0.557509	1.5032	1.56791	3.38571	4.0758	3.24316	3.20471	2
NSRP1	0.556958	2.20253	3.31042	4.02264	4.06776	3.16267	3.52383	2
SMARCC2	0.556737	1.5902	3.68929	3.88175	3.8139	3.18609	3.4471	2
SIPA1L1	0.555219	1.16783	2.60661	2.7683	2.20743	2.3454	2.39587	2
USO1	0.552533	1.4637	2.13077	2.73576	2.5323	1.64422	2.19951	2
SMO	0.55063	1.15414	1.62487	3.21951	1.85183	1.91911	1.20907	2
ADGRL2	0.550303	1.12214	2.04763	2.55923	1.89048	2.08479	2.65098	2
USP46	0.549927	1.27863	1.54038	2.98891	2.78847	2.37702	2.42226	2
TAF7	0.548563	1.29844	3.3943	3.73354	3.64125	2.58206	3.20824	2
DTX2	0.546738	1.50561	3.1088	4.57625	4.42408	3.33874	3.21968	2
ITGB3BP	0.545862	1.85701	3.30489	3.03741	3.15534	2.78433	3.71048	2
RGS7	0.545419	1.50501	0.798971	1.69604	1.92369	1.19225	0.749799	2
OPTN	0.543653	1.69486	2.65569	3.48019	3.55774	2.71294	2.51871	2
SNORA28	0.543327	2.52822	6.60593	4.48331	4.62303	4.16078	4.42958	2
SS18	0.542674	1.30548	2.54423	3.34954	3.35108	2.06685	1.84225	2
CPT2	0.541892	1.00759	2.27461	2.99243	3.08381	2.10489	1.27294	2
ATG12	0.540858	1.80486	3.71839	4.01611	4.31121	3.14824	3.41343	2
SEPHS1	0.540706	1.26091	2.84044	2.92486	3.26219	2.55314	1.79845	2
PBRM1	0.540432	1.32444	1.84791	3.21439	3.38268	2.52477	3.50066	2
AIFM1	0.540273	1.2105	3.38347	2.86338	2.67095	2.67134	1.52666	2
MIER1	0.539957	1.4339	2.70494	4.12873	4.11861	3.03182	3.41684	2
TMEM69	0.53687	1.99414	4.05144	4.32912	4.16363	3.9891	3.51673	2
DHX9	0.536216	1.36628	3.07841	3.99215	3.89904	3.12056	3.3084	2
GOSR2	0.535534	1.8645	3.56223	4.90355	4.59693	3.5831	3.46007	2
KIAA1524	0.53545	1.31228	2.30245	2.31288	2.62711	2.10214	2.79012	2
ZC3H14	0.532441	1.75909	3.12588	3.60467	3.78121	3.10741	3.10495	2
KIF11	0.531973	1.16743	2.88918	2.34065	2.74115	1.40649	2.29525	2
IWS1	0.530084	1.48435	2.93806	3.73928	3.90436	3.02724	3.32176	2
OGDH	0.528203	1.04794	1.79981	2.37356	1.5692	1.58643	2.03123	2
TRAPPC13	0.527327	1.78178	4.09632	3.54062	3.65285	2.64209	3.27887	2
ARHGAP18	0.524696	0.800492	2.54352	1.02461	2.43573	1.54126	2.30238	2
LOC441666	0.524462	0.816076	0.93397	1.85673	2.37403	2.47594	1.88001	2
HNRNPR	0.523682	1.61814	3.10455	3.68325	3.77236	3.08687	3.41467	2
ADD3-AS1	0.523378	0.976123	0.777692	2.95765	2.19943	1.42013	0.929886	2
SMIM20	0.521183	2.25331	1.89891	1.93112	2.29904	3.41686	4.94155	2
ZNF48	0.521107	1.09313	2.48408	2.66398	2.93134	3.06425	2.55733	2
TCP1	0.521036	1.62462	3.05417	3.39503	3.37804	2.44422	2.40563	2
OXSR1	0.518592	1.67119	2.43116	3.56466	3.65592	2.90315	3.00922	2
RPLP0	0.518123	1.65384	3.89018	4.10625	4.05302	2.99844	2.55836	2
CUL3	0.51686	1.33242	2.18918	3.75878	3.77454	2.89304	2.37058	2
GOLGA2	0.516638	1.60574	4.02903	3.96701	4.3142	3.44506	3.02093	2
S100A2	0.516352	2.49819	4.10409	4.41279	4.40397	3.79896	2.54704	2
SF3B3	0.515788	1.49658	2.40421	3.63825	3.78983	3.26774	3.35597	2
SBDSP1	0.515255	2.12634	4.23864	4.346	4.09833	3.1269	2.83161	2
ALYREF	0.514946	1.67529	3.82066	3.79071	3.93839	3.13366	2.5685	2
GFPT1	0.514489	1.70407	3.05047	4.08209	3.9453	2.88845	3.10897	2
DNAJA1	0.514152	1.3649	3.15359	3.26216	3.34036	2.344	2.25692	2
UBA1	0.513377	1.35941	2.9675	3.5947	3.29793	2.74052	2.18163	2
NBPF1	0.512722	1.88858	2.84	3.57889	3.35906	2.48934	2.52217	2
LOC441155	0.511748	1.44625	0.89881	3.22318	2.40681	1.93124	0.783177	2
UPF3B	0.509995	1.89173	3.13509	3.94892	3.52379	2.43564	2.32201	2
ERCC6L	0.509978	1.79966	1.52715	2.2475	2.06111	1.17509	2.39196	2
TONSL-AS1	0.508974	2.18254	4.35998	3.30481	3.81956	4.0239	3.87496	2
UBAP1	0.50626	1.98119	2.94802	4.38826	4.58454	3.56432	3.29553	2
ODF2L	0.505559	2.33088	3.72103	4.38776	4.40551	3.09602	3.91997	2
PGBD5	0.505522	1.40407	1.93382	1.72931	1.97311	1.74086	1.62373	2
CHMP4B	0.504926	1.41123	3.03499	3.7302	3.57647	2.71533	1.60894	2
TRPV1	0.504897	1.01572	1.81615	2.17823	2.5121	2.05371	1.64446	2
SLC13A3	0.501788	1.67046	1.96144	0.893124	2.0287	1.61319	1.302	2
HSPA4	0.500232	1.13393	2.43055	3.32528	3.23538	2.44227	2.29382	2
BCAS4	0.50013	1.92692	1.19257	1.63459	2.61276	3.00616	2.09834	2
RAI14	0.498772	1.83454	1.89036	2.49309	2.40974	2.34532	2.33303	2
LOC101928403	0.498694	1.14147	3.77896	1.20294	1.95064	1.81233	0.783663	2
RPS20	0.497983	1.52693	3.76524	3.89789	3.88497	2.76677	2.72723	2
RACGAP1	0.49712	1.03369	2.36306	2.91237	2.62307	1.34229	2.10595	2
FNBP1L	0.496342	1.09847	1.74335	3.29249	3.34197	2.16587	2.1607	2
CHRNA5	0.49609	1.34906	3.42646	3.69841	3.74312	3.08703	3.36897	2
LINC00508	0.495888	0.876344	2.39382	1.25383	2.79832	2.67892	2.26713	2
LARGE2	0.494875	1.28304	0.764311	2.46021	2.01847	1.88552	3.09215	2
KIF2A	0.494765	1.47947	2.21311	3.0522	3.16642	2.32159	2.77267	2
HERC2P3	0.493578	1.00131	2.08386	1.49905	1.76253	1.86238	2.33497	2
TSC22D1	0.492946	1.69	3.37114	3.93194	3.90544	4.11943	3.82273	2
NCAPD2	0.492659	1.3078	2.86631	3.326	3.20917	2.55251	2.71294	2
SMIM13	0.491203	1.83238	3.84324	5.35803	4.98372	3.88401	4.31577	2
STX16-NPEPL1	0.490163	1.33219	3.45404	3.57451	3.76409	3.29083	3.26643	2
ARNTL2	0.489638	1.07667	0.821055	1.60844	1.29463	1.19758	2.33932	2
PLPP2	0.489176	1.43347	3.20555	2.98099	4.06961	3.06263	0.934164	2
ARFRP1	0.488789	1.8351	3.33098	3.35126	3.00042	2.88155	2.08211	2
ESM1	0.488617	1.40784	4.01665	1.58965	2.78967	2.93341	0	2
NACA2	0.488115	0.881593	2.19954	2.26935	1.94436	0.898021	1.24126	2
NOC3L	0.487227	1.8588	2.97002	3.6185	3.99085	2.62506	2.85669	2
GTPBP10	0.486766	2.02658	3.57247	2.9069	3.74119	3.36946	3.92099	2
PHF2	0.484662	1.17882	1.87625	1.92742	2.21429	2.53088	2.9672	2
RNH1	0.483784	1.62907	3.08906	4.01602	3.44431	2.8152	1.26438	2
DKC1	0.481015	1.45429	2.98995	3.614	3.42692	2.87223	2.4489	2
SLC35D2	0.480573	1.11218	2.75391	1.93453	2.96221	2.50611	2.20941	2
HKR1	0.480313	1.45551	2.26935	4.03957	4.3449	3.49196	1.9272	2
DCBLD2	0.478044	1.22573	2.31361	3.51853	3.44682	3.32033	1.95217	2
RSF1	0.477407	1.49027	2.09349	2.27991	3.22486	2.22782	2.46442	2
LBHD1	0.476632	1.79581	3.84015	3.83269	4.0513	2.79273	2.52481	2
ARID4B	0.474941	1.41348	1.75128	4.23115	5.03012	3.42169	3.1719	2
FXR1	0.474198	1.90974	2.62579	3.65425	3.6105	2.57841	2.40701	2
CPSF6	0.472543	1.26059	1.14839	3.64414	3.69877	3.12179	2.95991	2
MIEN1	0.472292	3.6041	5.92464	4.45892	4.1711	4.05227	5.0466	2
HECTD4	0.472001	0.836509	1.95457	1.79039	1.41511	1.16272	1.82629	2
SRP9	0.470205	3.8345	4.68247	5.7722	5.81514	4.00811	4.53078	2
DIAPH1	0.47016	1.438	2.9442	3.58182	3.96262	3.49714	2.66295	2
CWC27	0.468491	2.13874	3.26493	3.72181	4.01152	3.09575	3.76277	2
KIF20B	0.467714	1.95371	2.38583	2.88631	2.96261	1.88635	2.61088	2
CRKL	0.465347	1.62933	3.93707	4.83918	4.78289	3.72419	3.81989	2
HAUS6	0.464756	1.9433	2.63963	2.95202	3.30262	2.96642	3.2744	2
MIR181A2HG	0.462663	1.73436	5.38052	3.59654	3.99951	3.42483	5.06494	2
MIS18BP1	0.462041	1.50985	2.28839	2.9957	3.06586	2.31274	3.31805	2
U2SURP	0.461897	1.34096	2.87629	3.44417	3.23909	2.65091	2.25288	2
NF1	0.457724	1.1009	2.0508	2.36186	2.40902	2.26449	2.27673	2
MDC1	0.456738	1.25493	2.79418	3.54099	3.26299	2.8915	3.01875	2
KIF2C	0.456471	1.12543	2.74798	3.14561	2.51921	1.24432	2.52355	2
TUBA1A	0.455946	1.25472	3.06639	3.99495	3.34594	2.69649	2.47204	2
POLR1E	0.455761	1.56707	3.61623	3.68334	3.76782	3.08228	2.93817	2
NOMO1	0.454161	0.806866	1.91746	2.32277	2.18941	1.9051	0.642309	2
ECHDC1	0.454015	1.09989	2.3257	1.84687	3.22302	2.32421	2.17489	2
PHF14	0.453587	1.67068	3.10591	3.3111	3.482	3.19223	3.30154	2
SCPEP1	0.453078	1.40644	3.59986	3.7519	3.53218	2.82647	2.9863	2
SF3A3	0.452391	1.75213	3.65498	4.05755	4.21936	3.3525	3.15399	2
TIMM9	0.451817	1.04485	2.35887	2.8312	3.02458	2.40394	3.0692	2
EVL	0.451753	1.75938	2.18508	3.23454	3.06431	2.43091	2.25331	2
NOC2L	0.451416	1.24392	3.31212	3.26121	3.20421	2.59506	1.84355	2
TOB1-AS1	0.451204	1.35785	3.22397	2.05293	1.02247	1.36928	1.0732	2
PCM1	0.451104	1.08167	2.26056	3.11142	3.17286	1.94342	2.02876	2
NR2C2AP	0.451001	1.4597	3.80117	3.52668	3.03466	3.38264	1.83614	2
SETDB2	0.450691	2.24342	1.73463	2.40245	1.15253	1.3575	1.10005	2
PHF3	0.450689	1.46006	2.09343	3.42651	3.54796	2.94647	3.15828	2
ZNF79	0.449473	1.53457	2.28543	4.64176	4.76084	3.76435	3.21336	2
PRR14	0.44877	2.17964	4.2026	4.73412	4.7647	3.81663	3.53701	2
GNAI3	0.447513	1.35486	3.10303	3.72231	3.29263	2.21422	2.36981	2
SLC37A1	0.447206	0.929978	2.38749	1.72884	1.2727	1.10375	0.865633	2
ILF3	0.446389	1.1805	2.57044	3.13708	3.08897	2.43306	2.06944	2
IGSF3	0.445952	0.796544	0.623345	1.85149	1.8273	1.22498	0.858376	2
CCAR1	0.445847	1.19978	2.82394	3.17985	3.44829	2.72083	3.54798	2
ITGA6	0.444195	1.09331	2.62453	2.98701	2.76784	2.91225	0.881143	2
PAICS	0.444152	1.45831	2.7942	3.37549	3.60263	2.82096	2.48856	2
CENPE	0.443578	1.31638	2.29058	2.55402	2.34936	1.04438	2.17801	2
DENND4A	0.443438	1.20048	2.17859	3.59347	3.79077	2.76683	2.86211	2
USP54	0.443037	1.0721	1.88056	2.95323	3.35566	2.55956	3.06257	2
GPR107	0.442315	1.62348	2.43964	3.21659	3.71061	2.68409	2.79595	2
LMNB1	0.442253	1.29434	2.38282	3.21262	3.06816	2.51022	2.64862	2
DTWD2	0.441793	1.67781	0.903837	0.739713	2.38367	2.34379	3.42739	2
ASPM	0.441126	1.39672	1.76954	2.56299	2.06702	0.765798	2.09197	2
SIRT2	0.44043	1.44613	3.33284	4.03762	3.73203	2.71306	1.42919	2
BMS1	0.43945	1.263	2.99958	3.38201	3.56355	2.95806	2.65304	2
FAAP24	0.43881	2.81992	4.56699	3.75593	3.26562	2.91625	1.85036	2
KIF4B	0.437509	1.17559	0.734376	2.21794	1.72744	0.7794	0.461971	2
NKX3-1	0.436828	1.43181	1.12167	3.78757	3.26609	2.79238	3.29659	2
DROSHA	0.434955	1.35815	3.01391	3.38432	3.49854	3.09493	3.34325	2
DNAJC3	0.434662	0.992161	1.72063	2.08005	3.72668	2.14978	-0.134181	2
CDK6	0.43445	1.34182	2.90323	3.16527	3.53731	3.54223	3.19617	2
MOCS2	0.432001	2.91846	3.12514	4.82398	4.4131	4.01864	3.87743	2
ASPSCR1	0.431156	1.61726	1.93159	3.86734	3.54238	2.91295	2.75736	2
PPP2R5A	0.429448	1.47693	3.07801	4.76395	3.92954	3.40668	2.93022	2
MND1	0.428145	2.89704	2.54345	2.65519	3.62724	2.46843	4.25451	2
CASD1	0.428001	1.25209	2.08344	2.94418	3.4364	2.33047	2.78746	2
AAGAB	0.427421	1.61318	3.28782	3.84568	3.46142	2.64714	2.68883	2
A2M	0.426676	0.781346	1.66726	1.62626	1.78406	2.35692	0.426608	2
ANKRD42	0.426561	1.47248	3.00771	4.22461	4.3146	3.35007	2.56468	2
SNORA27	0.425955	4.13604	5.79435	5.40507	5.932	4.46747	5.1085	2
RHOQ	0.423188	1.17169	2.5419	3.12203	3.42373	2.32935	2.35023	2
ERI3-IT1	0.421958	1.22527	3.14712	3.15504	3.21721	1.34449	3.35442	2
IL13RA1	0.421637	1.99116	3.42884	4.20061	4.20877	3.47459	3.61978	2
UBE3B	0.418936	1.06061	1.92895	2.57376	2.24291	1.98117	2.18576	2
CCDC47	0.418773	1.4057	3.47661	4.00284	4.07867	3.13261	3.22738	2
PSMD11	0.418539	1.61082	3.16043	3.74906	4.01962	2.87473	2.94783	2
BATF3	0.417955	1.38909	4.41786	1.5282	3.09839	3.41588	1.27897	2
COL3A1	0.417735	0.708976	1.61257	1.99752	1.28573	1.54324	2.77009	2
ATR	0.417724	0.928603	1.77343	2.41981	2.52504	2.08585	2.40276	2
MRFAP1L1	0.417217	2.14668	3.6606	5.4437	4.84779	4.07079	3.92601	2
EIF3B	0.415776	1.53261	3.08406	3.5982	3.35065	2.8863	2.21469	2
THOC2	0.415101	1.43279	2.33726	3.00668	3.16266	2.67885	2.9799	2
CYP3A5	0.415015	0.880998	1.35371	1.18092	1.37538	0.862925	1.98615	2
KIZ	0.413699	1.73241	2.29825	4.35531	4.07245	2.728	3.81777	2
TMEM2	0.41355	1.4273	3.37962	4.03042	3.56876	2.49379	3.05353	2
GPS2	0.413048	1.02182	2.69714	2.70133	2.46758	1.99017	0.843868	2
ZSCAN16	0.412938	2.74775	3.89552	4.58409	4.37832	3.32464	5.3202	2
SEC22B	0.412769	1.75493	3.32712	4.08218	4.03281	3.35297	2.00032	2
NDUFC2-KCTD14	0.411914	1.83516	2.74604	3.95844	4.11544	2.87856	2.76254	2
STK24	0.410035	1.08363	1.67434	3.30273	3.71064	2.64582	2.70482	2
SRP72	0.409933	1.79743	2.92189	3.72078	3.62185	2.69769	2.73678	2
TP53BP2	0.409368	1.59572	3.03069	4.02545	4.31765	3.17834	3.15436	2
TTC37	0.409315	1.42875	2.45652	3.01614	2.84414	2.48235	2.76406	2
NAV3	0.407901	1.00381	2.21357	2.67348	2.38571	2.34475	2.49563	2
ARFGEF1	0.40466	1.51286	2.32531	2.76069	3.4425	2.85523	2.56884	2
EIF3D	0.40364	1.66607	3.42997	4.02105	3.81876	3.08666	3.00915	2
ANLN	0.401776	1.44859	2.42905	2.96643	2.51503	1.74804	2.45921	2
SMC4	0.400455	2.0722	2.17455	2.92418	2.97828	2.29477	2.83685	2
ANKRD17	0.398564	1.4263	2.21804	3.2191	3.76167	2.99952	2.82176	2
KDSR	0.398021	2.1391	4.15563	4.63713	4.63642	4.20823	4.58962	2
LARP4	0.397066	1.41108	3.05254	3.60894	3.60219	2.76679	2.62965	2
TMCO1	0.396225	1.41771	3.04785	4.19672	4.16822	3.08921	2.24679	2
LINC00668	0.394298	1.06486	0.990527	3.36067	2.42735	2.58482	2.99238	2
LOC101929516	0.393927	1.40834	3.07381	3.70287	3.79127	2.66458	0.611426	2
GDI2	0.393372	1.18722	1.95146	3.38654	3.15983	2.42499	2.94229	2
NOD1	0.392665	1.32862	1.75066	1.77361	3.05115	3.69987	2.99517	2
NOP58	0.392265	1.45814	3.35476	4.27014	4.26247	3.50484	3.23388	2
ADAR	0.391289	1.27919	2.34349	3.15699	3.08507	2.62685	2.50604	2
IFT172	0.391286	1.06658	2.3286	2.80251	2.15777	1.38234	1.93105	2
ZNF235	0.390798	1.46223	2.41249	1.96676	1.73251	1.49849	2.69417	2
RC3H2	0.390617	1.49818	1.91839	2.36781	3.12018	2.29458	2.63874	2
ZNF227	0.390379	1.20246	1.9995	3.57237	3.84641	2.75205	3.45176	2
VSIG10	0.389602	1.12361	1.8643	1.83632	1.61061	1.84881	1.32637	2
LOC100288637	0.387935	1.0944	2.2173	1.93895	2.65298	2.21694	3.68018	2
TMCO6	0.387554	1.45893	4.49361	3.95898	4.04492	2.94381	3.07216	2
ALS2CR12	0.387046	0.677427	2.22821	1.46271	1.07886	1.18529	1.17333	2
POGLUT1	0.386622	0.728384	1.56284	1.53774	2.20562	1.6931	2.0705	2
GHITM	0.3862	1.14545	2.64105	3.53657	3.37234	2.61242	2.54981	2
PIGV	0.386052	0.670673	0.885861	2.05196	1.57884	1.79462	1.11864	2
CCDC8	0.385599	1.19033	2.94416	3.10138	3.40415	2.78473	1.64464	2
ANO10	0.385518	1.32803	3.00698	3.31331	3.28241	1.9772	2.72054	2
RUFY2	0.385206	1.17925	2.18586	2.78671	3.0204	2.2395	2.72887	2
NAT10	0.383865	1.12568	2.3653	2.89418	3.15969	2.82225	2.69545	2
AFF4	0.382507	1.47938	3.07993	4.39853	4.59225	3.36823	2.83533	2
TRIM59	0.381068	1.72334	1.25398	4.25525	3.79714	2.57863	3.30216	2
AFAP1-AS1	0.380725	0.713403	1.48431	1.09879	1.48144	1.62892	1.7411	2
PTPN9	0.380468	1.34306	2.32221	3.25728	2.30989	2.19794	2.43395	2
RAC1	0.380135	1.43295	2.61701	4.16742	4.17628	3.13832	3.02795	2
GON7	0.379586	2.05105	5.77471	5.062	5.54626	3.37267	3.27791	2
DCAF17	0.378495	1.47917	2.19792	2.78042	2.56027	2.55771	2.87748	2
DDX5	0.378198	1.23082	3.41375	3.50572	3.43282	2.62132	2.64202	2
GLUD2	0.377292	1.63844	3.00842	3.89595	3.52753	2.38083	2.61953	2
PPP1CB	0.374327	1.29215	2.45206	3.39577	3.46037	2.48572	3.03314	2
ILF2	0.369766	1.39385	3.66171	4.05835	3.53414	2.74089	2.91095	2
DPH3	0.369704	2.8177	5.25435	4.62867	5.59957	3.63372	4.49219	2
ACVR2B	0.368743	1.34526	2.37721	3.15205	3.50456	2.96344	2.6342	2
GPR89B	0.367679	1.059	0.788571	2.16607	3.04387	1.59862	0.757266	2
NPTXR	0.367039	1.76892	2.7406	3.16814	2.33766	2.06738	1.32284	2
USP13	0.365566	1.33398	1.99725	1.63096	2.6046	2.3382	2.68569	2
RHEB	0.365323	2.3694	4.29546	5.34382	4.24903	3.46581	3.4721	2
PDGFA	0.365011	1.90923	2.70909	5.09421	5.09596	4.19491	4.79363	2
VSIG10L	0.364633	0.852001	2.89999	2.12105	2.16625	1.37318	0.994307	2
LOC101928525	0.364093	1.13504	1.81082	3.05048	2.86489	2.71809	1.55301	2
PIGM	0.363188	1.89669	3.44408	2.72643	3.45159	2.90967	2.60502	2
PHLPP1	0.362639	1.00569	2.47722	2.27768	3.22079	2.55314	2.28195	2
KIF16B	0.361676	0.90392	2.15698	2.04495	1.57059	2.05014	1.76008	2
WDR59	0.361654	1.40779	2.55338	3.16194	3.24255	2.54793	2.49292	2
ITCH	0.360246	1.82804	2.1855	3.00846	3.83992	2.99424	3.27395	2
ALOX5	0.35916	1.33018	2.76527	2.61058	2.81396	1.78594	2.86924	2
GTF2H1	0.357565	1.50633	4.18008	3.9585	3.87702	2.67234	3.15853	2
FOXN3-AS1	0.355314	0.885267	2.31469	2.45057	1.80227	1.27323	2.37053	2
FOCAD	0.355163	1.06529	1.51828	2.09573	1.92907	1.37958	0.952991	2
ZMYM4	0.354713	1.12338	2.11667	2.15554	2.31433	1.64073	2.25618	2
ACADSB	0.353887	1.29301	2.42089	1.21401	1.15567	0.967661	1.99536	2
EIF2AK4	0.353608	1.16808	1.02218	2.85345	2.56582	2.27047	2.29602	2
SNAPIN	0.352342	1.93426	4.15419	4.43699	3.74236	3.04064	1.77497	2
ZNF529	0.352339	1.7862	3.4965	3.98854	4.0862	2.70055	4.05814	2
SLIT3	0.351873	0.623757	1.32012	0.929499	1.36879	1.70507	1.62398	2
TRIM23	0.351788	1.5963	3.71361	3.52992	4.40573	3.63609	3.24178	2
TOP1	0.351047	1.687	2.89525	3.94954	4.0342	3.26705	2.04803	2
LRRC73	0.349979	1.88587	1.52372	1.56327	2.50418	1.80825	0.682783	2
NOLC1	0.34995	2.0349	3.77486	4.25072	4.22617	3.66418	2.86339	2
ADD1	0.349256	1.19839	1.748	3.42576	3.12069	2.45182	2.34028	2
PSMA5	0.346627	1.39232	3.29672	3.81998	3.79669	2.67662	2.42515	2
MPP7	0.345451	1.70386	0.909807	2.50818	2.30051	1.88972	4.12588	2
HSPD1	0.344945	1.5069	3.06787	3.31454	3.44242	2.6394	2.41365	2
RABL3	0.344916	1.79939	2.06689	3.81027	2.8089	1.66008	2.09196	2
TMEM158	0.344831	1.65705	1.24734	1.27521	2.08898	2.83306	0.511615	2
OCIAD1	0.34408	1.42477	3.2702	3.76307	3.7087	2.86238	2.99097	2
ERICH1	0.342285	2.02789	2.31828	1.57443	3.18881	2.45183	3.27921	2
CNOT1	0.339838	1.44519	2.27664	3.27872	3.56191	2.53138	2.47707	2
C4orf32	0.338228	1.55912	3.84426	3.44439	4.11019	3.88676	1.50045	2
CDH11	0.337625	1.24244	1.26143	1.62382	1.61447	1.29039	0.652401	2
SCG5	0.337257	2.74064	4.51599	4.67245	4.42092	4.56136	1.82261	2
MIR4461	0.337224	2.01179	1.3193	2.52467	3.88857	1.71736	4.02406	2
ACTG1	0.337188	0.998772	2.46629	3.36348	2.73936	1.79894	2.04924	2
CD83	0.336784	2.00113	4.36061	4.47142	4.74647	3.50417	2.22259	2
NDST1-AS1	0.336542	1.86206	3.89569	3.68437	2.3756	2.57238	1.97814	2
SIPA1L3	0.334899	1.34263	1.67571	2.82185	2.17602	2.07628	2.47428	2
MYCBP2	0.333864	0.951983	1.4985	1.94514	1.94651	2.21411	2.23565	2
SS18L2	0.333835	2.60077	4.78923	4.75096	5.52321	4.8494	3.84913	2
GNB1L	0.333808	1.47715	3.26688	4.07859	3.70896	2.77995	1.64348	2
DSG2	0.333724	1.38454	2.61325	3.03339	3.36934	3.31904	3.53122	2
PPIL4	0.332458	1.80144	3.24351	4.17039	4.65009	3.04647	3.82083	2
RBM17	0.331823	1.12078	2.53874	3.08345	3.11777	2.39963	2.99006	2
ACOT13	0.331157	3.38948	2.40644	4.67264	3.73336	3.13484	4.88142	2
LSG1	0.328656	1.62513	3.18172	3.86121	3.94732	3.07868	2.58219	2
LCOR	0.328613	1.09319	1.30963	2.49665	3.17461	2.11247	2.32182	2
RAPH1	0.328277	1.41593	2.13109	3.9608	4.29799	3.19604	3.26248	2
CDC42SE1	0.328021	1.75857	3.0088	2.88745	3.94408	2.92395	2.29649	2
ZNF727	0.327414	1.82943	1.83898	1.85721	3.1414	2.43223	0.677025	2
MFN2	0.325679	1.31409	2.77229	3.43399	3.26546	2.3349	3.17454	2
PRAME	0.325623	1.29981	3.32568	3.65152	3.73945	3.12466	2.46986	2
TSC22D4	0.324878	2.01053	4.39437	4.66752	4.81635	3.705	2.99556	2
LOC145783	0.322862	1.33849	3.4162	3.06578	2.96105	2.77505	2.38598	2
GUSB	0.321226	1.68001	4.01552	3.85462	4.01807	3.45737	3.85769	2
SNAPC1	0.320742	1.18819	3.32627	3.36993	3.07247	1.53457	2.89794	2
XPO1	0.320313	1.26452	2.39474	3.3277	3.62231	2.91577	2.68132	2
HERC1	0.319395	1.27026	1.88438	2.62361	3.41956	2.3858	2.59099	2
CAPRIN1	0.318415	1.10956	2.45403	3.20943	3.30175	2.49707	2.17935	2
MYO1B	0.317419	1.01782	2.22036	2.93953	3.15235	2.33866	1.96386	2
PRPF40A	0.315944	1.75592	2.6642	3.84808	3.82998	3.08833	3.04615	2
LOC101929679	0.314433	1.07623	0.941907	2.2934	3.22609	2.32582	1.24572	2
PSMD8	0.313852	1.34128	3.27434	3.73503	3.4756	2.30747	2.03218	2
LRRFIP2	0.313835	1.41129	1.7462	3.06055	3.12948	2.15633	1.97541	2
ITM2B	0.313217	1.44315	1.86983	3.27412	2.83357	1.81274	3.03789	2
RBM23	0.312357	1.46088	2.99378	3.10859	3.41005	2.63833	4.40873	2
ZNF780A	0.312132	1.46403	4.01758	3.92874	3.22608	3.02182	3.58905	2
FAM98A	0.311126	1.31516	2.42512	3.14851	3.31325	2.69652	2.08459	2
TCF20	0.310166	1.16552	1.77625	3.00151	3.41727	2.72394	2.59511	2
TEX264	0.307106	1.93293	1.32874	1.31618	2.28814	1.36141	0.701399	2
SNORD21	0.306898	2.13854	2.86775	5.92247	6.15803	5.06883	6.59979	2
NOL11	0.305446	1.28043	2.85244	3.86123	3.8217	2.83628	2.33915	2
C16orf45	0.305189	2.74577	3.5407	3.44148	3.66389	3.75493	3.27804	2
ARMC6	0.305149	1.14142	3.35247	2.70643	3.35472	2.64762	3.16888	2
G3BP1	0.304173	1.18988	2.1964	3.40665	3.1115	2.38209	2.28703	2
FUBP3	0.301669	1.4319	2.71612	2.96779	3.12924	2.43544	2.32078	2
LOC100507564	0.299881	2.30768	1.48785	3.11996	2.60381	2.30934	1.8877	2
C21orf58	0.299172	1.52234	3.66901	3.02936	2.84144	1.96371	3.57129	2
AMZ2P1	0.297366	0.982769	2.56313	2.14267	2.4127	1.51118	2.47583	2
BLOC1S5-TXNDC5	0.296474	1.2816	2.74817	3.21435	3.6812	2.89239	2.60053	2
PSME2	0.296329	1.5857	3.27665	3.07032	3.56287	2.79458	1.57631	2
SERAC1	0.292503	2.17008	2.94651	2.19308	2.81007	1.85981	1.06413	2
EEPD1	0.291319	1.41922	4.16278	2.87407	3.21628	3.3735	1.91562	2
NAA60	0.29066	1.60491	2.31031	3.87274	4.14338	3.12182	3.27736	2
UBR4	0.290182	1.0303	2.26005	3.06857	3.15255	2.46243	2.49628	2
C18orf21	0.289081	2.3234	4.77199	4.8049	4.12883	3.41016	3.33993	2
DIAPH3	0.288624	0.937162	1.35735	2.4008	2.30213	1.10208	2.55457	2
LUM	0.288187	1.02786	0.968065	0.716672	2.70854	2.39086	3.48344	2
SNORD110	0.287603	2.10543	2.51694	4.57572	5.55068	4.59136	2.63815	2
TRMT44	0.287556	1.36209	1.20217	3.70038	3.54267	2.54676	2.20275	2
ITFG1	0.285657	1.75015	2.82429	3.21816	3.30543	2.77455	3.15582	2
ABCA11P	0.283248	1.18847	2.77916	1.50864	3.29248	1.7767	1.13981	2
AP2B1	0.280325	0.963826	2.01445	2.92944	3.01637	1.80994	1.9252	2
CTSZ	0.280034	1.14375	1.70227	2.92934	2.67194	2.17229	2.05209	2
ITPA	0.278442	2.16091	4.53745	3.75492	4.58773	4.13536	3.3571	2
SLK	0.278045	1.43067	2.56072	3.14025	3.13094	2.63714	2.19543	2
XRN2	0.277869	1.79862	2.62136	3.64908	3.68908	2.94561	2.58149	2
UGP2	0.277678	1.05122	2.48562	3.18832	3.0923	1.90445	2.33056	2
C5orf22	0.277404	1.30484	2.57864	3.57153	3.65568	2.73711	3.21805	2
PLCB1	0.277187	1.29302	1.26276	1.50663	1.43	1.04202	2.20412	2
LOC730202	0.276854	1.76944	1.09397	2.4392	1.46828	2.43648	0	2
C7orf31	0.276697	2.20508	1.17782	3.54609	3.00558	3.01465	2.99265	2
ZNF816-ZNF321P	0.276318	1.65172	3.69138	4.75096	4.67042	3.02063	3.46271	2
PXDN	0.276055	1.16915	2.04606	2.14025	2.3631	2.67311	1.60918	2
CSNK2A3	0.275764	1.19705	1.74454	2.05442	3.07669	1.6971	1.76593	2
CEP170B	0.275461	1.06432	2.45157	3.12399	2.61776	2.61283	1.87714	2
ANOS1	0.275416	0.925337	2.43873	3.00602	1.99222	2.20554	1.99635	2
ACTR6	0.274782	1.33081	1.23367	3.58069	3.47646	1.77936	1.43613	2
USF3	0.274695	1.20405	2.00969	3.35136	3.10498	2.29109	2.8034	2
ARFIP2	0.273181	2.11576	4.76341	4.72968	4.52995	3.42067	2.98284	2
ZNF667	0.272628	1.1804	2.21377	1.55858	1.11469	1.23749	0.779245	2
NBDY	0.272435	2.18795	4.2549	4.40705	4.16847	2.91456	3.29707	2
BTBD1	0.272301	1.02379	1.33936	3.12849	3.38864	2.61633	2.65769	2
LOC401554	0.272234	1.01065	1.33777	2.246	2.18397	1.74781	0.968974	2
HSP90B1	0.270376	1.88758	3.3897	3.4918	3.60159	2.8832	2.51819	2
RNFT2	0.268159	1.83874	3.41666	3.85481	2.99477	2.07282	3.77592	2
TSC1	0.266529	1.18711	2.47681	3.21568	3.37895	2.26598	2.09796	2
PABPC1	0.266481	1.13202	2.68371	3.26929	2.99353	2.26621	2.43654	2
SERPINB1	0.265446	1.6727	2.60831	2.76668	3.0165	1.83165	2.27104	2
MYO9A	0.265432	0.78566	0.994245	1.15018	1.72176	1.18957	2.49183	2
RPIA	0.263029	1.91378	3.0409	4.01632	3.86999	3.45107	1.61163	2
SLC12A7	0.262275	0.716859	1.48074	2.06777	2.10949	1.80763	1.68528	2
TTC19	0.262073	2.36071	4.2463	4.33322	5.02188	4.17234	4.15213	2
CXorf56	0.261944	2.02748	3.98686	3.95487	4.45311	3.37827	1.86652	2
ROCK2	0.261877	1.24082	2.3517	2.7155	3.29495	2.63701	3.11526	2
AK1	0.260667	1.1442	2.68095	2.89298	2.36329	1.51079	1.63271	2
GRAMD1A	0.25876	1.27867	0.949381	3.21241	2.69392	2.75331	1.77177	2
DDX52	0.258737	1.77593	3.41694	3.63866	3.77138	2.75597	2.72543	2
FGF12-AS3	0.258611	1.08317	3.61975	2.71447	1.80185	2.16284	0.163925	2
MMAB	0.258583	1.10188	1.89642	1.82712	1.47056	1.69324	1.70241	2
ATP11A	0.257821	1.31535	1.5895	2.59421	1.99349	1.78974	2.46244	2
DCUN1D4	0.256008	1.94528	3.39365	4.78927	5.05296	4.99655	4.46156	2
ARRDC2	0.255925	1.26591	2.27771	3.75195	4.18046	3.34967	2.44674	2
CYCS	0.255208	1.19858	2.74959	3.32858	3.55464	2.33785	2.38395	2
RPS25	0.254915	1.78829	3.73626	4.13131	4.10724	2.90652	3.43479	2
ARVCF	0.254542	1.08073	2.47069	3.27534	2.75087	1.68729	2.63872	2
TTI1	0.254423	1.46435	2.59831	3.95417	3.84885	2.73245	3.22334	2
SNX21	0.252182	2.09135	4.32708	4.21851	3.9721	4.08879	3.48738	2
ATL2	0.251995	1.38121	1.68813	2.92296	2.81136	2.15617	2.62315	2
FAM189B	0.250846	1.58065	3.4378	3.51595	3.04046	2.90379	2.66439	2
TST	0.250754	1.28123	2.92002	1.37093	3.20338	2.95118	1.98415	2
OR4F15	0.250639	1.2982	1.2412	2.95479	3.03961	2.43165	0.996115	2
MFSD2B	0.250064	0.858624	2.35472	2.38558	2.31739	1.55027	1.40556	2
DAB2	0.248837	1.01169	1.43544	3.14023	2.99565	2.54016	2.33138	2
TMC7	0.24855	1.01531	1.73108	2.37619	2.3742	1.85529	1.99493	2
RPL4	0.247991	1.19253	2.93662	3.40474	3.40858	2.50956	2.44312	2
ADGRB2	0.247101	1.14798	2.4075	2.07143	2.32955	1.99042	1.96056	2
REP15	0.247066	1.39155	2.88935	1.8012	3.42024	3.61364	2.2937	2
BUB1B	0.246508	1.26645	2.13556	2.6127	2.21912	1.34847	2.01239	2
LOC646903	0.245946	1.52691	2.63524	2.49069	2.65614	1.95665	1.29594	2
BTAF1	0.2453	0.990961	1.10185	3.00999	3.76746	2.4037	2.85074	2
PLEKHG3	0.245084	1.17999	2.38925	3.36285	3.59569	3.20441	3.21309	2
TMEM135	0.244341	0.668945	1.92656	1.04184	1.39625	1.90979	2.47162	2
LOC728752	0.243736	1.17174	1.16215	0.872915	1.52812	1.80294	1.23158	2
EIF2S1	0.243628	1.28817	2.37001	3.88109	3.78745	2.94553	3.08069	2
NIT2	0.243364	1.17108	2.94377	3.46204	3.28077	2.63751	3.18777	2
FAM78B	0.243123	0.55856	1.33829	2.01944	0.89146	1.48	1.76169	2
POLR2B	0.242864	1.28125	2.67032	3.443	3.3787	2.43257	2.83729	2
LOC101928323	0.242492	1.18129	3.92601	1.56383	3.81542	3.34341	1.90697	2
GOLGA4	0.242248	1.76256	1.84372	2.87999	3.1477	2.3791	2.39889	2
FLRT2	0.239734	0.777978	0.866504	0.620638	1.19345	0.645182	1.02774	2
GTDC1	0.238761	0.888689	2.83856	1.78861	2.15247	1.59135	1.75042	2
SF3B2	0.23824	1.37848	2.78899	3.34071	3.21908	2.61905	1.8388	2
AP3M1	0.237409	1.24474	2.66221	3.42759	3.56238	2.552	3.35159	2
AUH	0.237126	1.47647	2.87208	2.67948	3.67952	3.00262	3.11688	2
MAPK8IP3	0.235504	0.923751	2.69821	1.96906	2.33839	1.97826	2.1814	2
PRDM10	0.235475	1.03878	1.38677	2.16483	2.94514	2.16873	2.03967	2
ACTR5	0.235073	1.37057	1.27053	4.32282	3.5513	3.30168	2.74968	2
LOC100289230	0.233302	1.85662	1.39935	3.22457	3.25177	2.37074	1.927	2
MC1R	0.232542	1.30538	1.24838	1.43099	3.61803	3.05299	2.02809	2
NDRG2	0.232439	1.4023	2.88849	2.99685	3.11461	2.93079	1.45251	2
SMPDL3B	0.232253	1.19793	0.858877	2.31277	2.75715	1.75908	1.4605	2
POLR1B	0.231824	1.53515	3.65905	4.035	4.06695	4.1344	3.4976	2
TOP1P1	0.231026	1.45032	2.34693	2.98814	3.29362	2.44424	1.47379	2
NIPSNAP3A	0.23075	1.29681	1.53477	1.63263	3.80979	3.38534	2.12211	2
PRDM15	0.229865	0.997009	1.94317	2.02766	1.73171	1.96267	2.03919	2
PCOLCE-AS1	0.228888	1.44992	1.61684	1.92387	1.84569	2.15143	1.33422	2
NPL	0.22776	1.55022	2.76489	2.55099	1.94722	3.00383	2.3522	2
CCDC107	0.227183	1.67048	4.26222	3.50613	3.95617	2.91222	1.81471	2
ATG5	0.226182	0.907025	1.66011	2.79729	3.07909	1.7752	2.26834	2
NUCB2	0.225404	1.24609	2.38841	3.18444	3.54108	2.78452	3.24079	2
UBR5	0.224926	1.61872	2.22277	3.28892	4.11431	2.90992	2.60674	2
PAK3	0.224846	0.893719	1.38832	1.48477	1.7488	1.38239	1.44569	2
OGT	0.224363	1.3228	1.87903	3.46176	3.869	2.56808	2.68746	2
INPPL1	0.223378	0.907992	2.52724	2.69741	2.48139	1.98764	1.83128	2
SPAG4	0.223322	1.00107	2.97847	2.54182	2.4884	2.07863	2.10318	2
FN1	0.222818	1.1695	2.10123	2.84723	2.56707	2.57447	2.27972	2
LOC100506885	0.221948	0.85421	0.948838	3.38857	3.28169	1.47877	0.615163	2
PBK	0.221601	0.763822	1.62578	1.57847	1.67734	0.791359	1.24155	2
FUT8	0.2209	1.15206	1.91113	2.54215	1.90203	1.68699	2.03638	2
KIF1C	0.220037	1.067	2.42196	2.82872	2.47557	2.09218	1.28939	2
USP34	0.219972	1.12201	1.8753	2.43916	3.04914	2.41216	2.40188	2
C16orf58	0.2195	1.28769	3.27042	2.32588	3.20755	2.97227	2.60848	2
DTNB	0.219135	1.53365	2.77114	2.72972	3.49229	2.46682	2.97496	2
C14orf80	0.218751	1.62943	1.19068	3.34792	2.53888	2.93655	1.97047	2
LRRC8D	0.218288	0.959407	2.2181	2.11462	2.24926	1.66542	0.752292	2
CCDC50	0.216806	1.78815	3.31358	4.475	4.65341	3.27384	3.33971	2
RNF39	0.216015	1.35704	4.09738	3.98606	3.41494	2.50014	1.23131	2
TPM1	0.215781	1.22058	3.05201	3.33069	3.31515	2.26035	2.46288	2
USP24	0.215425	0.980275	1.11729	2.65083	2.98367	2.48605	2.47477	2
CNN3	0.213963	0.830742	1.98723	2.60257	2.4846	1.52494	1.49788	2
HIBCH	0.213607	0.990548	2.94359	2.73109	2.96148	1.76887	2.55079	2
MELK	0.213273	0.837124	1.42513	1.80168	1.56514	0.930339	3.09971	2
MIB2	0.212713	0.816763	1.64744	1.4995	1.30923	1.00974	1.22089	2
EPOR	0.211241	0.791154	1.08534	2.15873	2.70206	2.28415	1.46875	2
LOC101927809	0.210317	1.65695	0.732843	1.27386	1.92602	2.20597	1.13072	2
ZNF594	0.21012	1.37066	2.70949	3.00327	2.91278	2.59399	1.77308	2
C1orf74	0.209004	1.50295	3.06893	2.92303	2.47809	2.24703	1.90409	2
ARHGAP5-AS1	0.208854	0.745948	1.22538	2.59799	1.7816	1.11502	0.849432	2
PYCR1	0.208439	1.59822	2.81466	3.24841	2.86851	2.39655	1.3597	2
NCOA2	0.208377	1.45975	2.47474	2.45455	2.60021	3.1122	3.06835	2
MGAT5	0.207693	1.31975	2.04995	2.69855	2.23593	2.51433	2.28768	2
MUL1	0.206061	2.46948	3.9137	2.07571	4.11501	3.18019	3.97714	2
ASPHD2	0.204226	1.5442	2.01536	2.69283	3.65065	3.41435	2.35853	2
IFIT5	0.20387	2.05615	3.08461	3.25537	2.58371	2.84974	1.41422	2
SETD3	0.203298	1.07106	2.77151	2.32867	2.88729	2.46265	1.75354	2
MTUS1	0.203207	0.811788	1.2954	2.40372	2.87174	1.41091	2.6565	2
SNRNP70	0.20231	1.42045	3.20301	3.65258	3.70604	3.25533	2.46386	2
LOC399815	0.202163	1.70073	1.86802	1.94953	1.53989	1.22578	2.64518	2
SAR1A	0.202	1.56125	3.19093	3.31827	3.41584	2.16704	2.26431	2
PTPN11	0.201152	1.14274	1.7893	2.75946	2.55963	1.84442	2.45827	2
PRKD1	0.200212	1.97378	1.6588	1.03725	1.59337	1.58964	2.265	2
SEPSECS	0.199429	1.02417	0.75633	1.14833	2.46399	2.49054	2.39285	2
SH2D5	0.199317	1.12797	2.6417	3.06895	2.98108	2.98234	2.3507	2
RPL30	0.19871	1.74576	3.34584	3.78219	3.71852	2.65851	3.07796	2
TP73-AS1	0.198621	1.03964	2.3391	2.28454	2.28727	1.82029	2.31509	2
CCDC183-AS1	0.198186	1.0164	1.21685	3.10515	3.19144	2.54681	2.99839	2
EIF1AX-AS1	0.196624	1.89503	2.03995	4.78456	4.43656	2.98099	2.04793	2
SLIRP	0.195485	1.33906	3.17913	3.41778	3.60143	2.77453	2.84799	2
CENPX	0.195142	2.52313	3.31441	3.61435	3.95457	3.17661	1.67141	2
RPN2	0.194894	1.32523	3.02982	3.49281	3.52649	2.65999	2.63639	2
POLR3A	0.192259	1.676	3.40119	4.0615	4.15297	3.74303	3.27557	2
PDP2	0.192072	2.22451	3.5778	4.8947	5.09154	4.22594	2.99955	2
ACBD4	0.190913	1.15143	1.2049	1.73798	2.16552	2.06291	2.1597	2
CCDC43	0.189636	1.86984	5.18478	5.05922	5.08025	4.12856	4.65094	2
ZNF385C	0.189495	1.54233	0.750633	2.73098	2.02906	1.5384	2.5149	2
EPB41L2	0.188715	1.39315	2.42264	2.62885	2.9857	2.28551	2.17053	2
MSH2	0.18767	1.25369	2.32455	2.80898	3.26421	2.80904	2.89947	2
MCM9	0.186392	1.31761	3.02752	2.93385	3.7457	3.06817	2.82845	2
LINC00862	0.186244	1.40102	3.4969	2.93874	3.01189	3.32283	3.547	2
SMU1	0.185646	1.49737	3.3796	4.1044	4.08723	3.03065	2.98381	2
CENPV	0.184969	1.74564	2.77716	1.06185	1.89857	2.97149	3.31297	2
FAT4	0.183701	0.649777	1.33477	1.27949	1.06049	0.826304	1.38025	2
ABCD1	0.18346	0.992349	2.08617	2.26637	2.68111	2.39079	2.17953	2
CTTN	0.182958	1.18104	2.11458	2.34861	2.60049	2.24292	1.67466	2
DAAM2	0.182115	1.51987	2.55202	2.41364	2.46957	2.19407	3.36485	2
AAK1	0.182024	1.27646	1.8773	3.34051	4.16088	3.13669	2.47134	2
SNORD72	0.181896	2.63109	2.95017	6.1718	6.21742	4.70437	6.06298	2
BORCS7	0.181896	1.7011	2.07327	4.89392	4.90707	2.42759	2.10034	2
LRRC37B	0.180745	1.50772	2.70212	3.73101	3.7259	2.43788	3.09193	2
ANKRD11	0.17927	1.15591	2.52466	2.67677	2.98932	2.75506	2.659	2
SMARCA5	0.178683	1.19936	2.85711	2.96661	3.02506	2.17146	2.16738	2
ZNF33A	0.178566	0.964264	1.89966	2.09315	2.80611	2.15352	3.02386	2
PEX10	0.178189	0.97604	0.861298	1.01413	1.65386	2.30325	1.54103	2
C1orf35	0.177023	1.34167	4.315	3.77419	3.47105	2.9326	2.92764	2
INTS8	0.175663	1.43101	1.85708	3.07438	2.23889	1.78294	2.30546	2
[truncated: 10,197 more rows]

## Sheet: bone specific genes
Bone Genes	0 min	35 min	60 min	90 min	120 min	180 min	Asynch	Class
MMP13	0.980769	-0.00219667	2.10449	1.81748	2.74215	2.5867	2.65673	1	class 1: 0 min, 2: 35 min, 3: 60 min, 4: 90 min, 5: 120 min, 6: 180 min, 7: asynchronous
MAGEB2	1.98066	3.07408	3.57186	4.56181	4.49879	3.19436	4.04899	1
LOX	2.00504	3.08647	4.44886	4.62059	4.60381	3.67395	1.87774	1
PDGFRL	0.939064	0.135522	1.94653	0.705459	1.36399	1.62457	0.295776	1
CLMP	0.710568	-0.142975	0.267472	2.72601	2.05935	1.60186	1.58224	1
JOSD2	0.76599	-0.468291	0.363634	2.34064	2.27266	1.60239	1.84863	1
CENPA	2.14224	0.992256	5.31836	4.21096	4.75732	3.47966	4.97116	1
CDKN3	3.16223	4.27308	5.75782	5.88985	6.01914	4.52537	5.11773	1
MMP3	0.779112	1.46064	0.474339	0.667033	1.35681	1.3821	0.791459	1
PHF19	1.72492	2.00946	3.24291	3.96877	4.0837	3.48428	3.87005	1
UBE2V2	2.29399	4.29253	2.22835	4.92535	5.22259	4.8317	5.67051	1
MMADHC	2.12305	1.86967	4.51551	5.58157	5.70628	4.28263	4.60685	1
TSPAN9	1.71724	0	1.15203	3.91587	3.23966	3.17779	1.81401	1
MATN3	0.671276	1.95859	3.32716	2.04654	3.04116	2.45065	1.12554	2
UCN	0.248846	1.29328	0.462141	3.18051	3.50972	2.86888	1.77467	2
RCN3	1.47689	2.29853	5.40836	5.2875	5.4597	4.93641	3.76711	2
FN1	0.222818	1.1695	2.10123	2.84723	2.56707	2.57447	2.27972	2
COL6A3	0.442103	0.944417	2.39609	2.74353	2.51268	2.46477	1.59506	2
CEP55	0.616748	2.1533	2.99709	3.38247	3.00744	2.21424	2.75157	2
KIF23	0.985339	2.33819	2.92136	3.41115	2.94452	1.33195	3.53133	2
COL8A2	0.0347792	1.26499	2.69117	1.30175	1.72871	0.364855	0.820439	2
RHEB	0.365323	2.3694	4.29546	5.34382	4.24903	3.46581	3.4721	2
OTULIN	2.28296	2.37484	4.72397	6.04813	6.05955	5.31493	5.31241	2
THBS1	1.10114	1.60203	3.02872	3.59316	3.04771	2.65221	2.29547	2
TNC	-0.0813555	0.90545	1.88733	2.51807	2.39309	2.55335	2.19358	2
SDF4	0.81837	2.44507	3.63746	4.79131	4.90544	4.15328	3.68343	2
DRAP1	-0.216114	1.1202	3.39569	3.63599	3.3324	2.58023	1.82025	2
RSL24D1	-0.557192	0.753844	-0.400752	2.85874	2.53888	1.93022	2.12627	2
SGO1	0.943191	2.0786	3.46699	3.31242	3.19648	1.86784	3.42515	2
SRP9	0.470205	3.8345	4.68247	5.7722	5.81514	4.00811	4.53078	2
CYCS	0.255208	1.19858	2.74959	3.32858	3.55464	2.33785	2.38395	2
ANXA6	0.790781	2.10002	2.77198	3.91112	3.64864	3.2912	3.29561	2
GTSF1	0.172213	0.537501	-0.44689	2.10215	3.001	1.42719	0.268808	2
TPMT	1.033	1.123	1.05309	3.51784	3.40544	2.34229	2.89095	2
CLEC11A	1.30234	-0.0337669	5.00956	4.59688	4.38835	4.43254	1.64348	3
COL11A1	0.386845	0.697068	2.35336	2.46024	2.256	2.1707	0.809434	3
ULBP2	0.315043	1.00561	4.71642	4.47368	4.02502	3.45981	3.96148	3
HAPLN1	0.329375	-0.172409	2.75694	3.10734	3.0836	2.62809	2.89655	3
APCDD1L-AS1	-0.720083	-0.881969	1.24766	1.40586	3.03144	3.03091	2.34888	3
HOXC9	0.0850649	0.134554	2.85091	3.59571	4.10628	3.03182	3.72345	3
KRT81	0.501304	0.640956	3.0323	3.61578	3.49131	2.59581	2.40131	3
COL1A1	-0.292093	0.198393	1.84323	2.27745	1.95394	1.83444	1.2181	3
LOXL3	-0.950148	-0.154451	3.55927	2.68804	2.62303	1.86465	1.12528	3
COPZ2	0.492795	-0.0325165	1.21656	3.70959	2.30985	2.96997	3.11968	3
COL12A1	-0.438567	0.564014	1.52927	2.27099	2.29693	1.31087	1.96931	3
CTSD	-0.516881	0.0629259	0.852868	2.21439	1.76582	1.13228	-0.492227	3
CTGF	-0.888116	-2.11651	2.13318	1.97605	2.78908	2.16567	2.61541	3
EXO1	-0.467895	-0.0782283	1.62903	1.86521	2.46809	2.63495	3.11927	3
AURKB	0.00105636	0.254083	1.80743	2.07642	1.12849	0.283721	2.43915	3
LOXL1	-0.489181	0.439518	2.43075	2.46101	2.3513	2.1646	2.32956	3
DCLRE1B	-0.578392	-0.778053	1.47683	2.08838	2.30817	2.31031	2.02842	3
ADAMTS2	-0.834147	-0.73437	0.462437	0.825753	0.203082	-0.214279	0.785473	3
EMP3	-0.341387	0.0723058	3.17626	3.47595	3.52329	2.75059	1.74364	3
COL5A1	-0.246847	0.447213	2.03839	2.3445	1.68521	1.40583	1.63745	3
USP45	-0.601668	0.0871142	0.731318	1.17757	1.41146	1.07347	1.60242	3
COL6A1	-0.696088	-0.39943	1.50732	1.93842	1.70225	1.86312	0.585901	3
GAPDH	-0.202228	0.0376199	2.33516	3.05485	2.95065	2.13871	1.82113	3
CLP1	1.0288	1.06312	3.49756	3.9926	4.43233	3.21247	2.90127	3
RAB23	-0.3149	-0.330967	1.42469	2.01235	2.63986	1.48869	2.50477	3
ACTR8	-0.0639533	-1.06657	2.50741	3.47935	3.27411	2.73525	2.17847	3
MSANTD3	-1.15229	-0.458054	0.73637	2.32357	2.57348	2.01449	1.57656	3
PAK1IP1	-1.2769	0.727799	3.19479	2.98173	3.38171	2.42191	2.81117	3
COL6A2	-0.0449783	0.300467	1.71149	2.42792	2.44948	2.25337	1.18765	3
NNMT	-1.05493	-1.22709	2.31377	2.2443	2.56064	1.60599	1.7076	3
LTBP2	0.163284	-0.146103	1.87888	2.31709	2.05426	2.40395	1.77635	3
CDC6	-0.69722	0.626815	2.78877	3.19906	3.61591	2.97888	2.98908	3
PPP1R35	0.179315	-1.04654	4.38719	2.82477	3.37934	1.19611	0.424112	3
SET	-0.763266	0.115588	1.67977	2.19585	2.10258	1.83455	1.83607	3
TRIP13	-0.113971	0.942644	2.99874	2.5996	2.75388	1.93343	2.3918	3
WDR12	0.0451711	0.828041	2.16768	3.34401	3.10738	2.87088	2.6725	3
TGFB1	0.587998	0.0933472	2.87742	3.66619	3.62235	3.11682	1.65703	3
MMP2	0.407145	0.257687	2.59634	2.77891	2.97887	2.11318	1.24863	3
LTBP1	0.624845	0.813327	2.02956	2.25387	2.40698	2.04746	1.85152	3
PCOLCE	0.00596887	-0.0890462	2.43404	2.20848	2.00245	1.74697	0.413646	3
PRPF18	-2.51944	-0.815633	1.53512	1.84293	1.91531	0.847894	-0.140852	3
HRAS	0.684403	1.52094	4.12643	4.49036	4.55164	4.47135	4.31846	3
AXL	-0.417304	0.115513	1.96495	3.04433	3.27185	2.49792	2.4286	3
HIST1H4C	0.913414	-0.290736	4.50874	3.96294	5.31993	4.86018	5.06459	3
RASGRP4	0.0457942	0	1.44144	2.10835	2.11492	1.76677	0.933461	3
HIST1H2BC	-2.72003	-3.83048	0.695166	2.38114	2.75906	1.66931	2.336	3
ZNF286A	0.947529	1.06005	2.65116	3.99574	4.2625	3.21098	3.95007	3
ITGB7	-0.65811	-1.10066	0.649411	1.62163	1.64672	0.964691	0.663135	3
HELLS	-0.380209	0.482002	0.896839	2.29943	2.96281	2.06512	0.833555	3
CACNA2D4	0.0993409	0.133115	1.55612	1.76526	1.97336	2.00223	0.625259	3
MRPL52	1.14769	0.69404	5.55894	5.1175	5.07419	4.13877	4.08062	3
MBLAC2	0.231563	0	2.92995	0.942547	2.05795	3.38457	1.27911	3
RPL38	-0.420356	0.519186	2.66791	2.84908	3.08615	2.11383	1.97781	3
SDHD	0.454414	-0.748389	3.45868	3.46883	3.77162	2.43651	2.67663	3
PLCB2	-0.463506	0.143604	1.01072	0.243046	1.3697	1.327	2.21499	3
HIGD1A	-0.714865	0.168609	1.70716	0.992646	1.05272	-0.0835931	0.564264	3
MRPS31	0.174217	-0.512691	2.09283	1.01462	2.73042	1.83439	1.58306	3
HNRNPA1L2	0.878485	0.977823	3.49042	4.19328	4.09912	3.22649	4.14548	3
NPM1	0.186277	0.93491	3.53821	3.63818	3.65984	2.93292	2.84283	3
NIP7	1.40483	0.69141	4.77134	5.12362	5.64983	4.67407	4.34581	3
FUT4	0.0878902	0.521813	3.31594	4.06958	3.43021	3.143	2.32476	3
HMGN5	-1.31378	0.501332	2.32451	1.6447	1.65765	1.47403	2.58904	3
RPS27	0.76459	0.255495	3.595	3.84573	4.3659	3.37469	3.70305	3
CSF1R	0.337292	0.535342	1.64196	1.80827	2.93646	1.9137	1.35819	3
CLK4	-0.193322	0.323909	3.89079	3.15115	4.45694	3.94261	3.71644	3
TIMM8A	0.958808	1.43007	1.6781	2.42033	4.70254	5.02154	4.79772	3
EIF4E	-0.895121	-1.40276	2.59559	3.53944	3.73078	2.79868	2.2905	3
COL8A1	0.715017	0.386808	0.551566	3.29593	2.10056	1.54006	2.73062	4
CEMIP	-0.595218	-0.0795889	-0.636261	0.422247	0.797791	1.59555	0.363325	4
ADPRHL1	0	0	0.341667	3.32569	3.06243	1.8909	2.10021	4
STRIP2	0.476766	-0.0241279	0.718724	3.39138	3.63014	1.99567	1.36169	4
CTHRC1	0	0	0	3.08284	2.57015	3.21397	1.58573	4
MSRB3	-0.64224	-0.915084	0.41355	0.859427	2.86896	2.77701	2.63183	4
EHD2	-0.0680613	0.19793	-0.460561	2.11874	2.33013	1.41932	1.33233	4
OGFOD2	-1.07131	-1.36417	-0.833282	1.57325	1.67609	1.78642	1.70774	4
MLLT11	0.21095	-2.20635	-0.672028	3.10529	3.03472	2.38647	2.45127	4
KCNAB2	-0.354106	0.207929	-0.228278	0.724921	1.95381	1.103	1.40125	4
ATG4C	-0.807774	-0.866631	-0.855275	0.38473	0.471287	-0.43001	0.98145	4
VRK1	-0.670828	-0.832464	-1.10401	1.60502	1.00655	-0.134606	1.72608	4
